# Supplementary material for: Molecular Genomic Study of Inhibin Molecule Production through Granulosa Cell Gene Expression in Inhibin-Deficient Mice
Source: Molecules. 2022 Aug 30;27(17):5595. doi: 10.3390/molecules27175595 (PMC9458043; doi:10.3390/molecules27175595)
Supplement: Supplementary file 1 [file molecules-27-05595-s001.zip]

Archive with 8 entries (6 files):
- molecules-1887054-supplementary/
- molecules-1887054-supplementary/Supplementary files/
- molecules-1887054-supplementary/Supplementary files/Table S1.xls
- molecules-1887054-supplementary/Supplementary files/Table S2.xls
- molecules-1887054-supplementary/Supplementary files/Table S3.xls
- molecules-1887054-supplementary/Supplementary files/Table S4.xls
- molecules-1887054-supplementary/Supplementary files/Table S5.xls
- molecules-1887054-supplementary/Supplementary files/Table S6.xls
