# Supplementary material for: Molecular Genomic Study of Inhibin Molecule Production through Granulosa Cell Gene Expression in Inhibin-Deficient Mice
Source: Molecules. 2022 Aug 30;27(17):5595. doi: 10.3390/molecules27175595 (PMC9458043; doi:10.3390/molecules27175595)
Supplement: Supplementary file 1 [file molecules-27-05595-s001.zip › molecules-1887054-supplementary/Supplementary files/Table S1.xls]

## Sheet: INHA-WT-diff-exp
Gene	INHA1	INHA2	INHA3	WT1	WT2	WT3
Hdac5	16.3548	15.2545	15.4331	18.364	16.5826	16.3566
Actg1	26.8168	26.258	25.362	27.8706	26.9411	26.8616
Lbr	22.7644	22.1041	21.4789	21.311	21.1471	20.8485
Agtr2	12.4958	13.4028	12.5715	14.078	14.4575	13.9248
Dusp6	13.7494	13.1794	12.353	15.8985	14.7393	14.6462
Sh2d3c	14.2872	14.3888	15.2471	14.7821	14.7564	14.724
Isyna1	20.2452	20.379	20.0887	22.5606	21.9821	21.5604
Acadm	20.5017	20.0104	19.8135	21.6508	21.4214	21.3332
Txnip	22.2051	21.3734	20.6778	24.5507	23.1498	23.7913
Hey1	17.6273	16.905	16.0552	16.5091	16.6591	16.12
Mdk	18.4258	19.668	20.5378	17.016	16.8871	16.3346
Sgk1	17.7195	18.0053	17.4396	20.0026	20.51	21.216
Prps1	19.7518	18.5804	19.4447	18.5676	18.3962	18.1547
Cd34	16.2144	16.6988	16.9853	18.8164	18.3019	18.549
Nup85	19.8043	19.9811	19.0635	19.1429	18.9922	18.6875
Cd83	12.9542	13.6571	13.5291	14.876	13.9671	13.9618
Aqp1	15.98	16.0663	16.0211	15.3029	14.1568	15.244
Glb1	19.3925	19.3534	18.6798	21.021	20.1169	19.8852
Sipa1	18.7452	20.0115	18.1067	17.9688	18.0918	18.4655
Adh1	15.0715	15.3096	16.1764	18.6647	18.0204	19.6279
Tie1	12.8834	12.5128	12.5209	13.4504	12.6314	13.397
Gja4	13.6482	13.6754	13.8494	13.3762	12.6921	13.0246
Tk1	19.1399	18.5241	19.2366	17.1739	18.0524	17.5539
Shcbp1	19.9439	19.2465	19.0994	18.3367	18.7525	18.6966
Crip1	20.2515	19.1838	19.1736	21.2802	20.1817	21.2282
Mcam	15.7967	15.9077	16.2352	14.7771	14.2817	15.0094
Mfsd10	18.6372	18.7951	18.7731	18.6204	17.7068	17.4836
Dync1i1	14.9048	15.4081	15.3087	16.0121	15.8544	15.6837
Tmem97	20.5402	20.4311	21.2002	18.5952	19.134	18.7725
Bgn	21.6874	22.998	22.934	19.8101	19.4178	19.7044
Gstm2	23.4458	22.6087	22.6132	24.6374	24.2629	24.1609
Nsmaf	17.0789	16.302	15.6002	17.9696	17.1824	16.9585
Gabarapl1	19.9813	19.615	19.6672	21.5063	20.7819	20.8126
Plin3	19.1914	18.8108	18.4086	20.1936	19.7396	20.1876
Bcl2l10	16.4593	16.6434	16.3103	14.5038	13.3776	12.5678
Dctpp1	21.1158	20.1119	20.7545	19.0186	19.2908	19.0988
Ier2	20.0915	16.8735	16.2618	23.696	20.6209	20.0074
Aldh1a1	22.4176	20.9856	21.4361	25.6432	25.074	25.2322
Ccng2	21.3962	19.746	19.3487	21.6651	21.722	21.5284
Lxn	19.6081	18.9826	19.3129	20.5119	19.9271	20.2975
Rnase1	15.8096	16.4238	16.6137	17.8123	17.3642	17.3066
Rab32	17.4256	15.5456	14.9664	14.7966	14.23	14.3596
Trrap	21.2636	21.7405	20.4564	22.727	21.8577	21.83
Clpb	20.2564	20.523	20.6709	19.8151	19.8435	19.3698
Dppa5a	15.8836	16.7758	15.1517	13.9952	13.8112	13.7653
Melk	21.6131	20.9301	21.1332	20.4449	19.9948	19.2328
Sall2	16.9027	16.8121	16.7799	16.7269	16.6011	16.2938
Lig1	21.6521	21.0827	20.3759	20.4605	20.0189	19.6453
Rfpl4	13.9526	14.0087	13.412	12.7399	11.5212	11.6717
Frzb	14.9331	13.5857	14.2681	19.4636	17.4445	17.703
Sardh	18.3423	18.2471	18.0481	16.6137	16.6933	16.4429
Plxnb2	22.9427	22.8867	22.3117	22.6871	21.613	21.3699
Tuft1	15.7946	14.5425	13.9454	16.9397	15.5985	15.7419
Bcan	15.3106	16.7222	15.6862	13.7121	14.3492	14.2289
Col5a1	18.3683	20.2089	19.9586	17.2484	17.2342	17.6155
H2afx	23.7389	23.581	22.6929	22.3678	22.6396	22.3378
Htra1	27.8096	27.6604	26.9065	26.0877	25.9141	25.4783
Zwilch	19.7427	19.4492	18.2669	18.4124	17.9398	17.34
Smim14	24.3087	22.8542	22.5893	22.5373	22.0546	22.3735
Stk25	15.9979	17.1029	16.9026	19.7039	18.9607	18.9311
Fam198b	13.8154	13.1198	13.4269	17.368	17.759	17.9218
Mid1ip1	26.0172	24.1153	23.9879	26.2275	25.7088	25.5739
Cisd1	22.1252	21.8937	22.0965	21.0784	20.9659	20.9669
Abhd8	18.2337	17.0803	16.6604	16.6476	16.4425	16.3013
Efna1	16.4567	16.8002	16.7181	16.0561	15.6917	15.4107
Dlg3	16.0737	15.7324	15.4582	17.8655	17.0769	16.9977
Trp53inp1	19.1138	18.4778	17.6734	22.6358	21.4799	21.5533
Ppa1	22.1382	21.2128	21.5497	20.3937	20.9543	20.7465
Ctgf	18.1114	19.1966	19.3545	25.1998	23.5644	23.2148
Pcsk1n	14.7707	14.3648	14.957	13.3595	13.0342	13.4748
Rrs1	19.8655	19.1813	17.6853	20.8414	21.4002	21.5577
Abtb1	16.3451	16.5921	16.1246	17.7546	17.0953	16.9424
Cyp17a1	16.8544	16.4355	18.4451	19.9802	22.5479	21.7871
Cdc6	18.1669	16.8372	16.2652	15.5987	16.2416	15.8181
Orc6	19.5617	18.6365	19.1556	18.0689	18.2623	18.2194
Bok	21.8883	20.5554	20.1619	20.0607	19.6754	19.7355
Pcdh8	16.9354	16.4355	16.3036	17.7316	17.8337	17.4853
Egr1	21.7666	17.2538	17.2812	25.7803	22.1393	21.5804
Tinagl1	14.2468	13.9339	14.3211	15.8718	15.2638	15.8306
Pmp22	20.6475	20.4876	20.7814	18.8591	18.2126	18.5784
Dsn1	16.7108	16.2109	15.9776	15.307	15.8127	15.4441
Fam69b	15.823	14.928	15.3561	14.8737	14.3585	14.3156
P4ha2	19.8852	18.539	18.7667	17.297	17.5186	17.8529
Krt19	15.065	15.3402	13.9984	17.3692	16.4638	16.9117
Tmem218	19.3207	19.198	19.451	18.7741	18.3796	18.3594
Fah	16.7886	16.3921	16.4925	17.3888	16.7664	17.0636
Mmp11	17.3982	17.1438	17.4845	20.6155	18.6957	18.255
Pdk4	16.3788	14.7467	15.7324	19.3713	17.2865	17.5216
Tulp2	11.5793	11.4088	11.8827	16.3265	16.8289	16.4447
Hs6st1	16.1829	15.6283	16.2189	17.3436	16.2416	16.2523
Smpdl3b	21.0125	21.4537	21.4931	20.0332	20.0263	20.3493
Dkk3	16.3884	16.5995	17.0283	15.2997	15.5721	15.4297
Fxyd6	18.0484	17.4218	17.675	16.0939	16.0476	15.5687
Mfap2	24.9192	25.2728	24.8171	23.1971	22.6578	21.5277
Gpc1	16.9809	16.7821	16.3774	16.3489	16.006	15.7764
Elovl6	21.0928	20.3256	21.2424	23.509	23.8439	23.3263
Sertad1	16.538	15.4222	15.3831	17.0274	16.4529	16.3721
S100a1	16.6322	16.0588	16.8016	17.2408	17.1452	17.4725
Dnajc12	15.023	14.2566	14.8936	15.5273	15.0551	15.3094
Tgfb3	19.5335	19.2419	19.3692	19.0176	17.8174	17.6957
Fbxo25	17.2635	16.4434	15.8319	17.7583	17.0863	17.6325
Elf1	16.0141	15.151	14.3987	17.6299	16.7968	17.1644
Selenbp1	15.7445	14.924	15.1133	16.5883	15.5545	16.1429
B9d1	18.1412	17.4696	18.0277	16.8543	16.6721	17.0183
Itih2	13.8921	13.8788	14.4019	18.5708	15.8529	16.6695
Grb14	22.2566	21.3748	21.3685	25.713	24.5328	24.4956
Kcna5	14.2647	13.324	12.4036	10.6951	9.94574	10.8925
Soat1	21.221	21.9276	19.4969	22.9663	23.3185	23.2507
Rab38	16.0884	15.9092	16.2672	15.095	16.2382	15.9092
Nr0b1	12.8676	12.1838	12.7775	17.0851	15.2474	15.4761
Ptgr1	18.9269	18.043	17.8305	19.6502	19.4238	19.6686
Pla1a	19.9258	21.3444	21.3495	16.421	16.5773	16.5379
Ppfibp2	14.0527	13.94	14.191	15.0859	14.2213	14.7742
Slc8b1	16.3308	16.6273	15.8771	16.4504	16.3423	16.5361
Pla2g5	10.9208	10.8856	10.9775	13.2307	12.5223	13.0265
D17H6S56E-5	22.3775	21.6298	21.5737	20.4723	20.2979	20.0314
Gpx7	25.5081	25.1699	25.3987	24.4213	24.2582	24.1886
Fbxl15	18.0496	17.0773	17.6248	16.2607	16.8257	17.0401
Gstt2	15.291	15.3365	15.2259	17.645	16.6892	16.6506
Slc16a6	14.7454	14.5254	14.1533	13.8423	13.7971	13.5339
Pdxp	16.5392	15.4874	15.2543	14.724	14.5204	14.5529
Cnn1	16.4301	17.0162	17.1719	15.7666	15.742	15.6619
Ncapg2	20.3798	20.4193	19.5519	19.0076	19.0719	18.7554
Il18	15.7063	15.165	15.1255	16.6244	16.2642	16.2454
Rad51ap1	19.8744	18.5115	18.6282	17.6738	17.3134	16.9457
Abhd3	15.7392	15.8216	15.0757	14.6356	14.2508	14.6341
Ghr	16.3366	16.8072	16.7693	22.5093	20.0238	20.5567
Insig2	17.8609	17.4388	17.4451	18.9715	18.362	18.245
Unc119	19.2207	17.698	17.8547	20.2712	19.6317	19.2787
Tgfb1i1	18.9253	18.7633	18.1809	20.6424	19.4855	19.2699
Lama1	22.4849	23.6304	23.3248	22.2196	22.0389	21.866
Kcne4	15.0464	15.0857	14.8846	14.2147	14.2974	14.3085
Cenpm	18.3912	17.9698	18.0281	16.9419	17.4194	17.1957
Gstt1	15.3002	15.5975	15.9028	16.1515	16.1641	16.3416
Sdf2l1	17.9196	18.4579	18.6255	19.2237	19.892	19.7833
Apof	15.1242	15.3649	15.2688	13.7025	13.0084	13.4042
Entpd2	15.2139	15.6564	15.8152	14.5114	14.7858	14.6262
Hunk	15.521	14.2749	14.4681	17.3728	17.6614	17.5929
Loxl3	16.6641	16.8426	16.7368	16.5841	16.1106	16.4184
Rad51	19.0578	18.2976	18.4051	16.9647	17.3209	17.0895
Ifit2	14.291	14.557	14.1987	13.8474	13.6206	13.6716
Gtf2ird2	15.8821	16.2305	16.255	16.3283	16.2318	16.1076
Hbegf	15.5447	16.1225	15.6789	18.4173	17.691	17.5301
Hsd17b2	11.4995	11.1366	12.4066	15.1888	13.6722	14.9727
Wbscr27	15.6591	15.404	15.4665	16.7084	16.2926	16.2986
Ctsh	19.3968	17.6749	19.5278	22.4146	22.3708	22.3499
Prim1	20.8199	20.0211	20.1365	19.0466	19.1087	18.9831
Rad9a	16.5759	16.2818	16.4258	16.2109	16.0196	15.5668
Tpd52l1	16.0773	15.4881	16.4346	17.792	16.9716	16.944
Tnfaip6	13.2358	13.0213	13.6476	11.7269	12.5023	12.5635
Stx7	18.2705	17.0531	16.8728	19.6205	19.2707	19.2762
Islr	17.0857	18.1127	18.0282	16.6134	16.9747	16.8838
Copz2	16.3476	16.0305	16.165	17.09	16.7253	16.8769
Cxcl14	16.4059	16.9397	18.1958	14.5315	13.9326	14.2995
Emc9	14.7509	14.5126	14.7802	15.0919	15.2489	15.1213
Vnn1	16.7275	16.4247	16.0484	19.1724	18.498	19.0531
Sdsl	16.6981	16.5833	16.0174	18.2285	18.2406	17.6255
Oxr1	18.8215	17.4507	16.8677	19.0863	18.1733	18.4205
Oosp1	15.9392	16.3332	16.3322	14.9666	15.6216	15.2411
Ptpre	21.5915	22.6701	22.2955	19.6152	20.3378	19.3909
Tnfrsf12a	16.1394	16.3098	16.7488	17.8933	17.1703	17.9089
Dgka	13.9188	13.7715	13.8652	14.7708	14.2007	14.1625
Nrsn1	15.8499	15.6119	15.8618	11.9997	12.2993	12.6993
Plin4	15.3332	15.4436	16.1643	15.7298	16.0795	16.4795
Col11a1	18.3398	18.2266	17.256	21.1636	18.8169	18.8039
Aldh1a7	19.1785	21.856	18.3855	19.9972	20.1429	20.068
Hoxd10	15.7904	15.2075	15.3773	13.158	13.2425	13.9864
Hao2	20.3898	18.6167	19.3311	21.5986	21.9295	22.4193
Alg13	15.7138	15.1611	15.7116	15.0222	14.9705	15.2921
Rbms1	20.8098	20.4423	20.3764	21.3376	21.6736	21.4937
Cox7a1	13.8144	12.9938	13.8206	14.406	14.1633	14.8207
Pdgfa	17.5506	18.0989	17.3268	15.9749	15.5201	15.6585
Pcbd1	18.1524	18.1501	17.6184	19.1416	18.7142	19.0205
Omd	18.4228	18.6535	19.7729	22.895	21.4549	21.5075
Sct	16.8162	16.6991	16.7693	15.7188	16.1305	15.8042
Aqp5	17.042	18.1026	17.6475	15.5208	14.5193	14.993
Phlda1	14.8332	13.5097	13.9995	18.349	16.11	16.7742
Echdc3	16.181	16.032	16.0419	16.8519	16.6471	16.8184
Gata4	20.2278	18.5787	18.5755	21.1238	20.9886	20.7901
Fam110c	15.1794	15.9764	15.4363	14.1592	14.1783	14.1034
Nlrp5	15.1222	16.2198	13.25	13.0578	12.0271	12.1474
Igfbp1	14.7494	14.7271	14.1884	12.3915	11.4659	11.7805
Akr1c14	24.6822	22.3238	22.367	25.3594	24.591	24.7751
Zp3	17.6675	19.3274	18.4376	15.5605	15.057	13.376
Cyp2d22	14.1378	13.7	14.7629	14.6275	14.3756	14.6392
Rhod	13.7919	13.0212	12.8222	13.8041	13.9903	13.9434
Brca2	19.2296	19.6106	18.967	18.6571	18.3655	17.9381
Gdnf	22.0099	21.1921	20.3183	19.8826	19.651	19.4534
Tnfsf11	13.5563	11.7423	12.0911	17.6195	17.1906	18.3887
Hoxd9	16.6503	16.733	16.4693	15.5831	15.0462	15.5139
Adat2	16.1073	15.2639	15.6356	16.5336	16.6104	16.1608
Tlr2	14.7006	15.0344	15.0527	15.1151	14.7973	14.8627
Akr1c18	13.5581	12.7026	13.5263	13.9463	14.3521	14.3717
Fhl2	16.3649	16.2701	16.4169	16.0256	15.4738	15.5137
Mlxipl	14.9182	15.1134	14.6134	16.4124	15.8157	15.229
Tex14	16.2661	15.7712	15.9793	19.2139	17.7915	17.8621
Dut	23.6121	22.579	22.4746	22.0632	21.7143	21.5777
Creb3l1	15.9903	16.1917	16.5829	14.5119	14.482	14.2324
Heyl	19.6778	19.389	18.4679	16.3518	15.8656	15.721
Sorcs2	15.9661	16.9288	17.6826	13.4466	13.2709	13.1748
Mns1	16.8385	15.9431	16.4132	15.5165	15.8529	15.4538
Smco4	16.9428	16.2614	16.0277	16.0651	15.6754	15.3098
Nmb	17.4615	17.4016	18.2535	16.1371	16.2757	15.9463
Dcxr	15.1344	14.4928	14.8996	15.897	15.3616	15.4583
Clec14a	14.5233	12.479	13.6685	16.5454	16.2258	15.7644
Fam19a5	16.5041	16.5203	17.8787	15.5599	15.2001	15.0268
Nat8	16.767	16.4336	16.149	15.2597	15.4385	15.5686
Comp	18.1382	15.2297	16.147	25.2616	24.7043	24.194
Mia	15.5461	15.7427	16.0679	14.2568	14.949	14.9838
Nupr1	20.989	21.1377	20.7164	20.8428	18.9351	19.1428
Prom1	12.0301	12.1506	12.576	16.0767	14.3002	14.0234
Akap12	15.1225	15.7241	14.5806	14.3818	14.1169	14.1457
Adam18	13.6653	13.8881	16.3733	15.0207	14.4312	14.4848
Cxcl5	12.1523	12.6248	12.4782	10.0989	9.60173	8.62514
Gab2	22.1999	21.5924	21.0225	24.5032	23.8966	23.5948
Timmdc1	18.4216	18.241	18.8045	17.537	17.1227	17.6407
Cacna1s	13.9591	14.1673	14.0348	12.7635	12.7809	12.8369
Aes	20.0987	18.966	19.194	20.4953	20.2665	20.3045
Vamp8	19.9021	19.0583	19.2512	20.8026	20.0474	20.0685
Krt8	17.1327	16.4879	15.8261	18.9942	17.7428	18.403
Lbx2	15.4956	14.5531	14.8693	13.6763	14.2737	14.0865
Myf5	10.0523	9.4618	9.44547	13.2583	11.6296	12.0485
Mgarp	23.9959	23.2913	23.4322	24.6752	24.576	24.8014
Ptprf	22.0003	22.8178	23.3955	22.0945	21.4949	21.2738
Il17ra	16.8948	17.0966	16.8084	19.7747	17.8439	17.3273
Lmo4	17.1044	17.303	17.3349	18.5635	18.1199	18.1207
Col4a6	15.0177	15.4511	15.1871	17.7738	16.6165	16.7362
Gpc4	20.48	20.0757	20.6039	24.4227	23.4789	23.4815
Pbx3	18.0167	16.834	16.587	16.8013	16.331	16.1277
Srm	21.0747	20.5565	20.6607	20.1775	19.9667	19.7074
Irf9	14.7781	15.9987	14.7191	16.0917	15.9743	16.2458
Ajuba	16.3481	15.3289	14.8387	17.9638	16.8233	16.7469
H2-M3	19.4415	19.693	20.5121	19.3991	18.7301	18.204
S100a6	17.9406	17.3516	17.302	20.1667	19.6811	20.9166
Myo7a	17.0527	15.5312	15.4759	17.9541	17.6479	17.8487
Sytl2	19.1783	19.3502	18.4503	17.7259	16.3258	16.3087
Tpst1	21.8557	21.8321	22.0124	20.6851	20.6538	20.4691
Pip5k1b	15.9637	15.7415	15.9715	16.2062	16.9967	16.883
Fgl2	17.2027	17.19	18.0002	15.901	15.0045	16.3538
Mapk9	18.8692	17.9529	16.6896	19.6474	19.5425	19.2085
Cdc25b	16.9975	16.2867	15.8592	15.6027	15.4647	15.036
Igfbp4	19.8839	21.8232	20.6339	19.2194	20.0918	20.5529
Cenph	16.5114	16.1027	16.6173	15.5484	15.6418	15.4821
Gstm6	13.1633	12.2123	12.4825	16.7941	16.1675	16.0112
Rpl14	16.4704	15.467	16.4114	15.0912	15.3994	15.2896
Clstn2	17.7488	18.1737	17.4567	17.1785	17.0762	17.0812
Il13ra2	13.4393	14.0286	16.6479	15.9192	15.3909	14.6294
Actg2	19.3895	19.5437	20.5526	15.1883	14.2113	14.7549
Acsbg1	21.8533	21.8232	21.0458	24.2893	23.8628	23.5825
Ephx1	15.5297	15.4921	16.2491	19.362	18.524	19.4673
Tcl1	15.8792	17.137	15.6452	14.6169	14.1865	13.62
Nxn	18.2092	17.807	17.1938	17.0966	16.6716	16.5118
Mogs	22.5397	22.7351	22.6291	22.1291	21.4541	21.3922
Casq2	14.9935	15.7708	16.2385	13.3976	14.9308	14.5113
Ptprm	19.8207	19.1209	19.0732	18.5232	18.1908	17.9412
Ndnl2	19.3955	18.872	19.1581	18.5464	17.9675	17.7815
Thbs2	16.2903	16.3648	15.7994	15.3131	15.1523	14.989
Ampd3	13.8892	14.0121	14.0927	13.6953	13.1597	13.9783
Tmem45a	23.4026	22.8156	23.2148	21.2686	21.6632	21.4947
Rnase4	17.031	16.8924	18.1099	19.4389	18.3058	18.6857
Nos3	14.5916	13.8696	14.3647	14.8321	15.015	14.9553
Ly6h	13.6741	13.9125	14.273	12.9139	13.6481	13.5348
Fam111a	17.8709	17.8449	17.3463	16.5743	17.1606	16.7874
Rassf5	14.2797	14.2133	13.3106	13.8789	13.108	12.8122
Rnd2	18.8458	18.4898	17.2289	20.262	19.7797	20.2251
Dgat2	20.0057	19.408	19.6426	18.0314	18.2249	18.1469
Inha	14.5837	15.7321	15.3144	28.8108	28.7787	28.7089
Tle1	17.2019	16.3367	15.301	18.825	17.2945	17.5707
Slc43a3	18.7025	18.8475	18.4469	18.0352	17.2989	17.5459
Aldh1a2	15.5869	14.9015	14.272	19.2032	17.3685	18.2832
Drd4	20.2871	20.2345	20.8915	17.4373	18.0651	17.2195
Mertk	15.3641	15.954	15.757	17.7302	16.5452	16.2687
Hoxc4	15.7443	15.6848	14.6752	14.7715	14.5754	14.473
Recql4	17.7502	17.5102	17.1037	17.1377	17.4061	17.1441
Tnfsf9	15.5332	14.1873	14.4425	13.6241	13.7461	13.6727
Hspb1	16.9018	17.2378	16.8686	18.8132	18.0461	18.0816
Dnmt1	21.4803	21.2381	20.2154	19.9307	19.6214	19.0228
Irs1	22.1218	21.4244	20.6724	24.3624	23.6275	23.4911
Slc25a20	17.8365	17.238	17.3517	18.5645	18.29	18.6109
Atp1b3	24.9778	24.9456	24.9079	23.8391	23.9785	23.5628
Hdgfrp3	17.1366	16.7858	16.941	16.0962	16.3213	16.3735
Fam213b	17.1831	16.4303	16.6251	17.6728	17.296	17.6763
Coch	13.2772	11.8463	13.3329	20.6687	18.3922	18.8663
Mest	17.1203	17.584	17.5094	16.4589	16.1724	16.8742
Agt	18.5501	19.8423	19.921	18.265	17.8196	17.607
Hs3st1	16.9298	16.6566	17.7317	19.6207	18.9232	19.447
Decr2	15.9372	15.4987	14.6769	16.3448	16.2812	16.4232
Tagln	19.8652	20.221	20.2601	18.2671	17.1213	17.9611
Nid2	16.4702	16.3447	16.7264	15.6534	14.7743	14.8934
Gatm	12.8153	12.7107	12.4784	13.9912	13.6586	13.5465
Lum	18.6024	19.5468	21.2709	17.3187	16.919	17.9312
Alpl	15.2892	15.5007	16.231	13.7484	14.3381	14.6219
Rasd1	21.8226	21.3014	20.1685	22.2573	22.6515	22.1565
Cenpq	19.3184	18.7285	18.8445	18.2143	18.4619	18.311
Cygb	15.7335	16.98	16.0613	14.3666	14.3652	14.979
Bmp2	13.0576	12.7281	12.6588	20.2608	18.0573	18.0859
Cnot7	22.7791	22.6744	22.4038	24.168	23.6516	23.4658
Col1a1	20.7988	22.7886	22.8117	19.663	18.8092	18.654
Dner	14.4457	14.1408	13.7686	12.7028	12.9934	12.4876
Prr13	17.9378	16.2305	16.5109	18.7091	18.1082	18.3063
Tmco1	21.7736	21.5623	22.0458	21.581	20.8269	20.7749
Tmc6	15.4718	14.7834	14.5828	16.591	15.617	15.825
Prkcdbp	16.0699	16.0918	16.5256	14.9372	14.4747	14.956
Gypc	15.7265	16.5774	16.5802	16.2634	15.8258	16.1945
Arhgef12	20.0875	19.2646	18.8638	20.6362	19.9918	20.3852
Olfml2b	15.4259	14.8352	15.0753	15.9026	16.056	15.5911
Slc35b2	20.661	20.3982	20.2548	20.1419	19.6793	19.4475
Pdlim2	14.5647	14.563	14.7735	15.6118	15.7294	15.8722
Bag2	17.9114	16.6695	16.6734	16.6425	16.3638	16.1215
Nup37	19.4683	18.539	19.1371	17.877	18.2184	18.3393
Aarsd1	19.4089	18.2593	18.3681	17.9785	17.8954	17.8527
Gdf10	16.0262	15.2484	15.0606	12.7205	12.253	12.2991
Mfap4	16.5363	18.556	19.171	15.6654	15.5986	15.8643
Arl6ip6	21.1033	20.2511	19.9912	20.3008	19.9623	20.0721
Col4a2	21.432	22.6057	22.4786	20.2983	20.0724	20.4856
Oaf	21.9407	22.1344	22.1563	20.1313	20.0515	19.8076
Mfsd7c	15.9751	15.4917	16.0658	18.4619	17.9108	17.8854
Mospd2	17.9172	16.53	16.1154	18.9731	17.7026	18.1058
Aurkb	20.3901	19.1589	18.7152	18.1037	18.5256	17.9057
Rmnd5b	18.829	18.1326	18.6272	20.4728	20.2084	20.2004
Tax1bp3	17.0168	15.9099	16.1978	18.3243	17.4288	17.6526
Slc25a33	18.0092	16.9875	17.024	19.3508	19.1334	18.8449
9030617O03Rik	16.117	16.1283	16.9628	15.84	15.4393	15.7224
Sirt7	17.5608	17.0277	16.9989	18.5333	17.7743	17.7407
Arhgef3	15.0144	13.6627	13.6125	16.1235	14.9845	15.5421
Pomt1	22.3963	22.3952	21.5043	21.3308	20.8406	20.4601
Depdc1a	18.5495	17.1116	17.1191	16.1065	16.1558	16.1584
Dppa3	16.3293	17.2522	15.3851	14.2827	13.9541	13.5069
Zfp219	19.2456	18.9409	17.6389	20.0547	19.9388	19.4979
Rfc4	20.6312	19.4316	20.0833	19.1206	18.9694	19.2248
Oplah	16.7394	16.0395	15.1927	17.8611	16.9146	16.9078
Lims2	15.9629	16.2199	16.5581	15.6995	15.35	15.6137
Slc25a38	16.782	16.4674	16.3822	17.3406	17.203	17.0604
Msrb2	15.3225	15.109	15.7794	16.6687	16.1181	16.1921
1810065E05Rik	18.4915	17.9794	19.0471	15.6296	15.0367	16.2686
Tm4sf5	13.2232	13.3363	13.9683	14.9035	14.1024	15.1506
Kdm4c	14.6225	13.9744	13.4506	15.663	14.436	14.8162
Cst8	18.4601	17.5687	18.3272	19.7323	19.6791	20.6176
Oas1e	15.2145	15.5347	15.2838	14.571	14.4619	14.4151
9430015G10Rik	17.6696	17.3919	17.1776	16.7965	16.1585	15.9037
Msto1	16.9086	16.175	16.0228	17.3748	17.4538	17.0702
Cst12	21.4501	20.7637	20.9697	19.8425	19.4955	20.0298
Plekhf1	14.9293	14.6448	14.548	15.8006	15.9719	16.3998
Cyp2j9	15.5889	15.6985	15.7556	15.1299	14.7518	15.1868
Creb3l3	18.8802	19.4758	19.228	17.4357	18.187	18.101
Calml4	14.6336	14.8358	14.8549	13.2498	12.7272	12.646
Mgat4b	24.3426	23.4494	22.9917	23.188	22.6416	22.5162
P2ry14	12.1681	11.975	12.1231	12.7758	13.1525	12.8048
Bcam	15.6158	15.9693	14.5929	17.499	16.9083	16.8169
Tor4a	16.9177	20.0147	16.7167	17.9516	18.3955	17.8591
Gstm4	16.1894	16.2508	16.9844	15.7508	16.2075	16.3155
L2hgdh	17.1995	16.8776	16.6901	16.7674	15.908	15.778
Bst2	23.5289	23.8536	23.8275	22.8029	22.8239	22.1361
Myc	16.0692	15.9994	15.9877	19.7669	18.0408	17.9211
Haus1	20.5824	19.8431	19.9822	19.4593	19.4124	19.1841
Ces2g	13.7159	14.2207	15.2322	17.0746	16.1413	16.6203
Spdl1	18.1815	17.4589	17.3594	16.473	17.0246	16.4942
Usp3	20.0596	19.0218	18.6348	21.4795	21.9856	21.7324
Otor	16.4907	16.0943	18.2775	15.686	14.9146	14.3247
Smagp	13.4281	13.7913	14.1021	13.1325	12.8706	13.0541
Gatc	17.2674	17.3181	17.362	16.7114	17.4036	17.3396
P2ry6	17.613	17.162	17.5492	16.4432	16.7625	16.5516
Rgs11	15.6287	15.8242	15.3052	19.7515	17.0725	16.7349
Psmc3ip	18.7287	17.9292	17.965	17.6602	17.446	17.3516
Rasgrp4	13.6931	13.1842	13.6997	15.1211	15.3626	14.8173
Fam84a	12.0373	11.3377	10.9793	16.3163	14.66	15.1203
Col4a5	17.91	17.2899	18.1676	21.4486	20.3722	20.4597
Mylk	21.1501	21.9618	22.1068	19.2239	19.0177	19.1007
Pik3r1	15.9414	17.6347	15.8033	21.4939	21.6351	21.3518
Cd74	14.8329	15.2519	15.4863	15.8985	15.5947	15.9983
Anxa5	22.3293	21.095	20.6639	23.1651	22.0755	22.6648
Emcn	16.0906	15.2648	15.9094	14.3463	14.5976	14.6286
Cep290	14.3836	13.3234	12.1042	13.1123	12.2612	11.9695
Enpp5	18.341	18.4984	18.2254	18.7423	18.8356	18.4161
Tacc2	17.9458	18.421	17.6486	19.4246	18.6041	18.3504
Ung	18.5487	17.2863	17.6678	16.7026	16.9372	16.2752
Bcat2	17.3572	17.1266	16.1693	18.7227	17.6509	18.0902
Col4a4	16.2651	17.1022	17.7191	16.0631	16.3276	16.6618
Olfm1	17.0153	15.7434	15.0329	20.3178	20.0788	19.3891
Txk	13.7298	13.511	13.3639	14.295	14.4007	13.8305
Csrp1	18.4326	18.4552	18.3324	16.484	16.6079	16.9612
Id1	18.0837	17.6776	17.7404	20.2545	20.9916	20.0539
Hexim1	18.3026	18.1541	16.9823	18.7378	19.0192	19.0853
Gpm6b	21.1167	22.0536	22.0322	19.0145	18.9188	18.6142
Wt1	13.3264	14.3937	12.7162	18.324	16.5354	16.7584
Gem	14.1531	12.9571	12.7483	18.2213	15.9961	16.33
Rbp4	16.1859	16.9115	17.5509	11.8768	11.7828	10.9941
Glul	19.1665	19.2278	19.3129	21.2597	20.0343	20.4759
Pros1	18.991	18.5087	18.7729	21.2593	19.8231	19.6584
Ifi27l2a	13.5345	14.3354	13.9805	15.6415	14.8128	16.2231
Krt20	12.4303	12.3032	13.216	15.7607	14.4982	14.6357
Lama2	16.1856	17.3632	17.9783	15.2282	15.1613	14.8269
B4galt7	16.1276	15.1088	15.377	15.2145	14.6189	14.4208
Col4a1	22.7254	23.0805	22.9995	21.7762	20.9421	21.4495
H2afy2	17.9868	18.3774	17.2541	17.429	17.8154	17.7267
Rin2	13.5709	13.3983	12.791	15.9202	15.1963	15.0621
Lzts2	19.0659	19.1339	19.3438	20.6951	20.386	19.8814
AW549877	19.7443	19.4974	18.1991	21.1085	20.1343	20.0346
Dnajc9	21.7383	20.7877	21.0649	20.1325	20.6812	20.4581
Cnpy3	19.0791	18.9916	18.9611	18.8251	18.0781	17.7412
Tor1a	18.9971	18.8142	19.5085	17.8308	18.0218	17.5678
Lpin1	17.6406	17.3829	16.419	16.2836	15.5124	15.4178
Btg4	14.6731	15.5524	15.2639	14.0899	13.6717	13.8038
Me2	20.5777	20.2347	19.6509	22.0603	22.0066	22.033
Gm7120	15.9382	15.7751	15.7462	14.9993	13.1717	13.7488
Ypel3	17.1145	17.1125	16.9218	18.1234	17.5169	17.0651
Phgdh	20.411	20.3688	20.4083	19.5704	19.7343	19.2946
Srebf1	20.791	20.4796	20.1998	19.8543	19.7927	19.6902
Slc6a15	22.0275	21.1981	20.5901	19.7642	18.9942	18.6225
Lgals3	16.2068	16.2101	15.5726	16.7013	16.3478	16.9654
Mki67	24.0914	24.3748	23.3447	23.0887	22.8674	22.5534
Arrdc4	16.8585	15.3251	15.287	17.8146	16.9941	17.4581
Fmnl3	16.7905	16.75	16.923	15.853	15.9907	15.8462
Jup	15.422	15.4683	15.771	16.4341	16.2961	16.3224
Dsc2	13.903	13.5107	12.9285	15.3609	14.997	15.2025
Rfwd2	20.9015	19.7469	18.965	21.9221	20.5791	20.7055
Marveld2	12.1056	11.707	12.1153	13.1398	12.311	12.2219
Dapk1	15.2508	16.6674	15.5926	17.0723	16.4922	16.5612
Arhgap18	19.2403	17.0284	17.4238	19.7848	19.2234	19.4205
Pcsk6	16.6461	16.7895	16.5125	16.244	16.2621	15.7521
Scara3	16.4696	16.8321	16.6263	15.2075	15.5774	15.0803
Abi3bp	16.6314	17.1188	16.0258	15.351	14.2205	14.0854
Tmem184b	17.914	17.3096	17.8247	17.369	16.1783	16.3188
Pcmtd2	19.3995	18.3163	16.8989	20.6177	19.603	19.5472
Mpeg1	14.3874	14.897	14.9745	14.2595	13.9159	14.356
Pole2	18.3951	17.984	17.5642	16.7243	17.2829	17.3109
Slfn4	22.0615	20.9934	20.3057	20.965	20.3434	19.558
Cenpn	19.4652	19.1457	18.8661	18.4265	18.6304	18.0885
Armcx4	18.7977	18.5351	19.2256	17.7381	17.4309	17.0568
Efemp1	15.36	14.9449	14.9279	16.949	15.7133	17.2139
Krt79	15.0286	15.4676	16.0234	13.0341	12.6199	13.0224
Tmprss13	14.6102	13.2119	13.6076	15.6004	16.2689	15.5255
Arsi	15.2725	15.4425	15.2373	14.1535	14.6513	14.2826
LOC624295	12.9496	13.2948	12.4357	14.1705	14.0006	14.6864
Gm9798	16.8841	16.9499	17.2203	15.1214	15.7952	15.3588
Ccrl2	15.0037	14.9061	15.0305	15.769	15.9395	15.888
Col3a1	23.9064	25.2668	25.2329	23.3807	22.8414	23.55
Pom121	22.9615	23.0998	22.9705	22.1159	22.5786	22.1166
Srpx2	17.2041	17.9963	17.7614	13.692	13.5876	13.18
Rdh9	12.7922	14.062	12.9262	14.3176	13.8397	14.8598
Rasl10a	23.1273	21.6358	21.9266	19.9457	19.7507	19.111
Col16a1	17.6998	18.0745	17.459	17.1139	16.9272	16.9291
BC028528	14.9239	14.5156	15.1876	14.3663	14.1262	14.3695
Hat1	21.1225	20.1913	20.2234	19.6228	19.6149	19.4894
Rnft1	18.6393	18.0285	18.1599	18.3896	17.413	17.8027
Eml2	15.7214	16.028	15.7873	16.5222	16.7264	16.8224
1600012H06Rik	20.5686	19.4595	19.8063	22.0286	20.8106	20.9244
Mfsd2a	20.8812	21.5225	21.5749	18.9432	18.8356	19.3108
Pik3ip1	15.959	15.7777	15.9368	22.554	19.9901	20.1614
Ppm1m	18.0632	17.6369	17.0111	19.1537	19.0515	18.1933
Tdrp	18.1067	17.2433	17.0996	18.3138	18.11	18.1292
Asb2	14.0282	13.9521	14.645	13.088	13.2606	13.5459
3110043O21Rik	16.6068	15.5356	14.3918	17.0291	16.5575	16.3308
Reep4	21.0431	21.3591	20.9369	20.4916	20.7558	20.0028
Mir22hg	17.7421	17.4929	15.8752	19.0475	18.43	17.8108
Basp1	17.7094	17.3966	16.6359	15.2587	15.3004	15.1452
Fmnl2	20.7315	20.1012	20.4634	22.1124	21.5311	21.3902
Hopx	15.8418	15.7865	16.3545	16.8089	16.7075	16.8644
Bmyc	18.0863	17.1165	17.4388	18.1085	18.0902	18.1157
2200002D01Rik	14.5984	13.8205	14.4059	14.8757	15.1888	14.4441
Rftn1	19.5206	19.4516	18.5579	18.7831	18.9729	18.5207
Pgrmc2	21.186	20.8353	20.8093	21.2203	19.9934	19.5372
Thumpd2	16.24	15.8494	15.8615	17.3597	16.4533	16.193
Tmem86a	24.4382	23.7865	24.1391	25.5203	25.4968	25.3702
Bcor	18.3405	18.0452	17.8601	17.3538	17.0977	17.1282
Dmkn	11.8125	12.0878	11.7984	15.9944	14.7026	15.7966
1600002H07Rik	16.3392	15.9762	15.7228	15.4684	15.1997	15.2437
4930406D14Rik	15.5382	15.3679	15.2658	18.1291	16.48	16.7462
Filip1l	13.9699	13.5346	13.1396	16.4813	15.0322	15.5234
Pdgfrl	15.071	16.8117	15.0133	16.3476	15.9549	16.0972
Tril	21.0866	20.9504	20.7738	19.0901	18.1977	18.1422
Mt2	17.7983	16.9324	17.3894	19.6468	18.289	19.9016
Rwdd2a	14.7695	14.5243	14.513	14.1195	14.0641	13.9966
Chst8	24.3486	23.2741	23.3268	23.0603	22.5742	22.2543
Pir	18.6678	16.857	17.5726	16.599	16.0127	16.2216
Mtcl1	17.7154	16.1892	16.1563	21.2717	20.7763	20.4935
Tmem107	23.2103	21.8926	21.8753	21.0263	20.3752	20.2792
Dip2c	19.3549	18.4972	18.3448	20.4503	19.6653	19.5893
Me3	17.8339	16.1429	16.6998	19.0655	17.6641	17.7833
Gdpd2	12.9277	13.4267	13.9253	18.195	16.0674	15.2212
Vkorc1l1	18.822	18.7337	18.698	18.2017	18.1436	18.0699
Mettl18	14.3675	13.3488	13.6865	13.2386	13.6038	13.0867
Tmem178	13.2875	12.492	12.2751	14.1061	13.0466	14.2616
Camk2n2	14.0003	13.4415	13.5834	12.8908	12.712	12.3764
Rhobtb1	18.9354	18.9151	18.0813	21.5844	20.5275	20.202
Adamtsl2	17.3311	18.9739	19.1585	15.7053	15.7619	15.8175
Paqr3	16.0085	15.8379	16.5808	15.6389	14.8741	14.6658
Galnt15	15.0609	14.9926	16.2034	16.1503	15.6827	15.4191
2610524H06Rik	18.3079	17.7405	18.6576	17.1992	17.548	16.8111
Tmem238	17.4385	17.8677	18.0239	17.1816	17.1286	16.9487
Syce2	18.7732	17.6336	18.0823	16.4629	16.5487	16.513
Bmper	18.7979	18.4605	18.2348	17.5409	17.0447	17.3024
Cenpl	18.1046	17.1588	17.2613	16.9024	17.0776	16.7654
4930579G24Rik	18.476	17.0505	16.5144	16.3048	16.5803	16.3575
Nlrp14	17.3589	17.5872	13.9314	14.5275	12.8424	11.902
Rasl11a	14.7961	14.1399	15.0479	16.2267	15.1435	15.9652
Evc2	23.3692	23.1716	22.5784	22.2738	21.9426	21.715
Fam69a	16.8564	17.2391	17.6534	15.5333	15.6121	15.8138
6230424C14Rik	16.5975	17.3937	17.0183	16.3196	16.1148	16.2909
Mcm8	17.2708	16.0763	15.6456	15.0472	14.9233	14.977
2810474O19Rik	20.738	20.4085	20.3852	21.879	21.5069	21.7008
Prpf18	17.6376	16.8074	15.388	17.7393	17.5343	17.5651
Zfand4	12.5771	12.3028	11.9977	11.5503	11.5997	11.7039
Bbs5	16.6751	15.4918	15.4217	15.7052	15.0059	14.9435
Tmtc2	22.236	21.671	21.0826	23.9791	22.7208	22.7012
4633401B06Rik	13.4815	13.6823	12.5872	13.9454	14.5951	14.2109
Megf10	14.0223	14.1591	13.73	14.6311	14.9005	14.3299
5830443J22Rik	14.6242	14.6193	13.3896	15.8714	14.7383	15.6615
4930502E18Rik	18.9513	17.4901	17.8179	15.1028	14.4315	14.5029
Reep6	15.398	15.153	15.7072	14.552	14.8894	14.9507
Yars2	17.534	16.7065	17.511	16.6615	15.7053	15.7045
4930588G05Rik	14.601	14.5697	14.4944	18.2396	15.4161	16.1918
Dock5	15.3168	14.4656	14.3809	17.1378	17.9014	17.5948
Me1	22.7765	21.354	20.9244	23.4389	23.1642	23.5476
5530402H23Rik	13.1133	12.9251	12.3578	12.5253	12.9532	12.1042
Mro	18.3972	17.2067	18.1006	22.5534	21.3336	21.1431
Oip5	17.3626	16.156	16.9488	15.5941	16.2701	15.6198
4833423F13Rik	13.8711	13.8048	12.7041	16.5169	14.9191	15.8529
9430037O13Rik	14.5912	15.6658	15.6898	13.7319	14.5101	13.8777
Nuf2	19.7772	19.7841	19.6984	18.3669	18.5389	18.499
Spc24	19.498	19.0663	19.4822	17.6754	18.2422	17.925
1110006E14Rik	13.4655	13.6818	12.9978	15.3	14.7007	13.9072
Hoxd8	18.1858	17.0436	16.5238	14.7339	14.1069	15.0391
Chp2	15.2553	15.604	13.0501	12.6853	12.5278	12.1424
2700046G09Rik	16.0522	16.9826	16.1539	16.7145	16.8679	16.9124
Wfdc1	16.4773	16.3623	17.191	15.4881	15.2004	15.0948
Lrrk2	13.775	13.4409	13.1443	15.2154	13.7908	14.319
4933436F18Rik	11.5539	11.0326	11.6327	12.7812	12.5182	12.4298
Rgl3	14.0724	13.3262	14.1751	15.3944	14.4381	14.7056
Mtfr2	16.4778	16.1191	16.2914	15.0537	14.9749	14.3767
Tlcd2	19.6357	19.9081	20.3647	18.3683	18.4109	17.8755
Muc16	13.5111	13.9521	14.2885	14.7282	14.9036	14.8329
Rfc3	19.9553	18.2066	19.18	17.9787	18.0418	17.9176
Fam183b	17.1259	16.672	17.0778	14.7793	14.4898	14.7743
Pamr1	12.0366	11.4327	12.379	14.7491	13.1741	13.2188
Lrp11	14.7105	13.8708	13.8648	21.1429	19.9318	20.1901
Anln	21.1787	21.3496	20.278	20.1267	20.1947	20.3372
Stradb	18.0036	17.0008	17.0039	18.8902	18.4851	18.6818
Pde3b	15.7117	16.3042	16.2824	14.563	15.204	14.9575
Lhfp	16.355	16.4699	17.6477	14.5043	14.7706	14.8287
Snhg3	16.2614	17.6933	17.417	16.0143	16.2864	15.3342
E330034G19Rik	16.1094	16.644	16.7999	16.1737	16.1191	16.162
Ndc1	20.7136	21.2278	20.8439	19.3073	19.7433	19.1381
Dars2	17.4211	17.768	17.198	17.073	17.0686	17.2938
Fat1	23.5204	23.6696	23.043	25.5191	25.1419	24.9871
Espl1	19.5436	19.9712	18.9812	18.3988	18.435	17.6768
Asb4	12.9508	11.8896	11.8298	17.1616	15.2465	15.1366
Zik1	15.6239	14.1818	13.3644	13.2836	13.0459	12.7801
Gyltl1b	19.8625	19.76	19.4292	18.8192	18.72	18.3945
Fam214b	15.971	15.9345	15.9924	17.103	16.7548	16.2959
Mcm2	22.7895	21.8044	20.9957	20.8681	21.3911	20.6346
Slc35e1	18.4242	18.9175	18.4604	17.9637	18.1046	18.2985
Parp11	21.615	20.2029	18.6492	19.0942	18.495	18.2752
Khdc1b	14.8924	15.7569	13.6193	12.8573	11.6886	11.7908
Dcaf12l1	14.8552	13.5489	14.4028	17.2011	16.0384	15.5884
Gm12942	15.0696	15.6992	16.0793	16.9175	15.9785	16.456
Prss35	21.911	21.1373	21.6596	22.8581	22.3997	22.861
Swap70	16.8229	17.1646	16.2997	17.4808	17.261	17.0236
Pdp1	16.2067	15.309	15.2636	18.7813	17.6634	17.9098
Fam84b	17.3843	16.1053	16.3311	19.5898	18.3158	18.2048
Tfe3	17.0813	16.3489	16.1767	18.0716	17.6291	17.5042
Tbcel	19.0587	18.1559	18.2796	20.1524	20.1757	20.3702
Fez2	19.4243	17.9391	17.5987	20.2761	19.8972	19.6704
Snx33	15.5487	15.1806	14.8888	16.0943	15.7876	15.7788
Crybg3	15.3031	15.289	15.3182	14.4413	14.4321	14.4856
Foxred2	15.4968	14.8694	15.2735	14.0531	13.3266	13.2781
Fam221a	13.442	12.4105	11.648	14.1967	13.389	12.9958
Elmo3	14.7386	14.4572	14.2052	14.9871	14.4699	14.5598
Zar1	17.3534	17.7511	16.4622	16.5644	16.8948	16.7816
Phkb	18.3036	17.2401	16.75	19.1604	17.9291	18.2298
Aard	13.9845	13.9589	13.5359	17.4667	16.6353	16.1399
Tmem170b	17.2222	16.6696	16.6341	17.9909	17.3215	17.5357
Wdr47	15.7183	14.2165	13.5099	19.2262	17.6621	17.4996
Bend3	17.0093	16.1435	15.961	15.7265	15.538	15.2031
Egflam	15.8941	15.9547	16.6319	14.7947	14.5884	14.3111
BC030867	16.8894	16.3663	16.0628	16.1354	16.2308	15.8993
Gramd1c	15.0191	14.7726	14.6626	14.5906	13.5994	13.7754
Rad54b	15.7486	15.4925	14.0092	14.648	14.1056	13.5132
Ckap2	18.8299	18.5446	18.5151	17.6756	17.8224	17.7413
Dnajc16	17.6272	17.8674	17.9373	17.5016	17.388	17.0783
Palb2	17.2208	16.5648	16.929	16.4165	16.5022	16.1318
Mdc1	17.8522	17.6611	16.9236	16.8006	16.4558	16.5497
Dennd4c	16.4762	15.916	15.0904	17.6631	16.7509	16.929
Hirip3	20.6079	20.7364	20.0535	18.7642	19.3234	18.8465
Ccl27a	12.9586	13.2953	12.7246	14.8267	14.1609	13.9109
Enkd1	17.5979	16.6819	16.5939	16.2227	16.2755	15.7294
Wdr7	17.7171	17.2745	16.7432	17.8561	17.8635	17.8703
Zfyve1	16.0021	15.817	16.113	16.9092	16.5347	16.3928
Fam57a	17.4131	17.2384	17.543	15.9432	16.296	16.2961
Arhgap22	15.6862	15.0761	15.7272	16.3174	15.6795	15.8151
Wdhd1	18.5011	18.3501	17.6905	16.9936	17.1946	17.0698
Fndc5	19.1856	19.176	19.0926	17.6344	18.1998	18.0496
Tvp23a	13.7533	13.9699	14.0511	13.7192	13.7384	13.6053
BC034090	17.6756	17.7199	16.5793	16.9021	16.6899	16.299
Gm5817	14.429	13.9175	14.0433	15.9108	15.3825	15.0667
Plxnb1	18.5798	18.2485	18.0715	19.3899	18.9379	18.5378
Emilin2	20.3875	20.9845	20.6914	18.0338	16.924	16.4932
Kctd15	18.1689	18.1609	17.6549	16.8915	15.9223	16.1567
Sema3g	24.6047	23.566	24.7229	22.9241	22.7596	22.5353
Slc35g1	17.39	17.6422	17.6082	16.6719	16.8883	16.8871
Helz2	16.5741	16.095	15.9173	16.9841	16.8661	16.7849
Qsox2	20.7012	20.8635	20.4937	20.2352	19.7628	19.2193
Ralb	23.5152	21.1281	21.4977	20.6329	20.4307	20.992
Fam19a4	18.0361	16.7318	17.4266	14.395	14.8865	14.668
Rpl12	18.9211	18.7641	18.0862	18.3351	17.2625	16.5233
Tmem237	19.9223	19.2531	19.7397	18.5648	18.5205	18.6653
AI448005	13.8534	14.0129	13.9528	12.9417	12.7197	12.7303
Gemin7	19.2586	19.1576	18.919	20.8843	19.4718	19.413
D830012I24Rik	16.0733	14.6365	14.5345	16.8131	16.0537	15.8089
Gbp2	12.275	12.7853	12.5739	15.2153	14.7879	16.3722
Hibadh	20.7477	19.8605	19.9978	21.9826	21.3428	21.3163
Gsg1l	17.3349	15.5264	16.3327	14.0882	14.3486	14.1654
Aars2	16.7863	17.0027	17.2043	16.755	16.7096	16.5565
Plekhd1	21.052	19.9434	19.5203	19.9986	19.0352	18.5128
Ctif	16.8892	15.8008	15.9982	16.1198	15.548	15.5808
Man1c1	14.408	15.5287	15.2897	14.6889	14.4986	14.3124
C030046G05	16.8001	16.9093	16.0182	17.2736	17.1105	17.5809
Frmd5	19.8316	19.4195	18.8212	21.8631	21.2785	21.0497
Tle2	17.3371	16.7826	15.244	19.691	18.6899	18.1523
Srbd1	19.6459	17.4954	17.7361	23.2669	22.1247	22.2068
Kank4	18.524	17.6858	17.4457	16.7496	16.9368	16.5059
Fen1	21.0002	21.4841	20.8554	20.1161	20.6648	20.5048
Apoa4	23.9856	24.4975	24.2096	22.8802	22.8615	22.5173
Kazald1	17.7476	17.6499	17.3064	19.1361	18.5467	17.8916
Gm11744	14.0973	13.8827	14.3098	14.6078	14.8106	15.3212
Ltbp4	17.7549	18.4826	18.5686	17.4197	16.9045	17.0637
Mmgt1	21.178	21.1465	21.2092	20.4103	20.1755	19.7909
Zswim4	15.0972	15.2797	15.4303	15.7308	15.5924	15.4983
Arhgef39	19.7017	19.3483	19.2877	18.4601	17.6702	17.2897
Nlrp4f	14.1339	14.4146	14.0194	13.2896	13.3218	13.0235
Snhg4	16.2165	16.2877	16.0902	15.8953	15.4418	15.0409
Unc45b	11.3149	10.034	10.6442	14.2351	12.5904	12.4065
Chchd10	19.8457	19.3366	19.7417	22.2217	22.0334	22.2266
Etnk2	16.9174	17.2045	16.5014	17.7572	18.0469	17.698
Stxbp2	18.6761	19.2679	18.338	19.4918	19.1329	19.0511
Osbpl8	17.8774	16.8327	16.3845	19.9319	18.5284	18.7335
Padi6	17.7626	18.768	15.5893	14.7826	14.7037	13.2297
Nlrc5	14.2619	13.759	12.7966	13.292	13.0775	13.15
BC055324	17.1957	16.8508	16.5379	15.9846	16.0585	15.8578
Fosl2	21.0237	19.6774	19.5831	24.1879	23.9654	23.5332
Mreg	14.6876	14.7541	14.8572	16.3896	16.0542	15.689
Igf1	21.2262	22.3505	21.45	20.5962	20.9756	20.306
Mapkapk3	15.3393	15.0291	14.6433	15.846	15.6587	16.308
D430020J02Rik	14.8084	14.3114	14.4043	13.9614	13.8395	13.3973
Prss23	23.2631	21.6308	21.9446	24.9376	24.1337	24.3305
Clu	25.1167	24.8826	24.9487	26.5606	25.7334	25.893
Omt2a	13.2307	13.7262	12.2414	11.5958	9.77331	8.43139
Fam46a	16.2112	14.683	14.3706	18.2107	17.1813	17.3684
D030029J20Rik	16.2543	15.3063	15.2463	17.2048	16.8716	16.7938
Rbm45	17.7945	19.3523	19.3327	19.2691	20.0024	20.3204
Tmem39b	18.9072	18.5351	19.0289	17.4327	17.9562	17.7342
Hhip	16.4689	20.0531	19.2855	14.0971	15.5623	14.9077
Ippk	16.5802	16.4393	16.0132	16.8873	17.1774	16.5457
Dbp	14.7747	14.7515	13.7609	16.2705	16.3378	16.4058
Foxp2	19.0605	19.039	18.4188	21.5921	20.0008	19.9982
2010315B03Rik	14.8549	13.3745	12.4541	14.9487	14.6266	13.7824
Arhgap11a	20.3224	20.4092	19.5532	19.4874	19.5652	19.1089
BC048679	14.9045	14.9987	15.5494	13.8629	14.4595	14.2757
Tor2a	18.7695	18.6816	19.8682	18.1323	18.0341	18.1632
Sybu	13.322	12.739	12.7359	14.7022	14.5468	14.1147
D5Wsu152e	14.9647	15.3537	14.3821	16.2656	15.6999	16.1716
Ube2h	19.8666	20.0406	19.8497	20.8877	21.3032	21.5187
Gm15698	16.2509	18.1549	16.9665	14.44	13.3978	12.9783
Ccdc68	20.2195	20.285	19.7849	18.1257	17.4214	17.5105
Rnf144b	18.1711	17.939	17.8564	20.239	19.6018	19.5294
Abhd4	21.8384	20.5268	20.247	22.9437	21.868	22.196
Greb1l	23.5733	22.9138	22.0341	24.8265	24.1242	23.9437
Mmp2	20.275	20.731	21.0993	17.6444	16.2148	16.2134
Myadm	20.7959	20.9179	21.1172	19.9334	19.5757	19.7259
Zfp429	13.3219	12.3123	12.1565	13.2801	13.011	13.3282
Zfp608	14.5452	14.1559	14.3131	18.672	17.2335	16.8863
Myrf	16.2504	16.3414	16.4662	16.6573	16.8562	16.5639
E130311K13Rik	19.4801	19.0441	18.8734	18.8379	17.7442	17.5219
1110064A23Rik	16.7335	17.5404	17.9616	14.7402	14.6008	14.4724
Mms22l	18.082	17.3853	17.9453	17.3133	17.2096	17.3096
Fbxw18	13.1603	13.6577	13.2798	12.1301	11.9488	11.5625
Ntn4	13.0558	13.9319	13.7148	21.074	18.0055	17.9674
Hoxc10	15.1063	15.1815	15.0594	14.1423	14.5105	14.7424
Heg1	11.4836	11.6401	10.8864	12.6291	12.605	13.5494
Pbx1	14.3526	16.8164	14.5762	17.5946	18.4864	18.7536
Eda2r	15.8793	15.9723	15.1802	15.5819	14.371	14.585
Npb	15.5161	15.3799	15.3615	14.8749	14.632	14.4151
Ntf5	14.3612	13.5305	13.5554	13.4385	12.6115	13.078
Eldr	14.6982	17.3388	15.8333	13.1778	14.0411	13.7342
Gm2590	15.2561	15.7743	14.5865	16.6959	16.2789	16.8387
AA407881	14.7168	14.6192	13.4994	16.424	15.0237	15.6009
5930433N17Rik	12.6237	13.4387	13.3009	14.3987	14.0462	14.4171
B830007D08Rik	13.7739	13.6222	12.9115	15.0875	13.978	14.381
Rabep2	18.263	17.8858	17.2796	20.0195	19.2372	19.3641
Reps1	19.8997	19.1971	18.727	20.8031	20.2218	20.5075
Kif26b	14.725	14.0308	13.6602	12.1849	13.0478	12.714
Zdhhc23	20.3186	20.4461	19.4406	19.2541	17.9414	17.5374
E330037M01Rik	12.6632	12.465	11.5605	18.9487	18.6529	19.1371
6030487A22Rik	14.3022	14.4639	14.2161	15.2479	14.4309	14.9797
D230019N24Rik	13.7146	13.9404	13.7261	14.988	14.0688	14.6363
Ccne1	16.4647	17.2879	16.9334	15.7935	16.6618	16.6642
Dleu7	15.3623	15.2369	15.1146	11.3102	11.663	10.8838
LOC553096	14.6698	14.6966	13.8817	16.2369	15.5514	15.9124
D9Wsu90e	12.2889	12.586	12.2699	13.3849	13.489	13.5701
Abcc4	16.3156	16.6111	16.4844	16.2665	15.1263	15.147
Wnk3	16.8282	15.6297	15.1637	16.8956	16.2681	16.2732
Ccdc149	14.8346	14.8548	14.7353	15.0213	15.1093	15.1108
Ankle1	17.0304	17.8481	16.3101	16.0083	15.918	15.3278
Nckap5	11.9492	11.455	11.6184	15.1046	13.8409	13.8005
E330017L17Rik	15.5254	15.1903	15.5984	16.1249	16.1151	16.1882
Ddit4l	17.4079	17.5981	18.3229	21.7137	22.2721	21.7275
Prr11	16.4076	16.0451	15.9983	16.1148	16.0644	16.0586
B130040O20Rik	13.5047	13.716	13.1646	15.3707	14.2913	14.2683
E130002L11Rik	13.1424	12.3278	11.9216	11.7363	11.1738	10.7193
AA409261	14.1166	14.628	15.6841	15.1475	14.8889	14.6695
Bbs12	14.723	14.6802	14.5389	14.0098	13.7067	13.6239
Prkd1	16.3438	15.435	15.6274	19.3214	17.2456	17.9605
Kif26a	19.3617	18.7687	18.4516	16.9868	17.1664	17.2809
Aldh6a1	17.6077	17.1911	17.3527	19.692	18.3204	18.7669
Gdf9	18.4512	19.9189	18.1932	16.2901	15.7323	15.0518
Fam60a	17.4959	17.0987	17.394	18.7728	18.1411	18.4411
Pald1	18.2365	18.5105	17.9329	17.8556	17.497	16.7258
Krt18	14.9262	14.7694	14.0796	17.3519	15.724	16.2966
Klf15	16.719	17.6628	16.3155	18.0941	17.5181	17.0867
Fstl1	20.7585	21.8321	22.0613	18.2218	17.8804	18.0369
Uchl1	19.3657	18.7616	18.3472	18.2121	18.0884	17.7548
Klhl13	20.8856	19.4491	18.552	21.8926	21.0272	20.8498
Pold2	21.5849	21.1935	21.0612	20.1157	20.2891	20.2509
Med10	21.7546	20.5437	20.7618	22.2919	22.6416	22.4393
Plin2	16.4485	17.3813	16.6116	19.6069	18.6917	19.1058
Smoc1	19.4353	19.8001	19.5787	21.8548	20.4486	20.401
Ppp1r15a	19.0173	17.5261	16.679	21.2674	19.145	18.5855
Adam3	13.8576	13.5203	15.4212	15.2963	14.9076	14.737
Nbr1	21.0102	20.0833	19.5181	21.4447	20.9032	20.82
Asl	17.5393	16.3678	16.9414	17.7477	17.7963	17.7449
Dcaf11	19.7854	19.3055	18.1386	20.4038	20.2623	20.2399
Vars	19.8513	19.7971	18.9645	18.9314	18.3009	17.9466
Olfml3	17.0311	18.3955	18.6195	15.4265	15.6585	15.6543
Tspan6	23.1395	22.8921	22.9586	21.086	21.3075	21.1051
Slc16a7	13.4613	13.4503	14.3083	13.2748	12.8282	12.6233
Efhd1	14.1618	13.6267	13.7057	15.1618	15.0819	15.9883
Thbd	17.2946	17.9496	18.2127	14.2966	13.9062	13.2965
Acy3	14.8114	15.001	14.3197	14.9824	15.5102	15.4194
Pla2g4a	22.8977	22.4206	22.4729	20.4193	20.1665	20.5008
Flot1	18.2276	17.4581	17.0459	19.316	18.4863	18.4923
Col6a1	22.7125	23.5455	23.046	20.7952	20.9208	20.8185
Wisp1	14.8218	14.9186	15.735	13.4402	13.5902	13.4624
Ecm1	15.9388	15.8361	15.8879	17.2403	16.9415	17.9285
Pbk	23.4936	22.0145	21.8421	21.3768	21.6813	21.4085
Mtbp	17.2456	17.1258	16.3145	16.2475	16.608	16.4441
Enpep	21.7577	22.2486	21.7398	18.0953	17.0917	16.9228
Pole	18.5929	18.8173	18.1247	17.3412	17.4432	16.9635
Lrp1	21.6048	22.2255	22.1562	20.8949	20.0371	19.9817
Hyal2	19.5599	19.7059	19.9697	19.1603	19.1472	19.1113
Kcnk1	16.3873	17.207	16.7565	21.1905	19.2938	18.9362
Heph	22.8244	22.8323	22.9369	25.1205	23.9914	23.8343
Cxcr4	14.9743	14.5265	14.2432	13.6864	13.7173	14.1157
Cish	15.5279	15.5768	15.2644	16.4653	16.4455	17.2693
2017-09-04	18.4122	17.2793	17.2714	16.3794	15.5041	15.2181
Rangrf	18.6138	17.9873	18.9037	17.5354	17.5679	17.3578
Fbxo32	14.851	14.8371	13.4338	16.73	15.2326	16.0294
Rbp1	15.9557	16.24	17.1619	15.4466	14.9369	15.6698
Plbd1	22.5797	21.6289	22.9991	20.7345	20.6598	21.0886
Hpcal1	18.2593	17.7788	17.832	20.0302	19.7615	19.5185
Ptgis	22.4846	22.9544	22.3381	22.1063	21.3806	20.79
Dusp1	17.6363	15.3147	14.5542	20.2298	17.4582	18.7954
Snrk	18.5711	18.1871	18.6769	20.0967	19.5317	19.1693
Lgmn	17.3745	16.5293	17.5705	18.6362	18.7734	18.3282
Slc38a4	15.0608	15.0109	14.851	13.2818	13.1658	12.8378
Klf2	16.034	15.1345	14.0978	18.6094	15.9915	15.6752
Pigf	18.8832	18.9428	19.4588	18.0924	17.5874	17.6667
Cpxm1	17.861	17.738	17.1863	17.4068	16.334	15.807
Atp4b	15.718	15.9792	16.3478	16.7431	17.238	16.9471
Twist2	17.3357	16.1793	17.1488	13.2842	13.386	13.4873
Blm	17.4592	17.4896	16.6022	16.4201	16.4474	16.5148
Cadps	12.9143	11.982	12.451	15.3913	14.1496	13.7981
Tcl1b1	14.7368	14.7446	15.4162	14.1168	14.2399	14.2339
Slc16a3	21.3559	20.1791	20.8208	19.2516	19.69	19.9153
Fndc4	16.7865	18.2198	17.7865	16.687	17.0021	17.1328
Zp2	18.2311	19.9795	18.6378	16.5481	15.8663	14.6354
Cited1	14.8673	14.8583	15.6158	15.817	15.6585	15.5343
Naga	17.123	17.1084	16.9129	19.186	17.5584	18.0484
Hacl1	17.0888	16.9861	16.4916	17.8265	17.3169	17.4264
Gli1	14.8234	15.2106	13.8939	12.5498	12.3203	12.6042
Oxct1	22.1543	21.1644	22.0299	21.3328	20.7924	20.594
Acot1	15.7858	14.3515	14.6143	16.4226	15.9826	15.902
Mfap5	17.184	18.1097	19.342	16.1597	16.6641	16.5312
Fbp2	13.2921	13.0152	13.4971	13.1974	13.601	13.2809
Gjc1	20.7591	20.3545	19.9067	18.1017	17.3409	18.2193
Pard6a	15.9071	14.927	15.3295	14.8403	14.8823	14.7295
Gpx3	20.8719	19.0946	19.8965	23.7808	21.1382	21.471
Fdx1	21.3585	20.3167	20.6356	23.9273	24.3626	25.3275
Zfp90	16.1024	15.4861	14.8811	16.8575	15.7534	15.5063
Cd1d1	18.0019	17.9197	17.9162	20.5376	19.3815	19.1967
Polr3g	14.3841	13.8882	13.2477	15.0153	14.6877	14.4639
Ttk	18.9093	18.4653	17.8695	17.1227	17.5441	17.2987
Pdlim3	16.0944	16.2141	15.5407	15.9148	15.5245	15.3467
Star	12.4766	12.5704	12.8877	15.3273	15.5226	18.0689
Grin2c	17.0059	17.9107	16.3636	14.964	15.1865	14.6729
Spp1	13.4733	14.2925	14.206	17.6145	15.2287	16.3867
Rab11a	21.2956	19.6443	19.3518	21.9972	21.2704	21.2167
Cst9	13.1457	12.6148	13.0505	14.6193	13.6251	14.1768
Tenm3	19.8555	18.0932	17.366	17.4657	16.6159	16.866
Ccdc34	18.5793	17.0738	16.8334	16.0412	16.1938	16.0925
Zrsr1	15.5555	15.3965	15.5118	16.4195	16.0005	16.28
2310030G06Rik	13.3786	12.06	12.9827	14.4799	14.0239	13.7873
Pipox	16.9679	16.9626	15.9328	14.2472	14.6766	14.0781
Thbs4	24.6224	24.3386	24.0864	23.8074	22.2694	22.4162
Pde9a	15.41	15.0001	14.9989	13.7993	14.0401	13.7421
Trpc6	18.5156	18.1347	18.0694	16.064	15.9277	15.8058
Lpin3	14.3058	14.1956	14.1116	14.7573	14.1536	14.4201
Kcnmb4	16.1865	15.8326	15.7554	13.8371	13.4506	13.5326
Kcnh2	17.4519	18.3173	17.2129	18.9309	19.3481	18.5383
Fetub	20.3976	18.9938	18.5467	18.1562	17.5998	17.5976
F8	13.5042	13.2833	12.7721	14.5934	13.4867	13.9858
Mark1	16.9066	15.2661	16.3194	19.7169	18.753	18.4185
Ehd4	15.208	14.4051	14.2393	16.6161	15.7006	15.5854
Kifc1	17.4998	17.7125	16.9559	16.1195	16.1186	15.9487
Cyp19a1	25.2732	24.3882	23.7007	25.9949	25.9883	25.7409
Ssr2	22.8946	22.9741	23.1902	22.0542	22.408	22.0606
Tsen15	21.5052	20.3883	20.6705	19.7204	19.8311	20.0858
Itga9	20.149	20.2982	18.4637	18.7724	17.3171	17.7603
Adcy7	16.3013	16.684	17.4738	12.7674	12.975	13.3683
Cxx1c	20.2401	20.7777	20.8436	17.6659	17.3264	17.2522
Renbp	17.6666	17.2301	16.9124	18.4847	18.0612	17.9878
Galt	16.9995	16.3833	16.6661	18.5472	17.9021	17.6157
Lhcgr	19.5268	17.4935	18.3623	21.7764	23.405	23.0763
Hcn1	12.5034	11.3991	11.9332	16.6299	15.5826	16.0063
Zp1	15.2541	16.6526	15.5277	14.173	13.4989	13.0105
Mrc1	13.7148	13.8513	14.067	14.7655	14.397	14.4835
Itga2	15.5497	17.3045	15.0254	13.5006	14.5149	14.1615
Sstr1	14.0255	13.4891	13.6909	14.7705	15.1354	14.5869
Bhmt	13.2716	13.2403	13.0224	14.3121	14.3282	16.6218
Manba	16.0596	15.1939	15.0804	18.0116	16.9421	16.7789
Ank	16.0548	16.2877	15.8838	17.5346	16.2786	16.4877
Kif4	18.5486	17.819	17.5885	17.2939	17.5061	17.399
Ihh	23.514	22.3615	22.6636	21.7232	21.3096	21.0051
Adamts1	18.5794	16.9589	17.5719	20.2886	19.9005	19.328
Fam126a	18.5067	18.4294	18.6882	20.8844	20.0908	20.187
Cdh11	17.5881	18.64	18.8043	16.1986	14.8651	15.2527
Mos	13.6492	13.7095	13.5661	12.6697	12.83	12.7288
Reck	17.3787	16.9245	17.0242	20.3059	18.9593	18.4659
4930550L24Rik	14.7211	13.1054	14.287	15.7459	15.2836	15.2067
Fshr	22.8891	21.9486	22.0477	23.9155	23.3533	22.9013
Gsg2	15.2268	15.0595	13.2416	13.4747	13.1748	13.4866
Got1	19.8347	19.1999	18.8796	20.5951	20.2479	20.3273
Cnn2	16.9762	17.4909	17.9836	16.1961	15.6891	16.1096
Slc9a3r1	16.6623	17.0432	16.5876	17.7484	17.2455	17.6845
Tdgf1	16.5689	16.4332	17.5669	15.3124	14.2505	13.8403
Gpc3	17.7736	18.6624	18.6786	16.3408	16.1027	15.6713
Pask	16.6239	17.0568	16.5042	16.3108	16.8088	16.6055
Folr1	17.0529	16.2055	16.7829	19.0893	18.6208	18.9331
Sfrp4	16.0001	15.8578	17.0015	20.3029	21.6311	22.581
Ptpn9	15.892	14.9918	15.2307	16.7712	16.3351	16.076
Haus4	18.6618	18.0585	19.3425	17.8492	17.4023	17.3276
Vash2	15.5316	14.9858	14.6874	14.7284	14.7116	14.7436
Tom1l1	20.7607	18.9036	19.9758	21.9719	21.7191	21.2467
Fam98c	17.9281	17.6271	16.7607	18.4585	18.15	18.476
Crabp2	21.0285	20.5172	20.6173	18.9962	19.8327	19.552
Ypel5	17.9743	17.2822	17.0023	18.903	18.3505	18.2282
Ormdl1	20.476	20.419	21.0456	19.5513	19.431	19.6976
Rerg	14.2754	13.3682	14.0371	15.2174	15.5299	15.9225
Rnpep	16.839	16.2019	15.1735	18.7818	17.6078	17.7768
Pxk	14.8677	14.286	13.4464	16.8695	15.3905	14.8796
Aldh1b1	12.6038	12.2611	12.2088	13.5545	13.0942	13.3822
Tram1l1	16.0193	15.8166	16.1681	14.4766	14.4182	14.5357
Cdca7l	18.669	17.7901	17.0675	16.8805	16.4867	16.154
Tmem101	18.3847	17.6429	17.7622	17.6597	16.7688	16.5966
Abhd14b	15.2898	15.7802	15.7167	16.6246	16.3651	16.5326
Plac8	14.3957	15.0405	15.1969	14.0913	13.6091	13.7828
Lgals4	14.4013	14.2495	14.309	15.8554	15.4728	14.9877
Tmem119	16.6704	16.6245	17.0534	14.1565	13.968	13.9343
Foxred1	16.5063	16.0284	15.6983	16.1752	15.5044	15.4166
Polr3gl	16.8097	15.8445	15.8388	18.1199	17.1108	16.8382
Aaas	18.2994	17.7583	17.5575	17.4617	16.9925	16.3518
Pex26	16.3839	15.6286	14.6109	16.8899	16.0625	16.1643
Ift20	18.3455	17.1163	16.6182	18.9177	18.8531	18.1307
Myo18a	21.5467	21.6625	20.0007	19.0434	17.4933	17.3343
Parp8	13.7414	13.4878	12.4747	15.8092	14.7725	14.8258
Angptl7	14.7569	14.9293	16.0201	13.6451	13.9139	13.9923
Slc25a35	18.6255	18.1084	18.5037	20.2817	19.6842	19.3615
Spns2	13.3962	13.196	13.5104	14.64	14.202	14.641
Plp1	21.3799	20.2592	20.0523	19.9003	19.0329	18.7719
Lamc3	16.9404	17.5249	17.9024	15.1663	15.3057	15.4396
Slc29a1	18.9094	18.5062	18.6509	17.1614	17.0755	16.7019
Hdc	15.6646	15.2958	15.1152	15.5493	16.0465	15.9621
Ccdc25	13.1262	13.0179	12.0094	13.5999	13.5267	13.5624
Lrrc16a	16.8563	15.9205	15.4022	18.2389	17.1681	17.1934
Arhgap6	16.2773	14.7948	14.7054	18.5385	17.3476	17.8835
Spint2	18.0956	18.6103	17.9345	21.8164	20.5331	20.4843
Srpx	14.6661	14.4515	14.3463	13.5709	13.3623	13.6127
Fam64a	19.257	18.5471	18.724	17.396	17.9944	17.8329
Tmem185b	21.7751	21.0641	20.5649	20.6618	20.277	20.4527
D230025D16Rik	18.6939	18.4902	18.3569	19.1471	19.0751	18.7254
Chtf18	16.9444	16.2129	15.8116	15.8507	15.3377	14.863
Igfbp5	17.4964	19.1253	19.0869	23.5174	22.035	22.6467
Sepp1	20.2352	21.212	21.8056	24.6171	23.1049	23.6151
Fbxo18	18.6853	18.3819	17.4946	19.2929	18.7456	18.7372
Anks1	17.2336	17.1322	16.5394	16.9435	16.6135	16.2446
Cited2	21.6745	20.0618	19.9207	24.2136	23.8428	23.8512
Col6a2	21.5561	23.767	22.9662	20.854	20.7552	21.2109
Slit3	16.497	16.9798	18.0106	14.1276	13.6163	14.1676
Aldh3b1	17.9897	16.6386	16.5597	18.2587	18.4709	18.6967
Arhgef5	15.6645	15.7583	15.4509	16.6107	16.1568	16.0055
Adamts7	15.7804	15.2202	15.3239	15.3924	14.8393	14.6534
Gpr155	12.8169	12.1429	12.6608	18.0503	15.4711	15.7514
Amotl2	18.3514	18.7553	18.6269	19.4045	19.1608	18.625
Hoxc8	15.9053	15.5751	14.7982	13.8428	13.1773	12.5626
Mgst2	13.8996	13.4175	13.4858	16.0412	15.6132	16.3067
Gins1	18.9308	18.5595	18.7888	17.703	17.9987	17.8984
Mnd1	15.0836	13.8732	13.7359	13.3821	13.0138	12.9262
Trp53inp2	18.2281	17.1951	18.2044	19.658	19.3077	19.067
Myl9	20.4823	21.4178	21.4141	17.8039	16.6577	17.3497
Haus5	16.9502	16.1984	16.8053	15.8769	15.7801	14.9596
Ubr5	22.3329	21.9915	21.0398	23.487	22.2731	22.2176
R3hdm2	20.9692	20.3635	19.2817	22.6285	21.1327	20.6479
Xrcc3	16.0214	15.8607	15.5831	15.407	15.2491	15.2279
Rbms3	15.3181	15.9472	16.2289	17.1273	16.2195	16.6568
Coq2	19.9942	19.7137	20.2485	19.3636	19.0864	18.851
Wdr11	19.4785	19.1335	18.1417	20.1304	19.665	19.5795
Dhrs13	17.8509	17.3496	17.218	16.7549	16.2261	15.9564
Pcp4l1	14.3718	14.6577	14.5092	15.3115	15.0729	14.8192
Rfc5	20.8987	19.8198	19.0409	19.2451	19.4413	18.939
Ndufaf2	21.7739	20.55	20.2501	20.3981	20.2357	20.2096
Fam83d	17.9234	17.8062	17.1951	16.6119	16.9519	17.0568
Fam217b	14.3087	14.0232	14.2089	13.5419	13.2178	13.5764
Ifi27	20.4513	20.8176	20.0695	20.947	21.0664	21.079
Ppm1k	16.5397	16.3983	16.3059	19.1266	18.7104	18.3946
Fgfbp3	17.4084	16.3627	17.2755	15.4742	14.7303	14.2307
Zgrf1	16.6693	16.9851	16.6414	16.2081	15.4634	15.539
Gins3	17.1452	16.7398	16.6615	16.2937	16.8958	16.5387
A930026I22Rik	15.3678	15.7438	15.8325	16.8284	16.3721	16.2232
Apitd1	15.5782	14.67	14.8442	13.6205	14.0691	13.7824
Kdelc2	19.4925	20.0406	19.6219	19.4678	18.9399	18.3636
0610009L18Rik	13.7272	14.0248	14.116	15.4387	14.8881	14.8734
Mamdc2	12.8776	13.094	13.8511	16.249	14.0128	14.3869
Ociad2	16.2789	15.7621	15.6796	16.5974	16.4517	16.3505
3930401B19Rik	19.7293	21.4924	18.9613	23.2574	23.688	23.9684
Rab39b	13.3874	13.8011	13.9169	13.1145	13.2934	13.206
Tmem88	14.7455	14.6489	15.4699	15.2421	15.0904	15.3583
Nipal1	14.4597	14.3025	14.552	19.2777	17.5212	16.337
Mras	23.2073	22.6491	21.9329	22.336	21.6892	21.0395
Fam162b	16.3399	15.1194	15.0805	17.4896	18.5888	18.5163
Tmem216	17.5533	16.8951	17.1356	16.5693	16.426	16.0139
Plp2	22.6813	22.6349	22.987	21.6912	21.7513	21.5485
6030451C04Rik	12.1292	12.6043	12.3856	12.6096	13.3724	12.8751
Serpinf1	17.4267	18.6062	19.8363	16.6412	17.0136	16.7918
2610507I01Rik	16.9559	16.7698	16.9524	17.8805	18.4152	17.6466
Gadd45g	15.7838	15.2118	15.2444	17.4683	16.3657	15.8035
4933431K23Rik	13.858	12.7049	13.1218	16.1916	14.169	14.1385
Rpa2	20.0839	19.1004	18.7133	18.0675	18.6143	18.1128
4921524J17Rik	18.0956	16.4191	15.5975	17.9174	17.5113	17.7901
Igfbp2	20.4988	21.6972	20.8683	19.8884	20.0775	19.9108
5430401H09Rik	14.0383	14.5127	13.4192	15.7806	15.4546	14.9385
Psat1	17.0139	16.5773	15.9081	15.4143	15.6714	15.5322
Arrdc3	20.7914	19.8253	19.3961	22.3421	21.7985	21.7277
Slc38a5	26.0965	26.0509	25.5267	24.3184	23.9821	23.63
Tcp11l2	14.287	13.8945	13.8217	17.1962	15.9499	15.8436
Dctd	18.1439	18.6524	17.9081	16.6445	16.0955	15.4147
Rasgef1b	22.3116	21.9232	20.9667	19.8969	19.8826	19.629
Ska3	17.0496	15.5815	15.0503	14.9213	15.1032	14.5612
Galnt18	15.0537	14.4408	14.5702	15.3055	15.1603	14.6446
Fbn2	17.2138	17.6268	19.2453	22.8699	20.8967	21.1038
Tmem18	18.4663	18.5752	18.3963	17.9647	17.7017	17.5253
Phldb2	18.1658	17.6838	16.8741	20.3638	19.5982	19.4008
Sertad4	19.9015	19.5345	18.5461	16.4175	15.9553	15.8692
Upk3b	17.4576	17.4302	16.8163	19.8412	18.4749	19.8047
Zfp141	15.6312	14.8319	14.2722	14.913	13.9927	14.5054
Fbxw24	14.8442	15.4196	14.362	12.5163	11.6418	12.1479
Arfip1	19.7989	18.8501	17.8027	19.9683	19.5209	19.6793
Fam129a	13.6721	13.6358	14.338	14.4602	14.8418	14.9263
Fam171b	22.2487	21.2287	21.707	20.2401	19.5435	19.5338
Zfc3h1	16.9514	17.96	16.6205	18.5275	18.1224	17.7141
Nop56	22.3621	22.7104	22.0724	22.0656	21.3632	20.7925
Omt2b	14.5491	14.735	13.1209	12.2561	11.2051	10.0503
Vstm4	15.3907	15.6454	15.914	14.0927	13.8901	13.9951
Ckb	18.1771	18.5694	17.9309	17.7685	16.9746	17.3633
Ccno	15.343	15.3897	15.0155	14.3237	14.4214	14.1242
Xkr5	16.8584	16.5637	16.9727	15.6017	15.8754	15.9778
Arhgap44	14.9368	15.1211	15.7534	14.1952	14.0093	14.062
Piezo1	17.4477	17.832	17.6566	17.2493	16.8468	16.6292
Phf13	19.8203	19.251	19.2914	21.0794	20.8202	20.5439
Jade3	15.6601	15.5486	14.5248	17.1036	16.9649	17.1783
Paqr6	17.781	18.0538	17.5186	16.2481	16.1563	15.2104
Frem1	12.7244	12.7169	13.1087	12.1382	11.8141	11.406
Trp53i13	19.7867	19.4335	19.2555	18.9654	18.5905	18.7283
BC094435	22.8987	23.1169	22.936	25.0237	24.0867	23.671
Plcxd2	18.6308	21.7095	18.8207	19.8904	19.6541	19.8667
Rimkla	15.5082	15.1809	14.4079	14.7193	14.3312	15.0033
Atp8b1	13.0268	12.7715	12.5165	10.7757	10.3743	10.8833
Khdc1a	12.806	13.1299	11.2173	11.0109	10.7421	10.2098
Angpt4	18.8809	18.9993	19.2082	19.3628	19.1971	18.5547
Kctd14	26.483	25.5688	25.0682	24.0084	24.2176	24.0281
A830039N20Rik	14.6275	14.7308	15.3929	14.4828	14.0512	14.3312
Podxl2	18.5272	18.2104	18.0282	16.2742	14.746	14.8003
Dancr	16.448	17.3508	16.9779	15.9937	15.6254	15.5062
Alg8	18.4218	19.1969	19.0942	17.8372	18.0798	18.0172
Matn2	18.5227	18.2122	18.6758	15.3852	16.2856	15.6828
Sh3tc2	14.8571	14.7924	14.252	15.1614	15.4481	15.1013
Defb19	18.9892	18.0464	19.1714	21.9518	21.8904	21.5088
Kifc5b	14.51	16.5783	15.6785	14.6086	14.6561	14.0793
Emx2	13.0074	12.9608	13.5616	15.1763	14.843	14.3402
Tmem171	13.9217	13.7989	14.8008	15.1927	15.0282	14.8784
Tmem17	16.9393	16.2437	17.1851	16.0817	15.9055	15.2918
Tdrd5	19.0032	17.7901	17.8691	22.4727	21.0518	20.387
Pltp	16.8909	18.4264	19.5434	15.3557	16.9703	16.6969
Arhgap20os	13.2063	13.7378	13.3269	11.5833	11.9275	11.2374
Pik3r3	15.175	14.4244	13.3133	15.3548	15.7267	15.7183
C87977	11.7742	11.7085	11.6065	10.8953	10.5508	9.69013
Tmem231	17.9221	18.219	17.5689	17.5146	17.3579	17.4218
Camk2n1	19.321	20.7006	19.518	18.0501	17.6068	17.4085
Wdr59	19.0695	18.3755	17.4071	17.504	17.4197	17.1171
S100a10	20.9026	20.9231	21.5128	21.9271	22.5321	22.5275
Mthfd1l	18.5874	19.9594	18.1726	18.0105	18.0263	18.0843
9330118A15Rik	16.4054	15.621	15.3548	14.4148	14.1248	14.1393
Pfkfb4	16.1264	15.3814	15.0937	16.667	16.635	15.9692
Dennd2c	15.8401	15.4305	15.5122	15.0728	14.873	14.9297
Alms1	21.7502	20.1824	19.832	23.0328	21.6649	21.7717
Dhtkd1	15.7072	15.153	15.8186	15.444	14.1281	14.2466
Ptch2	19.3951	20.3322	19.6202	20.2184	20.267	20.1654
D130037M23Rik	13.9535	13.1021	14.028	15.8827	15.2263	15.0459
D8Ertd51e	12.5817	13.6653	12.8775	14.0264	14.9668	15.5747
E230012J19Rik	14.8777	15.5519	15.4832	17.0775	15.9311	16.0639
C030009J22Rik	12.8365	12.3177	12.281	16.0634	14.8118	14.5512
E330021D16Rik	13.9837	13.5927	13.4947	13.2121	13.36	13.0139
C79946	15.8691	16.6027	16.1572	16.2174	16.4376	16.799
Gli2	18.0817	18.32	17.8777	17.6518	18.2836	17.8786
C130051F05Rik	12.0989	11.5476	11.2162	13.6203	12.4208	12.8331
Mrvi1	14.9349	15.6442	15.7713	14.5819	14.5187	14.6334
Ano1	20.3832	20.6679	20.5821	19.2348	18.7918	19.0408
P4htm	18.8272	18.2082	18.7724	18.0278	17.6004	17.2297
Glrb	13.6985	13.3441	12.3907	12.4736	11.6543	11.9069
C79468	15.6819	14.6171	15.1871	15.9167	15.8702	15.6591
Kcnt2	17.4397	19.2279	19.3136	17.8014	17.3087	17.3748
Cln8	20.6673	20.1346	20.5951	18.8069	18.7905	18.8295
Cyp26b1	15.5857	15.6898	15.6704	14.8885	15.2506	14.8832
Itpr1	18.7157	19.3627	19.1623	21.3799	20.4068	20.5329
Dcakd	19.4598	17.948	17.3919	18.0849	17.608	17.1474
Cd55	14.8315	13.7678	14.4166	16.5923	16.0235	16.6091
Lect1	23.5121	24.1674	24.1751	26.7582	26.0125	25.8193
Smarca1	20.3808	18.7754	18.1534	21.8662	21.3812	21.4144
Lysmd3	18.2121	18.2704	17.703	18.9335	19.0758	19.3774
Esam	15.3409	15.2775	15.9256	16.5908	15.9602	16.739
Entpd6	20.5026	20.4105	20.2779	19.1667	19.6074	19.1782
Ooep	16.698	17.5699	16.3298	18.6164	19.3057	18.6827
Micall1	15.1594	15.6014	16.1669	15.6283	15.8434	15.8875
Fgd5	14.3261	14.636	14.9242	16.7658	15.9827	15.851
Syt14	15.0398	15.4532	14.1747	16.6138	15.8671	15.6664
AA414768	14.9676	15.1018	13.7929	13.4315	13.6714	13.7774
Samd9l	14.3506	14.6225	14.433	15.3745	14.9735	15.0168
Mier3	18.2161	17.1684	16.6707	18.426	18.1842	18.1778
Igsf8	20.3321	20.3033	20.0713	19.8597	19.1796	18.6802
Dnph1	18.3881	18.2755	18.9836	16.9608	17.1258	16.7822
Alg3	17.8794	18.0752	18.7682	17.283	16.9767	16.8037

## Sheet: INHA-WT-HCG-diff-exp
Gene	INHA-HCG1	INHA-HCG2	INHA-HCG3	WT-HCG1	WT-HCG2	WT-HCG3
Cox18	18.7446	18.7877	18.3425	16.8431	17.2218	16.4963
Apoa1bp	22.6304	22.6292	22.4117	19.8036	20.9726	19.6126
Hdac5	15.9665	16.2259	16.185	18.0759	17.6197	17.878
Lbr	22.2576	22.4777	22.5746	21.1216	21.2047	21.2114
Dync1i2	19.8247	20.0567	19.687	21.2262	21.3005	21.952
Plod3	21.5789	21.7307	21.4817	20.9513	20.1722	20.2674
Tmsb4x	22.1176	24.1228	23.413	25.685	25.7395	26.5734
Ndufv1	22.3344	22.3761	21.618	20.8822	21.2061	20.7151
Acadm	20.0513	20.5274	20.1107	21.8322	21.9841	22.7535
Pdcd6	21.128	21.3573	21.3724	22.1242	22.0597	22.5411
Cyr61	17.6507	18.3731	17.8882	21.5846	20.3442	20.5818
Sgk1	20.5018	19.8492	20.0745	23.5387	22.7474	23.7258
Prps1	18.6565	18.8911	18.9007	17.2049	18.0563	17.4004
Ifrd1	19.7872	20.5111	20.247	21.8531	21.6332	22.6737
Cd34	15.7059	17.846	17.3004	21.7489	21.7373	22.7853
Ccnd2	25.3837	25.3259	25.3944	21.847	22.8156	20.8434
Polr1b	17.931	17.8488	17.9784	17.0784	17.1594	16.8069
Sipa1	17.9038	17.9809	17.6043	18.5476	17.8666	18.3961
Mcm4	21.131	21.3951	21.6213	19.2919	19.6721	19.3132
Cdkn2d	18.7872	17.9401	18.5644	17.8707	21.1741	20.8584
Snx1	18.6776	19.1073	18.939	20.5483	20.3826	21.0832
Scamp3	19.4988	20.0505	19.6841	18.8499	19.0228	18.8642
Shcbp1	18.7838	19.0651	19.3493	17.1336	17.8555	17.7452
Serpinb1a	20.85	21.0184	21.0004	22.5696	22.8216	23.7834
Mfsd10	18.0172	19.0273	18.7597	17.2825	16.9515	16.51
Gsta4	23.287	23.8444	23.5653	25.4028	25.4939	26.2677
Tmem97	20.4023	20.8625	20.4203	17.6975	18.0196	17.6583
Gstm2	21.9437	23.1493	22.7186	23.7651	24.278	24.3081
Nsmaf	15.577	16.1962	16.2623	17.4316	17.6178	18.0585
Gabarapl1	19.5956	20.1609	20.2409	21.2241	21.5563	21.4438
Bcl2l10	15.3811	17.6739	17.4677	13.4799	12.9423	12.1515
Dctpp1	20.7717	20.6372	20.5336	17.9106	19.2416	18.3556
Pi4k2b	18.1292	18.4202	18.5576	20.224	20.2216	20.9268
Mrfap1	24.5715	24.7986	24.3961	26.2468	25.4476	26.072
Fscn1	25.6872	25.6702	25.2934	23.8028	23.4254	23.4667
H1foo	12.8515	15.0636	14.0435	12.2562	11.57	11.3206
Rab32	15.4288	15.4063	15.0773	13.5114	13.9033	14.1069
Creld1	20.2898	20.0753	20.1993	19.7728	19.6662	19.2775
Clpb	20.6557	21.3088	21.0961	18.6923	19.7404	19.4072
Melk	20.6162	21.0153	21.7973	18.9609	19.7615	19.8434
Ctps	21.1081	21.1483	21.2518	23.1755	22.965	23.7581
Lig1	20.624	20.8595	20.6612	18.9085	18.7496	17.9311
Sardh	18.9367	18.4621	18.193	15.5792	15.4398	14.9834
Plcd1	16.773	16.7268	16.3398	18.0547	17.4185	17.819
Plxnb2	22.1804	22.342	22.5467	21.0674	20.5407	20.2281
Tuft1	13.6361	14.1892	14.4158	16.4482	16.8071	16.8477
Rnd3	17.6217	16.8299	16.8215	22.7574	21.8499	22.8412
Bcan	15.8097	16.6056	16.4981	14.5633	13.8219	14.1116
H2afx	23.1046	23.4223	23.0178	21.5159	21.2464	20.9992
Htra1	27.4833	28.011	27.8954	26.0539	26.0083	26.0686
Pam16	21.6714	21.7385	21.5378	19.5575	20.5237	19.8996
Stk25	16.72	16.5186	15.8702	17.7331	17.5484	17.5543
Praf2	19.216	19.7551	19.5521	18.1194	18.4021	18.3134
Nme4	15.4103	15.6941	15.2446	14.8485	14.9059	14.702
Fam198b	15.8521	17.0924	16.4791	18.1203	18.1148	18.5271
Tmem132a	20.4689	21.1914	20.3706	19.3028	19.0228	18.3148
Cisd1	21.8479	22.2151	21.9524	19.8829	20.6302	20.2763
Abhd8	17.3138	17.1603	16.6039	15.8706	15.6168	15.3853
Cdkn2c	18.8398	18.9182	18.8264	17.7351	17.358	17.5803
Adam8	14.6039	15.2895	15.1877	18.3519	18.6904	19.9829
Mrpl23	20.4933	20.9257	20.63	19.036	19.652	18.7583
Bub1b	19.5059	19.9236	20.3373	18.4782	18.7495	18.5619
Tbc1d8	17.5413	17.5131	17.1592	21.2035	19.9872	21.4751
Cdc6	17.266	17.6277	17.7503	14.8437	15.8122	15.2296
Slc7a3	13.0491	12.7737	13.115	13.8008	13.8675	13.7203
Pcdh8	15.091	14.9052	16.056	17.4419	17.5854	17.9409
Bcap29	19.1442	19.5625	19.419	16.7724	18.1407	16.7237
Naa10	19.4943	19.7555	19.5673	18.6123	18.8004	18.513
Ahcy	21.9935	22.4148	22.2607	20.9137	20.8669	20.3942
Pmp22	19.9692	20.6539	20.5735	17.9373	18.7558	18.352
Dsn1	15.3988	16.2886	16.4496	15.0779	15.2976	15.079
Tubg1	19.2809	19.8974	19.3511	18.5611	18.5204	18.5522
Fam69b	14.7098	15.3625	14.7064	13.436	13.6309	13.0441
P4ha2	18.9276	17.9551	18.788	16.7141	17.3059	16.7861
Krt19	15.8599	15.4996	15.0848	17.0269	17.6258	17.5984
Tmbim1	18.7684	19.2967	18.6316	20.352	20.0419	20.7165
Exosc5	19.7117	20.0028	19.8734	18.6321	19.2118	18.6042
Atf6b	19.9286	20.2901	20.2014	18.5156	18.6626	18.1495
Galk1	20.4504	19.8362	19.2964	17.5185	17.8919	16.913
Ethe1	15.398	15.7936	15.7377	14.2614	14.7006	14.629
Fam195a	19.2856	18.9412	18.7267	17.997	18.0593	17.1805
Mmp11	16.6449	17.0922	17.3477	18.1143	18.5781	18.2189
Pld2	17.3111	17.336	17.143	17.7508	17.4863	17.6307
Gpr180	20.0665	20.6026	20.2406	18.9171	19.047	18.7462
Ptgs2	23.8773	23.6283	24.117	20.7314	18.514	18.678
Pdk4	13.0935	13.8761	14.106	16.9893	17.6762	17.629
Mmp23	21.142	21.2434	20.9215	18.9415	18.7459	17.938
Hs6st1	18.3065	19.0283	18.1937	21.4198	20.2041	21.4547
Smpdl3b	20.6962	21.3696	21.1931	17.8301	18.5544	17.6854
Dkk3	16.0372	18.2133	17.3943	14.5562	14.7057	14.6971
Dohh	19.1421	19.2352	18.6811	18.4188	18.3119	18.2964
Sil1	18.3744	19.2678	19.0959	17.0287	17.7	16.619
Mfap2	24.9043	25.3161	24.9063	21.1984	21.9808	20.7758
Rras2	17.8689	19.0877	18.3041	22.6373	22.0568	23.3498
F3	23.5638	22.5043	22.5667	19.4469	18.4519	19.0708
Tgfb3	18.2048	18.581	18.3567	15.9376	16.825	15.263
Ifitm2	24.292	24.7454	24.4526	22.2799	22.7941	21.6823
Fbxo9	18.0388	18.5858	18.6809	19.3558	19.8655	20.1874
Cnih2	15.7921	16.1836	15.5363	15.0056	14.6964	14.3861
Itgb5	22.4388	22.4565	22.4447	21.6285	20.9336	20.8305
Fbxo25	16.0845	16.2844	16.3668	16.5633	17.1928	17.4568
Timeless	19.0367	19.1009	18.9248	17.1257	17.4529	16.9677
Tusc2	17.0537	16.8191	17.0246	17.6196	17.7204	18.0079
Camk1	19.0431	18.742	18.4595	16.7847	17.3195	16.9628
Slc6a9	21.1487	21.0919	20.2075	19.5188	18.5683	18.6912
Abhd12	20.077	20.1268	20.1639	18.3036	18.3229	17.9427
Fam20c	21.0004	21.5323	20.7252	20.0561	19.482	19.361
Bin3	17.1357	17.498	17.5127	19.4399	18.9609	19.7686
Naglu	22.7634	22.9205	22.6362	19.8019	20.6724	18.7298
N4bp2l1	16.6439	15.7598	16.0571	18.3378	18.4401	18.948
Pgls	21.4148	21.5836	21.0425	19.438	20.0378	19.0231
Pla1a	20.8282	22.7948	21.6752	18.6107	18.2324	18.941
Slc8b1	16.3931	16.3594	16.4492	17.1461	17.0887	17.5071
D17H6S56E-5	21.2108	21.494	21.8345	18.2801	18.5962	17.8356
Gpx7	25.1769	25.3381	25.4411	22.3477	23.3843	22.147
Fbxl15	17.8197	17.7535	17.7122	16.2221	16.5053	16.3227
Ctsz	23.6192	23.9915	23.8612	22.7386	22.3922	22.066
Trim13	16.4515	16.6652	16.577	15.1411	15.8428	15.4034
Pdxp	16.1554	15.8817	15.7779	14.0398	14.4686	14.2145
Ccna2	21.855	21.8004	22.1254	20.3143	20.8166	20.1993
Cnn1	16.7341	18.6282	17.3153	15.9505	15.6116	15.5781
Ncapg2	20.0069	19.9805	19.9546	17.9864	17.8075	17.5291
Abhd3	15.7655	15.5435	15.8876	11.8028	13.2529	12.1367
Btd	19.5749	19.6302	19.2832	17.3166	18.1279	16.9555
Mvk	19.6863	20.2291	19.8402	18.4111	18.0075	18.3475
Ppp1r14a	11.331	13.0524	13.2139	15.625	15.3229	16.2317
Aifm1	21.3358	21.7689	21.5979	20.0684	20.3057	20.099
Lama1	24.0107	24.2195	24.2356	21.9644	22.18	22.0736
Usp18	11.8632	12.1196	11.7673	13.7137	13.5589	14.4447
Plekhg2	17.1293	18.0701	17.5542	19.3256	19.1592	19.9882
Crcp	16.315	17.0138	16.4514	17.1177	17.2711	17.8015
Hunk	14.6262	15.6792	15.4578	18.3076	17.5351	18.0854
Rad51	17.6194	18.1352	18.2852	16.3937	16.8048	16.783
Dmbt1	11.8853	12.7076	12.6968	15.0009	14.4417	16.1459
Ppt2	20.9616	20.8996	20.6865	19.4951	19.6762	19.2941
Eci1	19.6833	19.6578	19.3467	17.1993	18.2977	17.1891
Ogfod3	20.1408	20.6499	20.4762	17.7477	18.5949	18.0855
Prim1	19.4031	19.85	19.9121	17.6908	18.6276	17.7961
Adsl	19.1164	19.3866	19.2613	18.1913	18.3475	18.1139
Mbd6	15.4603	15.3542	15.0371	16.6638	16.1882	16.6928
Tpd52l1	14.7452	15.5167	15.7699	20.0146	20.2145	21.4999
Tnfaip6	25.6009	25.9496	25.4033	23.7348	23.3403	23.8455
Stx7	17.7442	18.5614	18.087	19.6404	19.601	19.9999
Gde1	20.9967	21.4037	21.3452	19.7781	20.1765	19.6967
Islr	17.315	18.4246	18.2453	16.6341	16.2122	16.316
Smarcd3	18.3652	18.7839	17.9299	21.0512	20.2393	21.3029
Dpt	13.7412	15.388	14.9474	12.8519	13.4381	12.933
Irx3	20.1832	19.1512	18.3978	17.2339	17.9284	17.4803
Kdelr3	20.5063	20.9117	20.6723	19.2361	19.8939	19.5196
Nrsn1	15.7934	14.9961	15.306	12.4442	12.3902	12.535
Hoxd10	15.65	18.1654	16.0004	13.2273	12.9642	13.0189
Hao2	21.9042	21.4714	21.6887	23.1823	22.7767	22.8369
Capn5	18.5764	18.3245	17.9419	16.3443	16.7138	15.6363
Actn3	14.0748	14.2422	13.5991	15.2807	14.7594	15.4924
Ccdc109b	13.7067	13.7398	14.4678	15.8979	16.1976	17.7635
Aqp5	20.9202	21.306	19.0886	14.5157	14.4334	14.3648
Rpn2	23.7909	24.3915	24.3481	22.8867	22.8339	22.6112
Nfil3	15.5426	15.4313	14.5896	19.9883	18.2155	20.03
St7	18.0313	17.9681	18.1519	17.023	17.2287	17.6144
Bves	14.1348	15.9643	15.3573	19.6793	19.3445	20.5787
Zp3	17.1464	20.5658	20.0325	13.6331	13.7157	13.6216
Itfg1	21.7001	22.0237	22.0744	20.2794	20.667	20.2671
Brca2	18.3237	18.374	18.4538	15.8992	16.999	16.0084
Gdnf	23.3395	22.4535	22.2112	19.9076	19.7608	19.9749
Serpinb2	10.2151	12.1795	12.1494	13.7072	15.8623	15.7575
Nr1h4	14.8481	15.682	16.0264	16.8812	16.4783	17.2494
Hoxd9	16.3548	18.4637	17.0026	15.3691	15.3714	15.0486
Npy	15.8268	16.2675	16.3833	18.4383	19.0482	20.1474
Tlr2	14.6631	14.8084	15.3651	15.9797	16.1228	16.2544
Akr1c18	12.9313	13.1778	14.3447	17.7175	17.9414	19.6137
Abca7	18.184	18.3885	17.3922	16.3997	16.5471	16.0672
Zpr1	16.9444	17.875	17.2341	20.3347	19.55	20.6908
Gnb1l	14.0712	14.6782	14.5053	13.2876	13.8251	13.5941
Nmu	16.1448	17.208	17.4417	20.827	22.1222	23.3113
Sorcs2	15.436	18.0433	17.4076	13.1597	13.059	12.929
Nmb	17.1987	17.7694	17.8322	15.1619	15.8487	15.0195
Ect2	19.1841	19.0948	19.4466	17.8773	18.49	18.5284
Nat8	16.021	16.1533	16.1425	15.2114	14.9108	14.9285
Comp	18.1662	17.5981	17.2564	22.1559	23.4835	22.6067
Atp6v1c1	18.6862	18.6907	19.0628	19.8956	19.8725	20.1893
Arg1	13.8699	13.6015	13.1064	12.7004	12.805	12.1108
Ggh	18.6915	18.7004	18.5506	16.6439	17.3709	17.2432
Mia	16.1336	15.6303	16.1962	14.3664	14.5972	14.7308
Macrod1	15.6713	15.7161	15.2916	13.9974	14.4247	13.8395
Camp	13.2284	13.7293	13.8642	14.3425	15.241	15.8287
Prom1	12.8436	12.7754	12.888	13.9823	15.1801	14.4368
Errfi1	18.2961	18.0273	18.1047	23.1002	21.8841	22.9059
Atrnl1	20.6097	20.4665	20.7185	17.918	18.31	16.9048
Timmdc1	18.2754	17.7308	17.9427	16.2481	16.9212	16.2524
Sult1e1	21.3409	22.8778	23.817	26.9467	26.9132	27.4145
Vps26a	18.9874	19.1602	19.2894	21.4674	21.5303	22.4861
Sat1	15.684	18.1509	17.2954	19.0885	19.4705	20.4975
Has1	15.3429	15.8656	15.4125	14.3901	13.7547	14.1835
Krt8	16.8649	16.8441	16.3164	18.4854	19.2449	18.7007
Aig1	16.106	16.4173	15.8276	16.1035	15.4164	15.5234
Lbx2	15.1789	15.1711	14.855	13.8676	13.6638	13.858
Pparg	21.3865	21.2772	21.2784	22.3994	22.3265	22.8499
Csrp2	24.6892	24.1525	23.7879	22.4919	22.7686	21.3856
Tll1	9.46762	10.9823	10.5197	15.2953	14.0944	15.4088
Ctnnal1	15.5247	15.1705	15.6682	17.6802	17.3082	17.7704
Fancg	15.2717	15.257	15.5226	15.4756	15.5925	15.5437
Enc1	26.2801	24.7985	24.7907	22.4229	22.7965	21.8254
Gsta2	16.3979	17.3797	18.304	21.4955	21.5671	22.4606
Gpc4	22.2728	22.621	22.7929	25.1605	24.8906	25.5689
Tmem42	18.5598	18.5194	18.3807	16.6138	17.3044	16.4127
Areg	23.3651	21.9525	22.0112	18.0399	16.5071	16.8851
Hcn2	19.3782	19.5385	19.4578	19.0866	18.8767	18.5048
Atp4a	15.2378	14.526	14.1059	15.8953	14.3788	14.6346
H2-M3	19.4785	19.796	19.9385	16.9616	17.8972	16.5911
S100a6	18.1238	19.4434	19.0694	22.3487	22.384	23.9427
Zfp354b	13.3938	13.1837	13.0101	13.8511	14.4371	14.7884
Serpina3a	15.3016	16.3258	16.2326	13.3047	14.1267	13.8341
Sytl2	17.6625	18.3512	18.3797	15.2376	15.9615	14.7577
Trim26	16.7404	17.4691	17.4656	20.0092	20.0275	20.7989
Tpst1	21.7453	22.5724	22.3233	19.9201	20.2326	19.9608
Mrps23	17.7778	17.8895	18.0319	19.0285	19.268	19.7287
Dapp1	13.0405	13.4045	13.5527	14.7107	14.76	14.9693
Asgr1	12.8925	13.3781	13.4231	17.9171	17.4717	18.8211
Igfbp4	21.347	21.3735	20.6422	21.3026	19.2225	19.1365
Abcb8	18.6232	18.3622	18.9902	18.4564	18.0564	17.8182
Itgb1bp1	17.9952	18.2433	17.9238	20.1341	19.9006	20.936
Clstn2	17.8941	17.7506	18.0783	17.4113	17.5352	17.8444
Actg2	18.7899	21.9941	20.3406	13.5314	14.8448	14.8181
Acsbg1	20.0041	20.8457	21.4594	23.3469	23.8853	23.6891
Idh1	21.9676	22.491	22.3676	24.1619	24.2371	25.0601
Ephx1	14.4131	14.9534	15.5277	16.768	18.098	16.6401
Mogs	22.5602	23.1208	23.0475	20.7216	20.9547	20.6828
Cdk20	14.8998	15.6842	15.684	17.8256	17.0098	17.7427
Mageh1	18.5101	18.6907	18.4595	16.9838	17.819	17.4425
Ccnf	18.7419	19.1968	18.9176	16.038	16.7255	16.3325
Abcb6	19.9385	19.8021	19.711	18.6981	19.3035	18.8029
Ccne2	18.9673	17.9136	18.5313	15.2038	16.6502	15.293
Ptprm	19.8475	18.9955	19.1134	16.5769	16.9971	16.6468
Rprm	17.5635	16.9131	17.3957	18.1566	17.0021	17.4001
Mt1	23.1655	24.4431	23.756	26.356	25.9171	26.7781
Rrad	13.5178	13.0209	12.6911	15.0343	14.9796	15.9561
Tmem45a	22.9452	23.3533	23.3467	19.4653	20.526	19.5413
Ap3s1	21.7263	21.7848	21.4634	22.5415	22.4206	22.827
Fam111a	17.5811	17.5845	17.7544	16.3814	16.5349	16.6997
Inha	14.2809	14.0892	13.2508	28.3773	28.2239	28.2222
Slc43a3	18.1506	19.1935	18.7423	16.6572	16.9434	16.6846
Aldh1a2	14.7646	16.0405	15.2606	16.5913	16.7847	17.2036
Serpinb6b	20.8359	20.5953	19.992	19.0742	19.2194	18.8741
Mutyh	15.6787	15.3075	15.5712	15.2939	15.0886	15.102
Drd4	20.2538	20.8526	20.5856	15.104	16.8764	14.5123
Mertk	14.8244	15.1202	15.389	16.4408	16.7146	17.0187
Clk4	16.6869	17.3803	16.8739	18.676	18.172	17.9793
Tnfsf9	16.1906	15.7262	15.7882	14.6465	14.7063	15.0401
Icam4	15.6427	16.4431	16.2636	13.2609	14.1443	12.926
Hspb1	17.2154	18.0085	17.3564	18.9983	19.0433	19.8108
Dnmt1	20.5556	21.5567	20.8097	19.7147	18.7756	18.6935
Npc1	17.9999	18.4555	17.8	16.8875	17.0892	17.1634
Atp1b3	24.6028	25.0102	24.8931	23.6359	23.4551	23.4408
Cwc15	19.951	20.5711	20.2368	21.6396	21.5225	22.0576
Tctn2	16.8389	17.2833	17.4857	15.4133	15.7164	15.8552
Impdh1	18.644	18.7423	18.5663	17.74	17.9459	17.4769
Coch	12.1467	13.0921	13.3901	18.3129	17.7362	16.6236
Rnf111	18.582	18.4278	18.1092	19.7885	19.2652	19.84
Smim3	19.8532	19.7587	19.5982	21.268	20.9789	21.3609
Agt	20.2589	21.8653	21.4732	17.0198	17.3495	16.4937
Ptgs1	13.3166	13.3636	14.0735	16.8019	16.0154	17.3594
Gpr83	15.3994	15.3826	15.5189	16.5382	16.5997	17.7141
Rhox5	14.4443	15.2242	15.1391	16.2398	16.8652	18.1342
Stk17b	17.3769	17.9577	18.1795	20.3721	20.5345	21.6368
Akr1b7	15.7334	17.2675	17.2967	18.6828	18.7894	19.7479
Cygb	15.6689	17.5375	16.6868	14.1506	14.2381	14.7796
Bmp2	12.2313	13.6641	13.9274	15.652	17.3794	16.0993
Cnot7	22.0397	22.6295	22.7784	24.2227	24.3959	24.6268
Prr13	16.6704	17.4133	17.0831	19.3475	18.6674	19.6261
Ak3	19.0851	19.1937	18.8794	21.1773	20.8603	21.3292
Clptm1l	23.1767	23.3042	23.5693	22.0258	22.4286	21.9624
Tmco1	20.8486	21.794	21.5223	19.3441	19.8702	19.5677
Unc93b1	17.7615	18.0863	17.8936	17.6659	17.4618	17.5559
Chchd6	17.6928	17.4962	17.3759	17.1228	17.0711	17.0163
Clk3	17.8377	18.5114	18.1378	18.9352	18.9471	19.3844
Popdc3	13.3905	13.0454	13.5749	15.1416	14.3473	15.1155
Slc35b2	20.0002	20.3037	20.2085	18.6403	19.0084	18.568
Ubac2	18.9679	19.2107	18.9693	18.8068	18.2557	18.4293
Llgl2	15.3806	15.5219	15.3955	16.3515	16.1285	15.9116
Bag2	17.2915	17.2852	17.0995	15.9532	16.2813	16.0792
Krt7	13.8228	14.3212	13.8692	15.1267	15.6026	15.4532
Aarsd1	18.5176	18.3332	18.1959	17.2715	17.4853	17.1459
Ppil4	16.7604	17.2667	16.8612	17.8227	18.1394	18.3937
Bub1	20.8099	20.4625	21.1006	19.2751	19.223	18.4764
Oaf	22.5228	22.5604	22.5621	20.8603	20.7982	21.1887
Igf2r	19.9736	19.7496	19.7218	18.7252	18.9276	18.3458
Tmem98	21.6863	21.7538	21.8392	20.5233	20.4113	20.1715
Rap1a	21.5102	22.4064	21.862	23.2745	23.215	23.9601
Isca2	18.5329	18.9012	18.8895	19.4261	19.9344	20.0989
Mrpl50	18.5531	18.8892	18.9413	20.6243	20.181	21.0025
Tax1bp3	16.0826	17.7979	17.136	19.0752	19.1976	19.8847
Slc25a33	17.6746	17.9042	17.5316	21.3764	21.3471	22.0659
Mtfp1	18.0794	18.7245	18.4388	16.9363	17.4247	17.2566
Sirt7	16.7411	17.5604	17.6238	18.5246	18.6924	18.9115
Birc5	20.3843	20.6076	20.5867	19.2011	19.4624	18.8666
Pomt1	21.3063	21.5556	21.4192	18.6086	18.7561	17.2026
Depdc1a	17.1279	16.9965	17.4699	14.8948	15.357	14.893
Ppp4r1	20.5108	20.3855	20.0961	21.5668	20.8054	21.478
Dppa3	15.4752	17.8027	17.4859	13.8921	13.7264	13.9305
Rfc4	19.405	19.7255	19.8486	17.7293	18.6039	18.1
Rcn3	23.5611	24.1268	23.9701	22.1675	22.0941	21.5355
Uck1	20.8818	21.0219	20.6714	19.0891	19.3526	17.9596
Lims2	15.5297	15.6219	15.4108	14.9877	14.5958	14.7812
Ttc8	14.7718	14.9196	15.0792	13.7955	13.8778	13.1638
1810065E05Rik	19.1261	17.2967	17.2434	14.6107	13.7953	14.347
Apbb3	15.2832	16.3077	15.9768	17.9383	17.5576	18.1505
Kdm4c	14.5676	15.0289	14.3332	15.1492	15.2846	15.5028
Mfsd6	15.1873	15.5597	15.7677	18.6063	18.4986	19.7447
Ppa2	18.703	18.4818	18.1618	17.3521	17.6539	17.4761
Sec14l2	14.2065	14.1313	13.9255	15.5954	15.2616	16.3124
Hipk1	18.9872	19.1672	18.6655	21.2383	20.8005	21.8683
9430015G10Rik	16.4805	16.7705	16.9602	15.9108	15.3174	15.1889
Zcchc9	18.4743	18.744	18.1846	19.5694	19.6499	19.9972
Ehbp1	17.673	17.5363	17.5122	18.8213	18.9667	19.5362
Gprc5b	17.2208	17.936	17.8535	20.3258	20.1509	21.9552
Pgap2	18.3312	19.4232	19.5574	22.2886	22.4738	23.0438
Cst12	21.9653	22.4081	22.1184	19.1778	20.2898	19.8551
Cyp2j9	14.968	15.5151	15.4608	15.2436	14.5803	14.5336
Creb3l3	19.4735	19.3973	19.2837	17.331	17.7395	17.5759
Gpr89	19.0573	18.8366	18.8961	16.9551	17.6235	17.1529
Retsat	17.7667	18.2696	19.2968	15.4754	16.1861	16.0797
Mgat4b	22.9884	22.8607	23.0181	21.4619	21.4819	20.6404
Jmjd8	17.5966	18.0756	17.9046	16.1491	16.5263	16.1088
Dcaf4	18.02	18.1965	17.7014	20.0681	19.5287	20.4939
Fh1	22.7581	23.0403	22.8455	21.005	21.6544	21.013
Nt5dc2	21.0346	20.9649	20.4201	18.311	18.0205	16.9944
Bnc1	12.5512	13.1241	13.3633	11.6603	11.9839	12.0731
Bst2	22.6757	23.1032	23.4419	20.2379	21.02	19.5263
Msantd4	18.6476	18.572	18.5131	19.1323	19.4317	19.6567
Usp3	19.7014	19.9101	19.8229	21.9299	21.3497	21.7928
Tex264	18.155	18.4463	18.0273	17.2342	17.2396	17.2004
Slc44a3	16.9561	16.5437	16.4973	14.851	15.3003	14.4671
H2-Q10	15.613	15.2673	15.6955	16.2421	16.2317	17.1955
Sfr1	21.0073	21.7832	21.5046	23.1195	23.2859	23.6648
Slc22a22	12.3105	12.7127	12.412	14.393	14.4844	15.1385
P2ry6	17.6354	17.3167	16.4476	15.1346	15.4564	14.7713
Psmc3ip	18.1294	18.3003	18.1034	17.1243	17.5844	17.3924
Zfp189	14.0345	13.8238	14.0462	16.6759	16.2511	17.4547
Hdhd3	14.4521	14.9128	14.4135	15.6151	15.5817	15.6065
Fam84a	14.5455	14.4109	14.8322	17.1561	17.1317	17.3123
Tox	13.5089	13.7782	14.2857	17.2559	17.5643	18.1738
Stx3	17.0208	17.017	17.3508	19.5463	19.8964	20.8196
Anxa5	20.9665	22.2613	21.5318	23.0622	22.7313	22.9719
Hlcs	15.1891	15.5624	15.3408	14.9027	14.9258	14.7815
Ung	17.6822	18.1225	17.9748	15.2559	16.2583	15.2371
B4galt4	17.5889	17.8215	18.3686	16.4042	16.4074	15.8586
Gcg	10.3176	11.7388	10.5893	16.4724	16.5933	18.4256
Wt1	13.2007	13.7782	13.9029	16.3286	17.1978	17.4271
Gpr108	19.0092	19.1287	19.4984	18.5579	18.0037	17.9998
Tk2	14.9762	15.4472	15.4323	17.3922	16.998	17.3829
Cst3	23.9622	24.582	24.0397	22.7731	23.3835	22.8147
Glul	20.3688	19.9638	20.7362	23.9892	23.7471	24.3642
Cyb5r4	17.4386	17.6337	17.4267	18.3804	18.3386	18.6166
H2afy2	18.1862	17.1851	16.9369	17.0398	16.1337	16.1292
Far1	21.7207	21.8354	22.175	24.5803	24.5005	25.2031
Pprc1	20.4877	19.9277	19.8948	18.7312	17.8681	17.7669
Pitrm1	20.3551	20.8312	20.5622	22.5792	21.8895	23.0112
Zfp52	19.4771	19.3808	18.885	22.6127	21.8675	22.9503
Cnpy3	18.778	18.9627	18.6902	17.3747	16.8259	16.5122
Tdp1	17.455	17.6816	17.6332	16.5703	16.6887	16.4067
Tor1a	19.0814	19.6436	19.3558	17.8984	18.2297	18.3061
Lin37	16.5955	17.1132	16.5337	17.8888	17.3713	17.9267
Dis3	20.3272	20.0339	19.9765	19.1294	19.2737	18.8661
Ano10	16.5894	16.8619	16.6038	15.668	15.7799	15.6084
Sepn1	18.6446	19.5954	18.7543	17.6191	17.1619	16.5703
Slc6a15	20.5284	20.5388	21.304	17.2257	17.7395	16.3338
Appl2	21.8847	22.0179	22.1713	24.4661	24.3118	25.0682
Nup107	18.9558	19.1241	19.3693	17.8933	18.153	18.2474
Wdr90	17.9361	18.5723	18.5087	16.8388	16.6584	16.3037
Mki67	23.6039	22.8742	23.2101	21.1859	21.2388	20.3751
Jup	15.5034	15.8841	15.8311	16.3764	16.2159	16.4312
Cln5	17.9004	18.9475	19.3883	21.3306	21.8836	22.723
Camta2	15.4145	15.517	15.4132	16.3111	16.2407	16.3633
Coq6	17.591	18.1578	17.9512	16.4826	17.1686	16.9762
Sidt2	24.2479	24.9211	23.941	21.979	21.1338	21.0729
Parp16	12.7786	13.7779	13.5037	15.7817	14.8757	16.1601
Scara3	17.227	19.2647	17.7433	14.1077	15.0841	14.4874
Gtf3a	19.4463	19.7268	19.097	18.2645	18.4861	17.9057
Mdfic	24.1031	23.8141	23.8919	22.8332	23.07	22.448
Scrib	19.5514	19.953	19.6221	18.818	18.8942	18.8297
Armcx4	20.0016	20.4276	19.871	17.588	17.3285	17.5951
Krt79	17.3228	19.1502	17.5915	14.9386	15.1946	15.1946
Adprhl2	16.1722	16.5757	16.4713	16.2948	15.6895	15.4888
Cradd	17.8809	17.7778	17.9541	19.493	18.8172	19.5451
Gm9798	17.8699	18.1093	17.946	15.4415	16.7133	16.3111
Tnip1	18.2401	18.101	17.8731	20.3005	19.9232	20.7833
Stil	16.5655	17.0593	16.6428	15.6883	15.9113	15.6002
Srpx2	17.4601	19.3487	18.5786	13.167	13.6951	14.0939
Rasl10a	21.2799	22.2422	21.6167	18.3166	18.9712	18.5187
Prpsap1	20.894	21.2271	20.7992	21.831	21.8753	22.1265
Tspan9	20.7231	20.9627	20.6008	18.4615	19.1544	19.2056
Bex4	25.2112	25.9904	25.7207	26.5566	26.2006	26.522
Klhdc8b	16.3638	15.9232	15.6128	17.2111	16.864	17.0997
Mfsd2a	22.2312	21.8458	21.8599	16.5477	17.2832	15.7195
Nfx1	19.6419	19.3011	19.417	21.975	20.8785	21.7367
Zdhhc13	18.6919	18.9017	18.9758	17.8121	17.8577	17.71
Gzf1	17.0713	17.3741	17.6337	19.3039	19.2495	19.704
St5	14.8053	16.0467	15.7832	17.3211	17.5895	18.5643
Nrn1	20.6711	20.2956	21.3849	23.875	23.1952	23.6372
Yif1b	20.6895	21.0097	20.2559	18.5365	18.6057	18.0253
Tmem147	23.0901	23.4737	23.1995	22.0408	22.4928	22.6029
Elac2	18.5548	18.8586	18.3922	16.8127	17.3699	17.1426
Phkg2	15.2416	16.1882	15.7584	16.9413	16.7209	16.8148
Snx7	15.0733	15.918	15.691	17.0418	17.1558	18.0424
Tmem248	20.5413	20.88	20.763	19.5285	19.3184	19.1757
Pyurf	17.8712	17.9892	17.4934	15.8732	16.7644	16.5343
Mir22hg	17.8141	17.9612	18.2804	19.8237	19.6244	19.6878
Tex30	21.6741	22.6174	22.5573	24.5395	24.3406	24.8045
Ppp1r21	17.3072	17.5812	17.2944	18.2338	18.069	18.4025
Ddx28	16.6044	17.122	17.1793	18.4679	18.1553	19.0146
Cenpv	17.9462	18.6314	18.1722	16.1887	17.2223	16.1871
Tmem86a	24.745	24.6261	24.2129	25.5355	25.3535	25.7607
Tab3	16.3888	16.5734	16.4218	17.8054	17.5673	18.351
Rnmtl1	17.0663	16.9445	16.9836	16.4663	16.3239	16.4218
Dmkn	12.3596	12.3445	12.5962	15.3557	16.2747	16.9252
Mfap3l	19.0256	18.2901	17.982	14.2093	15.8796	14.5019
Prickle2	17.0618	17.725	17.0033	14.0787	15.32	14.3463
1600002H07Rik	15.7294	16.1492	15.6614	15.0761	15.0516	15.0483
4930406D14Rik	15.3416	15.3486	15.2134	17.7115	17.3119	17.6537
Pxdc1	16.1887	15.911	15.822	15.2464	15.012	14.8306
Parm1	19.0629	19.8558	20.4328	23.0547	22.7734	24.2066
Tril	20.6973	19.8458	20.0305	17.0334	17.9904	17.5684
Mt2	21.4876	24.1274	23.2554	25.9704	26.0742	26.8493
Trappc8	18.4502	18.6255	18.667	19.3399	19.5492	19.9018
Susd3	17.8388	18.9011	18.4957	20.3863	21.7815	22.5319
Chst8	23.7261	23.724	23.291	20.1972	20.2408	17.8524
Abcc3	15.5508	15.8276	15.8181	14.5128	14.861	14.1002
Pir	16.5842	16.6213	16.9567	13.5997	14.8925	13.0091
Bloc1s2	17.6888	17.702	17.5822	18.7162	19.0651	18.9012
Tmem107	21.8614	21.4466	21.7753	18.8341	19.7867	18.8011
Apol6	15.1189	15.1288	15.436	16.1549	16.3148	17.0986
Adamtsl2	18.5131	20.2337	20.0875	15.6479	16.0695	15.601
Dync2h1	16.1804	16.1329	16.1912	15.1721	15.4535	14.8373
Tmem238	17.6982	18.324	17.9504	16.2262	16.7197	16.3153
Syce2	17.7497	18.2423	18.2906	15.6881	16.2227	16.9519
Flrt3	17.8424	17.3231	17.4758	14.5645	15.4539	15.1354
Lyve1	11.5576	14.2306	13.966	21.039	20.5956	22.5627
Gstcd	17.4061	17.5203	17.6638	16.8107	17.0941	16.5772
Rnf125	16.9307	17.8093	17.4457	22.6219	22.1268	23.53
Nlrp14	14.7372	18.2155	18.5998	13.1134	10.9626	11.0116
Evc2	22.1291	21.7163	22.2189	19.62	20.5147	18.8798
Fbxo5	19.5814	19.9218	19.8333	17.9075	18.5584	17.917
Fam69a	17.9471	18.5965	18.1979	16.5461	16.5644	16.9158
Mcm8	15.8806	15.4246	15.8644	13.9045	14.3423	13.4325
Zbed5	16.9612	16.9899	17.2045	14.6971	15.9753	14.6183
Tecr	25.1715	25.2288	25.0999	23.6368	23.5474	23.1568
Sumf2	17.8717	17.8899	17.05	16.1754	15.977	15.8111
Spryd7	16.9103	16.4058	16.3887	16.0277	15.9186	16.0037
Megf10	16.0126	16.1134	15.9897	15.518	15.1816	15.4397
4930502E18Rik	18.2867	15.5549	17.065	14.3592	14.1865	14.5677
Yars2	17.2841	18.2178	17.7576	16.3746	16.1993	16.0751
4930588G05Rik	14.2339	14.2823	14.4662	15.5243	16.2436	15.9072
9130004J05Rik	15.2139	14.7501	15.1287	15.9725	16.0534	16.8337
2810043O03Rik	12.5097	12.6763	13.1427	13.5911	14.4219	14.8155
9130008F23Rik	14.5509	15.7855	15.048	16.9436	17.7842	18.8694
Me1	22.6179	22.9653	22.508	24.9722	24.2306	24.9159
E030024N20Rik	13.8595	14.7102	14.7422	14.7978	15.1259	15.4089
LOC75771	13.2833	13.6058	13.4743	14.377	14.9999	15.641
Tldc1	13.834	14.039	14.1292	14.6302	14.7298	14.8183
Pla2g7	12.4971	13.6951	13.0559	15.8665	15.9734	17.0614
Nuf2	19.1727	19.8	19.8797	17.4305	17.9811	17.3717
3110045A19Rik	17.2656	16.1705	16.947	17.6718	17.6387	18.1114
Spc24	18.8915	19.542	19.5252	16.3768	17.9981	17.1652
Hoxd8	17.5173	18.3967	17.3618	14.3966	14.5895	14.1087
Chp2	14.6248	14.1975	14.1044	10.8442	12.331	11.9692
1810019D21Rik	13.9044	14.1275	14.2982	14.7238	15.4198	15.4992
Hist1h3f	12.6007	13.6472	13.254	13.9017	14.4007	14.1783
Lrrk2	13.6649	15.1986	14.9458	18.4627	17.6333	18.6182
Plekhd1os	14.611	14.2656	14.2111	13.1608	13.3684	13.2878
Timm8b	20.8889	21.0924	21.3191	21.7245	22.3865	22.5086
Irak1bp1	16.8476	16.3933	16.6013	15.2421	15.8412	15.2357
Fbxo34	22.0643	20.9933	21.3411	18.8547	18.9153	18.5987
Azi2	18.9152	18.8632	18.9894	19.4429	19.3954	19.4205
Mtfr2	15.6181	16.4	16.522	14.6296	15.0095	14.9355
Kat8	16.035	16.5807	16.4831	16.9914	16.9149	17.0723
Sh3gl3	13.5489	13.4645	13.5389	13.8613	13.8447	14.2548
Rchy1	17.7248	18.3975	18.2386	19.0333	19.4121	19.9972
Tlcd2	19.3331	20.3907	20.0227	16.4962	17.545	16.3543
Eapp	17.5687	17.9808	17.9083	18.4011	19.1004	19.3585
Fbxl5	19.847	19.3747	19.5577	20.9779	20.7451	21.3324
Acsl4	20.8048	21.1297	21.0505	23.6736	23.1731	23.4247
Ppp3r1	20.5885	20.3769	19.9729	21.4296	21.2168	21.7057
Baz1a	18.5122	18.0246	18.0666	21.3657	20.3015	21.7668
Inpp5a	17.1424	16.6852	16.5151	18.9229	17.9194	18.9337
Tmem117	13.9095	13.2136	13.4284	11.8446	12.5384	11.8221
Ncbp1	21.079	21.4431	21.2973	22.3044	21.9718	22.6419
Pde3b	16.114	17.0374	16.7244	15.3707	15.3946	15.721
Dpy19l1	20.7867	20.9068	21.0681	19.4662	19.803	19.7337
Ndc1	21.1179	21.5494	21.4367	18.6412	19.277	19.0785
Tmem198b	16.3129	16.6188	16.4395	17.2551	16.8591	17.288
Dars2	17.3383	16.8457	17.2648	15.8679	16.1309	15.2409
Ino80c	14.6548	15.2939	15.2336	15.9524	16.2363	16.8822
Espl1	18.6591	19.2233	18.9098	17.5407	17.2724	17.1885
Lrp12	19.8501	19.1826	19.7414	18.5603	18.3021	18.4831
AU020206	19.8155	19.8864	20.2129	21.4794	21.0261	21.1303
Cntrob	16.6364	17.1183	16.855	16.0863	16.2059	15.9312
Suv39h2	16.499	16.1713	16.4168	13.7897	14.6021	14.4037
Mpv17l2	20.1453	20.3958	19.6692	18.5679	18.3017	18.6461
Mcm2	21.4546	21.7718	22.0393	19.5166	19.9885	19.3231
Slc35e1	18.4445	18.4885	19.0564	18.6587	18.2228	18.3729
Parp11	20.8276	20.1476	19.5255	17.6497	17.3796	16.9993
BC010981	15.53	15.585	15.7005	16.1916	16.6813	16.9762
Sipa1l2	15.7488	16.1301	15.9137	18.3489	17.7843	18.9331
Fam174b	14.9169	15.0706	14.7584	14.5149	14.4439	14.2276
Ccdc126	17.0458	17.1464	17.2108	17.9437	18.2592	18.9562
Fnbp1l	17.7863	18.716	18.4817	19.5046	19.7143	20.2748
Snx33	15.532	16.0556	15.5778	17.2674	17.4154	18.2462
Foxred2	15.1379	14.932	14.8926	12.5021	12.9819	12.5476
Cers6	21.1994	21.7625	21.7479	23.5547	23.5468	24.3601
Fst	26.6881	26.4032	26.6541	24.9616	25.4171	24.3463
Wdfy2	16.8497	16.839	16.4936	18.1896	18.405	19.178
Aard	14.7015	17.6546	17.3043	21.8627	21.0874	21.6819
Tenm4	24.8365	24.8369	24.8502	21.2595	21.9339	19.5697
Lrrn3	17.6886	17.5469	17.6545	19.7019	18.8935	19.6797
Tmem106c	18.0784	18.4504	18.8063	16.385	17.3401	16.3631
Tspyl2	17.1174	17.5322	17.4662	18.9316	18.4913	18.8591
Zfp783	14.6613	15.0364	14.7455	13.1543	13.5721	13.0016
Hmgn3	18.9526	19.5189	19.2731	20.737	20.6975	21.3882
Etv6	17.8371	18.3724	17.956	18.9593	18.7526	19.1087
Ppp1r13b	17.9395	18.4639	18.0431	21.4666	21.1276	22.0475
Hirip3	19.6627	20.5268	20.4646	18.3151	18.9867	18.6458
Brinp3	10.4996	11.7418	11.3769	13.8806	14.5194	15.8137
Fam57a	17.1797	17.5098	17.4103	15.7754	16.2931	16.148
C730049O14Rik	15.8986	16.9997	17.0453	22.4914	22.0708	23.1832
Wdhd1	17.5302	17.6807	17.8054	16.1285	16.3533	15.6017
Fndc5	19.0956	18.9552	19.4365	17.685	17.7516	17.3995
Zfp13	15.8053	15.9033	15.8588	16.83	16.5604	17.0037
Btbd6	15.8943	16.5139	16.4638	15.3558	15.6483	15.3061
BC034090	17.0914	18.0137	17.4835	16.6015	16.8506	16.7262
Ttc12	13.5864	13.3738	13.2265	14.9044	14.3298	14.6041
Emilin2	21.0195	22.4393	21.4723	17.8267	17.5633	17.8928
Kctd15	18.4289	18.8602	18.2322	17.1416	17.0771	17.2193
Sema3g	23.9978	23.8112	24.1315	19.8282	21.4888	18.9808
Stxbp6	15.7943	15.3388	15.4205	19.1678	19.236	20.2745
Epas1	19.6781	20.448	20.6943	23.3187	23.1694	23.994
Prkg2	14.6228	13.9758	14.3036	22.3863	21.9055	23.2846
Ralb	21.8926	21.1599	21.2206	18.2288	19.0952	17.8292
Fhod3	20.0206	19.0719	19.1678	16.1711	17.2136	16.0091
Neurl1b	14.0909	15.3592	14.9089	12.701	13.0645	12.5295
Kntc1	18.409	18.6599	18.6746	16.5883	17.319	16.6553
Fam19a4	16.992	17.5801	17.1903	14.2178	14.7776	14.4211
Tmem237	19.9563	19.2749	19.6223	17.4799	17.6227	17.3959
Pacs1	17.1823	17.0336	16.8323	16.1952	16.2333	16.1203
D830012I24Rik	14.7269	15.5921	15.4271	16.7499	16.9541	17.5012
Jakmip3	19.9434	19.1996	19.8164	20.898	20.7766	20.3765
Prkab2	16.6564	17.6322	17.3645	19.6806	19.7419	20.373
Ankrd50	17.6484	17.6577	17.724	18.253	19.0466	18.5804
Nudt18	14.4656	14.7842	14.5655	15.4547	15.612	15.9386
Gsg1l	17.8868	17.6257	16.1007	12.7254	12.4227	12.7294
Cachd1	21.1934	21.2089	21.5768	20.0229	20.0795	19.9051
Plekhd1	20.0926	19.2749	18.7908	16.6262	16.8408	15.0295
Lrrc75a	17.7216	18.218	17.4754	19.084	18.6098	19.4653
Gk5	14.3821	14.7661	14.5729	15.4506	15.7957	15.7614
Tmem71	10.7592	12.2208	11.9632	16.0529	15.7315	17.8546
Frmd5	20.2014	21.3481	21.1613	24.0385	23.7521	24.3898
Dstyk	15.9329	15.9679	15.8163	16.9286	17.0443	17.3278
Hspb6	14.6322	15.7271	15.1141	13.9212	14.0885	14.2418
Kdelc1	22.5277	22.9088	23.2201	21.5544	22.0338	21.7734
Sgms1	18.9202	19.1006	19.0879	21.6514	20.9096	22.1341
Rims4	16.3702	15.6225	16.0099	17.21	16.4212	17.0502
Vsig10	16.491	16.8745	16.6962	17.7124	17.7077	18.0044
Ltbp4	17.886	19.5754	19.0928	17.0651	16.7575	16.5994
Cenpi	17.8045	18.1112	18.0751	16.7247	17.0754	16.6882
Rnf26	22.0197	22.3626	22.1491	20.8517	20.981	21.0708
Grhl3	14.4241	14.4297	14.3423	15.3634	15.2626	15.5698
Unc45b	10.6859	11.5939	11.1565	12.5446	13.0662	13.5137
A930035D04Rik	13.2991	13.673	13.5985	14.5049	14.4976	15.2739
Chchd10	20.3273	20.0184	20.1524	22.4051	22.9313	23.4467
Rap2c	17.9678	18.0891	18.1903	18.5221	18.9264	19.2856
BC055324	16.3423	16.6021	16.8927	15.1283	15.6577	15.2442
Prmt2	19.1499	19.3818	19.1354	20.8153	20.2176	21.1445
Klf11	17.3289	17.2222	17.2603	18.1641	18.0496	18.5949
Mreg	15.3329	14.6485	14.346	17.9521	17.8518	18.1264
Txndc2	14.4989	14.511	14.6972	15.8681	15.5237	15.9367
Fzd1	17.3686	18.3404	18.5237	21.5952	21.0728	22.2995
Rpa1	21.4929	22.0689	22.103	19.9437	20.93	20.3593
Prkca	16.1438	16.35	16.5659	19.224	18.8687	19.9687
Sra1	21.2987	21.4825	21.4876	22.2524	22.6539	22.927
Agfg2	17.4643	17.3267	17.081	19.568	19.643	20.4429
Dtnb	14.6028	14.8247	14.0697	16.0043	15.5212	16.0532
D430020J02Rik	14.4447	15.2093	14.9867	13.8784	13.4716	14.0351
Rab21	19.0842	19.3728	18.9047	20.6253	20.3044	21.0034
6720422M22Rik	11.1427	10.8644	12.1994	14.6446	14.4733	16.2238
Napepld	12.9027	14.2357	13.7157	16.4763	15.9244	17.2025
D030029J20Rik	15.1474	14.9047	15.1642	16.3206	16.3398	16.3776
D530037H12Rik	12.8364	12.7608	13.0919	15.9395	15.296	16.0953
Ccdc160	14.3216	14.682	14.2019	18.5893	18.2737	19.4594
Eea1	16.3122	16.3597	16.3381	17.3098	17.3608	17.8685
Vim	23.9948	24.8223	24.2025	25.4436	25.355	26.0112
9230108I15Rik	15.3045	15.5782	15.7735	16.2195	16.7905	16.5484
Rnf180	17.066	19.7145	18.7375	24.7285	23.8255	24.9558
Fam171a1	16.9937	17.2125	16.9419	15.6486	16.244	15.5904
Arhgap11a	19.7699	20.0703	20.0575	18.0362	18.5728	18.1903
Ldlrad3	18.9885	18.3601	18.4235	17.3788	17.4996	17.2592
D5Wsu152e	14.6976	15.4407	15.3571	17.1376	17.0773	17.5885
A430102J17Rik	16.7119	15.8948	16.1885	18.3744	17.6864	18.1701
Gm15698	16.1044	19.1681	18.5245	14.4508	13.6467	13.4647
Ccdc68	19.0945	18.7911	19.4815	15.7238	16.953	15.4894
Mmp2	19.8144	22.5788	21.711	15.6955	16.428	16.8364
1110064A23Rik	15.7458	17.8037	17.0484	13.9795	14.1866	13.8087
Sbsn	15.7777	16.8759	16.608	20.4034	19.4277	20.4628
AU015263	14.6521	14.3634	14.4511	12.2663	13.012	13.0214
C030013E06Rik	13.149	12.6465	12.9478	13.6879	14.1076	14.0828
AU021025	14.5362	14.2212	14.5309	15.9527	15.5958	16.4952
Heg1	12.3152	12.6761	12.7823	15.811	15.4389	16.4073
B430316J06Rik	12.3778	12.4051	13.0325	13.8158	14.1456	13.918
Tmem8b	16.7847	15.9801	16.1654	15.5437	16.0326	15.551
D14Ertd725e	13.3263	13.7127	13.6757	14.9461	14.6335	15.8595
Rnf217	17.9764	18.183	18.2449	20.4149	20.8067	21.3928
Taf3	14.2779	14.1107	14.0955	12.9951	13.6983	13.9983
Npb	15.6091	15.5573	15.3297	14.7485	14.566	14.567
C130068B02Rik	15.9439	15.1733	15.4098	17.5497	16.6172	17.4339
D19Ertd409e	16.5277	16.392	16.5062	17.623	17.8785	17.8783
Hmga2-ps1	13.4415	14.0904	13.6711	14.2684	14.8974	15.2652
Gm2590	15.3412	15.0015	14.9262	16.0047	16.5277	16.0455
8030494B02Rik	12.8099	13.1686	12.7211	13.9484	14.621	15.1592
Kif26b	18.1485	18.3217	16.4523	13.6762	13.4975	14.195
D18Ertd232e	11.1294	11.4258	12.1317	15.9887	16.7897	18.0255
E330037M01Rik	12.5363	14.6981	13.8515	17.9269	18.5246	18.2819
Ift122	16.4516	17.349	17.0262	15.5389	16.1438	15.8811
9530006C21Rik	14.1039	14.0709	14.4162	16.8677	15.8532	15.9936
6030422H21Rik	16.8658	16.5003	16.9316	19.5391	19.5395	20.3018
Syt7	21.8062	21.6025	21.5656	17.4683	19.053	16.9853
4930447M23Rik	13.6764	13.6485	13.439	12.5247	12.0868	12.5577
D430033H22Rik	13.6364	13.1793	13.7338	14.6911	14.9555	14.6249
LOC553096	14.8455	14.5686	15.0609	16.2233	16.4142	16.8556
9230104K21Rik	13.423	13.8017	13.4559	14.5909	15.1545	15.0003
4732423E21Rik	12.8731	13.6033	13.8316	14.6715	14.7984	15.2744
130004C03	13.9258	14.233	14.1028	15.4008	14.754	15.2865
9630050E16Rik	13.8574	13.8438	14.3281	14.669	15.0287	14.9518
Ccdc149	14.8854	15.1439	15.2045	15.2649	15.5664	15.6251
Zc3h12c	16.2405	15.699	15.9112	18.0292	17.483	17.9738
AU015536	15.1072	14.8721	14.7653	16.3113	16.2976	16.7161
AA407107	12.3276	12.2844	12.1756	13.1222	13.1865	13.6124
AA409261	14.0097	12.9006	13.0757	14.7321	13.8432	14.2703
Fgfrl1	21.4098	21.103	21.226	20.146	19.9168	19.4239
Cped1	16.6884	16.491	16.8098	14.6685	14.6338	15.1407
Pald1	17.5216	18.1116	18.2401	16.4692	16.8998	16.193
Krt18	15.4557	15.4305	14.9443	18.079	19.2035	18.3334
Klf15	15.5963	16.0506	15.91	17.5029	17.5389	17.8818
Pold1	19.1077	20.1575	19.7125	18.0739	17.8447	17.596
Plk1	19.5189	20.0147	19.5839	19.2638	18.6089	18.5838
Taf5l	17.6653	17.6916	17.4596	16.6719	16.746	16.8293
Sav1	20.0603	20.3383	20.2492	22.7609	22.34	23.1569
Atp6v0e2	22.5274	23.0304	22.9753	21.469	21.7779	21.4999
Dnajb6	21.8834	21.9231	21.6518	22.8202	22.5078	22.9413
Cdh1	13.418	13.4458	13.9647	14.3845	15.2241	15.3279
Pold2	21.374	21.0027	20.5735	18.5846	18.9173	17.8646
Med10	20.6509	21.1036	21.2986	22.057	22.5539	22.6129
Psmg1	19.8379	19.9408	20.0114	18.1655	19.1054	18.5743
Lgals3bp	17.6124	18.5928	18.3802	16.6386	16.1316	15.5711
Dcaf11	19.0348	19.4133	19.2977	20.5245	20.2694	20.5411
Nbl1	16.9144	17.1481	16.5942	18.1962	17.5613	18.0192
Vars	19.8492	20.2766	19.5826	18.513	17.555	17.6692
Olfml3	16.611	18.7226	18.1424	14.9263	15.1441	15.3239
Ephx2	26.5892	27.2099	26.975	28.0805	27.9513	28.2937
Tspan6	22.2794	22.6117	22.8079	19.9054	20.5786	20.157
Slc16a7	13.5252	13.8242	13.5768	13.4322	13.6545	13.8897
Efhd1	14.1256	15.2966	15.093	17.5373	17.1282	18.8293
Traf3ip2	14.4769	15.9645	15.4404	20.1472	19.7501	21.0608
Acy3	14.6224	15.0048	14.6552	15.992	15.629	16.2585
Flot1	17.4073	18.204	17.6544	19.0308	18.9091	19.446
Ndufb5	24.1104	23.8637	23.7449	22.6395	23.1013	22.7078
Col6a1	23.7641	24.5976	23.7032	19.7734	20.09	20.0029
Crtap	22.6336	23.5389	23.1763	21.4599	21.6741	21.3406
Tst	17.6194	17.7672	17.833	17.0326	16.8904	16.6076
Pbk	21.7034	22.12	22.1082	19.5761	20.5285	19.3562
Enpep	21.127	23.6482	22.6056	15.4893	17.2958	16.3219
Pole	17.7964	18.4848	18.3225	16.6156	16.7682	15.7556
Hyal2	20.0096	20.2937	19.9779	18.67	18.9454	19.0838
Cxcr4	19.0886	19.8647	18.8221	22.9354	22.5194	23.7797
Ppcs	16.6042	17.4583	17.0772	18.8509	18.667	19.3465
Tle6	18.5724	20.1419	19.4535	17.1424	17.2203	17.0464
2017-09-04	16.7155	16.7157	16.3595	13.2967	13.8443	12.57
Hprt	21.316	21.793	21.6356	22.3366	22.4514	22.8708
Nrbf2	17.7907	17.8055	17.2816	18.8516	18.4526	18.9163
Copg2	17.6112	18.1808	18.7355	15.8219	16.6404	16.0556
Plbd1	22.0099	22.4221	22.4661	20.6793	20.0367	19.9476
Ptgis	23.2135	23.2008	22.6837	20.2103	20.0829	19.362
Dusp1	17.3447	18.0106	17.1203	22.2596	20.8687	21.7452
Snrk	17.3464	18.1054	17.9076	18.5193	19.119	19.0674
Slc38a4	15.463	16.449	16.1397	14.3325	14.3776	14.8728
Klf2	16.4012	16.8993	15.628	20.7331	19.6861	20.736
Cpxm1	16.9138	18.2482	17.5919	15.7624	16.0347	15.7495
Slco3a1	22.9645	22.6033	22.6331	20.2652	19.8914	19.2598
Twist2	18.7435	16.7839	17.0451	13.7734	13.6237	13.5759
Zp2	18.0805	21.0374	21.0606	14.3778	14.9072	14.72
Hexa	21.9292	22.2283	22.1641	20.7433	21.0257	20.5231
Cited1	14.2517	15.1702	15.3001	17.588	18.0075	18.9124
Acot1	13.7467	14.8921	15.008	15.9715	16.286	16.2366
Gjc1	20.2977	19.7536	20.0937	17.5158	18.0681	17.7965
Rhob	21.3563	21.2608	20.2209	24.4714	22.8866	23.7987
Sox18	17.0681	18.0207	17.2934	17.174	16.6056	16.5275
Npr1	14.8742	14.9079	14.3903	17.6018	17.0105	17.4611
Edn2	12.8061	12.3146	11.6034	13.6434	13.5734	13.8191
St3gal5	24.0946	24.285	23.6787	21.3318	22.0843	20.0057
Star	21.7261	23.3065	22.8479	26.9391	26.7033	27.5336
Ch25h	15.5948	16.7513	17.2652	13.7086	13.9729	14.0155
Grin2c	17.9851	17.0756	16.9804	14.7242	14.1665	14.119
Spp1	19.8325	20.2177	21.0084	24.1245	23.8842	24.3498
Rab11a	20.3912	20.989	20.3565	22.1352	21.9035	22.1292
Chid1	17.5755	17.5575	18.1729	15.8352	15.921	15.4413
Esm1	14.4687	14.5773	14.4624	13.8465	13.8094	13.9218
Abca2	16.4241	16.1114	16.0087	15.1054	15.1248	14.8927
Zmat3	14.8425	16.1448	16.1712	17.1034	17.3895	17.6591
Pipox	16.2521	15.4097	15.5655	13.7142	13.858	13.2186
Thbs4	24.2991	24.9472	24.416	21.6247	21.8377	21.1382
Pde9a	15.7569	14.7923	14.5934	13.2753	13.3091	12.8986
Chd1l	17.7878	18.2258	17.9141	16.8827	17.2976	16.9417
Trpc6	18.7729	18.2971	18.3103	14.335	14.741	13.6675
Slc25a13	20.702	19.8364	20.0217	18.2785	17.6948	17.624
Gadd45a	15.9518	16.3158	16.0646	17.9351	17.0797	17.3545
Pcdhb20	14.7162	15.5432	15.5987	14.7014	15.4935	15.4498
Abca4	18.8742	18.1786	17.8385	15.8012	16.6788	14.8262
Prg4	12.5631	12.9113	12.4852	14.1776	14.3834	13.5391
Sprr2f	9.99374	11.4416	10.9405	12.8136	13.8749	14.9412
Per1	17.1954	16.836	15.9477	18.9658	17.9973	18.8834
Kifc1	16.4535	17.815	17.5299	15.0413	15.522	15.419
Epgn	18.4456	18.0596	17.911	20.19	20.0691	20.6545
Itga9	21.1879	20.7612	20.674	17.04	17.2812	17.2988
Cxx1c	18.6196	19.7775	20.0333	16.0458	17.4274	15.871
Serpinb6a	22.7409	23.1913	23.1389	24.1731	24.296	24.7094
Lhcgr	19.8996	20.2781	20.5429	21.8776	21.9272	22.3365
Hcn1	11.8775	11.9684	12.2566	15.5801	15.717	16.7189
Scin	12.5522	13.0281	13.1441	15.5868	15.7587	16.6651
Npr3	17.1988	17.3109	17.0486	12.7143	12.1565	12.4119
Zp1	15.0226	17.7013	17.2889	13.1106	12.5431	12.6771
Epdr1	18.5162	19.6011	19.7108	22.2629	21.8605	22.9522
Slc22a5	19.667	19.5208	19.1485	18.0255	17.9995	18.3631
Socs1	15.6678	15.7637	15.0412	13.4091	13.7877	13.087
E4f1	15.1577	15.8887	15.8976	16.3361	16.4054	16.6181
Pemt	14.8207	15.1167	14.9526	13.3368	13.8235	13.2287
Gng10	19.1939	20.0255	19.5183	18.544	18.9333	18.6263
Kif4	17.8188	17.7979	17.7503	16.7607	16.5427	16.6081
Fkbp2	22.1663	22.105	22.4224	20.0611	21.102	20.436
Psmb9	15.6599	15.413	15.6495	14.8846	15.0234	14.4954
Scg2	12.5155	12.4657	12.6295	13.8611	13.6826	14.4448
Adamts1	21.0019	20.7496	19.7872	23.4624	23.1967	24.302
Fabp7	11.16	11.7335	10.9946	13.9485	14.5302	14.959
BC005537	21.6885	21.8125	21.928	23.6533	23.2581	23.8341
Ccnb2	22.2202	22.3193	22.2473	19.7277	20.7592	19.4642
Pccb	17.6579	18.4566	18.3392	16.1669	16.7749	15.6483
Tdgf1	16.1513	16.8343	16.7181	12.8698	12.5527	12.2347
Gpc3	16.9866	19.0368	17.5014	15.7771	15.6235	15.8465
Aco2	23.6392	24.1952	24.0093	22.5632	22.652	22.5036
Sfrp4	17.5893	19.2381	20.3949	27.2021	26.4113	27.2794
Nomo1	21.4886	22.4614	21.989	20.7164	20.7016	20.5817
Aldob	12.6575	13.4089	12.8517	19.6102	19.7722	21.1488
Ypel5	17.2863	18.1543	18.0519	19.1859	19.6188	20.0905
Cers5	24.347	24.5906	24.3874	23.0798	22.8775	22.7509
Slc10a3	18.6751	19.1155	19.1071	17.0811	17.4254	17.3175
Rexo2	20.1621	20.5879	19.8814	18.8619	19.0649	18.774
Tram1l1	16.5663	16.5736	16.6677	15.2739	15.5261	15.9721
Nabp2	19.5022	19.6939	19.7666	19.3621	20.3026	20.7165
Zfp7	11.9976	12.7966	12.6638	13.8467	13.4412	14.1543
Tmed1	21.2216	21.7779	21.6323	19.9513	20.232	19.8269
Fam58b	19.115	19.0013	18.7421	17.0254	17.7486	17.6114
Suox	16.2113	16.2418	16.1201	15.5477	15.453	15.5702
Tmem119	17.6833	18.2449	16.9914	14.3312	14.3986	14.2334
Alg1	18.2854	19.1193	19.2054	16.9235	17.8287	17.4987
Ccdc107	18.1556	18.9382	18.4796	16.9328	17.2289	16.8216
Aaas	17.3752	17.8745	17.479	16.4553	16.3069	16.0118
Myo18a	20.5384	19.7621	19.3403	16.7798	16.6379	15.8965
Parp8	15.1139	17.1584	16.6019	19.4288	18.7769	19.6812
Tmem53	15.2057	15.9074	15.6786	16.2705	16.7651	17.2161
Cadps2	13.9762	14.2719	14.1726	12.8995	13.7679	13.4944
Larp1b	15.2904	15.4139	15.7874	15.9998	16.043	16.3374
Stx4a	19.9507	19.8559	19.4104	21.1571	20.4681	20.8778
Drap1	21.3416	21.3253	20.6622	19.7194	20.0635	19.6114
Lamc3	16.4877	18.069	17.364	14.9214	14.7121	14.8612
Cnga1	13.9514	14.4583	14.588	15.4534	15.1962	15.5525
Slc29a1	17.507	18.5117	18.354	16.0508	16.3668	15.5622
Hdc	15.6174	15.454	15.5877	17.1611	16.9592	18.147
Ccdc25	13.3043	13.599	13.3	16.0631	15.2846	15.933
Vegfb	17.3747	17.9692	17.0953	16.6054	16.0294	15.4735
Lrrc16a	16.0576	15.7381	15.7375	16.9537	17.0386	17.0556
Dysf	13.072	13.4401	13.6849	14.4378	14.5553	15.5747
Loxl1	22.0518	21.8158	21.3623	17.989	18.5656	17.6906
Map2k4	18.501	18.9327	18.6381	20.6674	20.3858	21.2689
Chmp4b	22.0693	22.4938	22.3036	23.1283	23.2748	23.6139
Med23	22.1229	21.431	21.1293	19.9257	20.1127	19.7508
Fam64a	17.1964	17.9361	17.9901	16.378	16.9413	16.4257
Tmem185b	21.9482	21.1418	21.1204	19.5521	19.4702	19.5963
Chtf18	15.3297	16.0868	15.624	14.3152	14.0065	13.4329
Tmem175	16.6033	17.1796	17.3329	15.7529	16.0465	15.6426
Galnt2	20.6911	21.0601	21.4142	19.3528	19.8488	19.5675
Col6a2	22.5313	24.776	23.5509	19.2997	20.0007	19.9395
Slit3	16.401	18.5642	17.8981	14.2418	15.0258	15.0454
Arhgef5	15.4519	15.9552	15.7442	16.9629	16.8968	17.3193
Zfyve26	15.1896	15.6325	15.3883	16.4184	16.2023	16.4265
Adamts7	15.6526	15.7877	15.2961	15.1759	14.8008	14.8288
Hoxc8	15.0596	16.3727	16.4989	12.9941	14.1822	14.0277
Slc41a2	12.713	13.6368	13.5219	15.3208	15.4567	17.0455
Zfp36	16.5783	17.2309	15.8996	21.4906	19.2208	20.5602
Mgst2	13.948	13.8902	14.1735	15.0658	15.8153	16.5295
Stard13	13.3034	14.1123	13.9241	14.8139	14.5052	15.2385
Myl9	18.6391	22.5016	21.4369	14.9974	16.3674	15.8826
Tubb2b	16.7309	17.4024	16.1575	18.6502	18.176	19.1358
Tmem222	18.8367	19.5894	18.9898	17.9161	18.2928	17.8854
Slc25a24	18.6445	19.0957	19.1563	20.2065	20.5794	20.3101
Rnaseh2a	18.8353	19.0499	19.0082	19.9761	20.0995	20.6194
Rnf145	22.1285	22.2679	22.0419	20.7425	21.1578	20.3233
Vkorc1	21.9163	22.5677	22.7579	19.6085	20.527	19.3011
Coq2	19.1551	19.8731	19.8351	17.4638	18.5477	17.7409
Fbxl17	20.8048	20.5373	20.3219	18.1316	19.3247	18.2303
Apaf1	17.165	17.2778	17.1763	19.49	18.7045	19.4049
Dhrs13	16.7417	17.3313	17.5375	15.7172	15.6985	15.6862
Rfc5	19.1724	19.2208	19.2763	18.1342	18.097	17.6005
Ndufaf2	20.5936	20.7153	20.6415	19.0674	19.9456	19.2665
Fam83d	17.3759	17.6152	17.2433	15.5459	15.9337	15.5459
Ube2c	22.8581	23.1552	22.8562	21.8678	22.0967	21.9444
Rnaseh2b	20.7493	20.6191	20.8063	18.966	19.5269	18.4002
Fgfbp3	16.0634	17.8394	17.2132	14.0011	14.3898	14.1158
Zfp251	17.4924	17.4307	17.3305	19.18	19.0216	19.8434
Rnls	14.1017	13.8832	13.6495	13.6105	13.7059	13.0724
Col27a1	17.5985	17.4922	18.0683	19.2381	19.462	19.717
Oasl2	12.2267	12.8522	12.6932	15.624	14.3667	14.5232
Mis18a	19.7546	20.0673	20.4021	21.7988	21.6963	22.4329
Tdrkh	13.7235	13.3836	13.0485	14.5213	14.2392	15.6693
Tusc1	17.0564	17.6656	16.6666	19.2075	18.8188	19.5352
Mras	22.1373	22.5565	22.2536	19.536	20.5323	18.9724
5730492I20Rik	14.9271	14.3927	14.6537	15.4581	15.3867	15.8666
2700038G22Rik	18.0331	18.1639	17.7968	16.7141	16.5999	16.3284
Gadd45g	14.6515	16.118	15.6286	17.3182	17.7904	17.6612
Rpa2	18.2315	18.7215	18.687	17.2772	17.9606	17.7979
4921524J17Rik	16.69	16.9041	16.6809	19.6855	18.77	19.5361
Igfbp2	21.7925	22.5406	21.6023	19.0621	19.4124	19.0077
Tspan12	17.4252	17.3712	16.8797	19.2506	18.6644	19.1353
Lmf2	19.7238	20.1329	19.8011	19.6253	18.6395	18.6736
Slc38a5	25.657	26.053	25.9037	22.3021	23.2184	21.0461
Cltc	22.8064	22.921	22.6135	24.6805	24.1749	24.8655
Tcp11l2	13.9242	14.2778	14.4178	16.445	16.5093	17.0011
Dctd	17.2599	17.7264	18.2139	15.4162	16.6189	16.6639
Ubr4	20.8283	20.6854	20.4333	19.6201	19.3511	19.3914
Rasgef1b	23.1016	21.7554	21.6069	17.5361	18.3208	15.9581
Galnt18	13.6669	15.0479	15.3285	15.5677	15.2665	15.9573
Cln6	16.6507	17.943	17.3051	15.1841	15.7068	14.8337
Prps2	21.1698	20.734	21.1243	18.8535	19.3881	18.171
Phldb2	17.5066	18.9019	18.9216	20.9748	20.964	21.3616
Sertad4	19.5364	19.1079	18.6278	14.7412	15.9548	14.8598
Fbxw24	13.7085	16.9075	16.708	12.3689	12.1297	11.7711
Zfp41	19.7728	19.8926	19.6519	17.5294	18.0204	16.9081
Gnai1	17.2136	17.6174	17.4543	19.2914	19.315	20.0948
Zfc3h1	16.6719	17.5038	17.6717	19.1095	19.4299	19.785
Gpt2	16.3771	17.318	17.447	22.1269	20.4578	22.0347
Paqr9	17.083	16.3112	16.1781	14.1001	14.566	14.6558
Vstm4	15.0238	16.0155	15.9075	12.3179	13.3454	12.9892
Xkr5	15.8631	16.7844	16.6324	15.1663	14.9911	14.9207
Frat2	16.1052	16.3204	15.7651	18.8126	17.9059	19.3125
Lacc1	15.6173	15.5	15.7649	16.3131	16.095	16.2626
Tet2	16.6608	16.6643	16.6657	17.1293	17.4087	17.5117
Ano6	18.1383	19.3613	19.1388	20.6265	20.5565	21.076
Trp53i13	19.3896	19.1583	19.3774	17.7038	18.2293	17.7282
Slc35e2	17.4238	17.8671	18.1459	19.0626	19.2845	19.8923
Sestd1	15.4149	16.2634	16.0858	16.8615	17.352	17.7001
Tmem194b	15.327	15.8573	16.224	14.3444	14.5636	14.0416
A830039N20Rik	15.6049	16.1549	15.57	14.7167	13.8675	13.9656
Podxl2	18.2922	18.1221	16.67	13.6983	13.7232	13.0823
Vcpkmt	19.8615	20.272	20.2163	23.2197	22.9772	23.9259
Vasn	22.189	21.9322	22.0917	19.7779	19.7434	19.5876
Tubgcp2	20.9273	20.5016	20.4149	19.1824	19.0225	18.2297
Vgll4	15.5123	15.7499	15.6755	14.7081	15.3991	15.5786
Nxf3	12.3305	13.2832	14.0534	16.173	15.8998	17.3424
Defb19	17.1666	19.6266	18.6605	20.9143	21.6884	21.3948
Emx2	12.8444	13.4015	13.5607	14.3283	14.899	15.0231
Tmem17	15.9856	16.2693	15.9512	15.3086	15.1043	14.4037
Tmem231	18.0686	17.5335	17.5147	17.1338	16.9605	16.737
Camk2n1	22.7527	22.2452	21.6455	19.1181	19.4029	19.5125
Wdr59	17.2609	17.6287	18.2219	16.4603	16.583	16.4932
S100a10	20.6129	22.5996	22.1202	25.1674	25.2287	26.0584
Pex10	15.5047	15.9923	15.7371	14.6976	15.1985	14.9894
Mthfd1l	18.2895	18.8752	18.7625	17.9285	18.1065	18.0842
LOC552902	17.6695	17.0604	17.5892	17.7358	17.357	17.9674
Anapc5	24.6449	24.669	24.5784	23.0421	23.5907	22.5825
A130010C12Rik	14.7115	14.0614	14.2147	14.8963	14.568	14.8317
Phf20l1	18.6339	19.3886	18.9429	20.9595	21.343	22.5944
Pfkfb4	15.1345	15.6596	15.3135	20.1048	20.1292	21.1097
Dhtkd1	14.0363	14.342	14.5223	12.3248	13.175	11.9468
Adamts2	23.2262	23.279	22.8844	20.5867	20.8348	19.6524
Plekhg4	14.5823	14.8121	14.5637	15.2822	15.6575	15.7031
9530029O12Rik	17.3443	16.2661	16.7567	18.1285	18.993	19.528
Fam160b2	16.4036	17.5138	17.1685	18.0811	18.8649	18.8263
C130057M05Rik	13.6728	13.298	13.6305	14.3482	14.4863	14.4242
C130015C19	15.0106	14.6183	15.2387	16.5494	16.4927	16.836
D10Ertd709e	15.7941	13.5562	14.3278	16.1566	15.0826	15.3843
2610202C22Rik	14.9788	14.2814	13.5638	16.3874	15.0936	15.1852
D9Wsu74e	13.9722	14.0448	14.0413	14.8249	14.6091	15.2033
C79607	13.9875	14.2897	14.2611	16.1797	15.4611	16.5329
D030041H20Rik	14.3844	14.4001	14.6757	15.3409	15.1402	15.6493
E230012J19Rik	15.6358	15.4833	15.0908	16.7163	16.6129	16.4928
Susd1	17.3183	18.097	18.6553	15.7696	15.8402	14.8464
B930025B16Rik	15.5652	15.5357	15.6089	17.2718	16.5527	16.5858
LOC102636448	13.3647	13.7894	13.707	15.7268	15.2158	16.0274
AI414330	14.9939	14.6554	14.6864	15.5004	15.2075	15.8482
C130051F05Rik	11.5018	11.6035	11.8198	13.4028	13.387	13.5624
Ano1	21.3783	19.9475	19.4907	16.9008	17.1627	16.3161
P4htm	18.4604	18.6303	18.6629	15.4999	16.8409	15.4171
B930093H17Rik	12.5535	12.1246	12.2459	13.8948	13.6799	13.7395
Hexb	20.6653	21.0175	21.0094	18.6427	19.3759	18.9725
Kdelr1	22.4735	23.1466	22.9828	21.4236	21.3599	21.1185
Smarca1	19.7482	19.828	19.8506	23.9802	23.8753	24.6374
Arsa	15.9015	16.5578	16.5344	15.0468	15.243	15.0173
Mad2l2	17.2842	17.3745	16.8037	16.351	16.3705	16.0204
Top1mt	15.6867	16.0756	15.7383	14.9375	14.9221	14.4526
Adam2	11.8895	12.0468	11.799	14.8946	14.5349	15.7334
Entpd6	19.7978	20.0219	19.9792	18.0229	17.7581	17.066
2610034E01Rik	14.2471	13.9173	14.3921	15.4085	15.7867	16.3897
Micall1	15.9983	16.7987	20.0667	16.7967	17.7981	17.9016
Pgbd5	20.7423	21.251	20.3811	17.5035	18.0172	17.7228
Igsf8	20.4332	20.9721	20.269	18.5603	18.7635	18.3612
Abhd16a	19.9424	20.0841	19.848	18.566	18.8103	18.8059
Dnph1	17.5505	18.0374	17.7223	14.8181	15.7824	14.5026
Alg3	18.0939	18.7146	18.4813	16.6061	17.0887	17.0571

## Sheet: 343 ODEGs
Inha−/− vs. WT group					Inha−/−(HCG) vs. WT(HCG) group
Gene.symbol	ID	logFC	P.Value	FDR	Gene.symbol	ID	logFC	P.Value	FDR
Inha	1422728_at	-12.8	7.6e-12	3.43e-07	Inha	1422728_at	-12.382	2.35e-06	0.000772
Akr1c18	1419136_at	-5.6	0.000118	0.00928	Akr1c18	1419136_at	-1.32768	0.044	0.04148
Sfrp4	1451031_at	-5.05	0.00041	0.016	Sfrp4	1451031_at	-4.53366	0.000783	0.006241
Dmkn	1428781_at	-4.51	1.27e-05	0.00527	Dmkn	1428781_at	-3.82624	0.000666	0.005731
Hcn1	1450193_at	-4.35	5.83e-06	0.00474	Hcn1	1450193_at	-4.13615	4.92e-06	0.000806
Coch	1423285_at	-4.26	0.000766	0.0212	Coch	1423285_at	-6.01459	5.96e-05	0.002069
Pfkfb4	1456888_at	-3.97	3.59e-05	0.00655	Pfkfb4	1456888_at	-1.0353	0.0182	0.026941
Tpd52l1	1418412_at	-3.83	4.87e-05	0.00685	Tpd52l1	1418412_at	-0.838432	0.0207	0.02865
Aard	1434528_at	-3.65	0.00158	0.0309	Aard	1434528_at	-3.10371	3.68e-05	0.001675
S100a10	1439348_at	-3.63	0.000428	0.0162	S100a10	1456642_x_at	-0.585929	0.0445	0.041654
Klf15	1448181_at	-3.59	7.2e-05	0.00779	Klf15	1448181_at	-1.64233	0.0025	0.010304
Efhd1	1448507_at	-3.34	0.000282	0.0134	Efhd1	1448507_at	-2.07425	0.00624	0.016438
Cd34	1416072_at	-3.33	0.000467	0.0169	Cd34	1416072_at	-1.29464	0.00195	0.00917
Cited1	1449031_at	-3.33	0.000257	0.013	Cited1	1449031_at	-0.68389	0.00633	0.016552
Heg1	1439926_at	-3.31	4.87e-07	0.0022	Heg1	1439926_at	-1.15286	0.000135	0.003007
Comp	1419527_at	-3.3	6.96e-05	0.00776	Comp	1419527_at	-5.55069	0.000198	0.003603
E330037M01Rik	1441187_at	-3.23	0.000203	0.0118	E330037M01Rik	1441187_at	-4.32122	3.15e-05	0.001584
Galnt18	1454780_at	-3.23	0.000645	0.0197	Galnt18	1454780_at	-0.841391	0.0119	0.022139
Mreg	1437250_at	-3.12	6.86e-06	0.00474	Mreg	1437250_at	-1.50839	0.00104	0.007139
Klf2	1448890_at	-2.89	0.000704	0.0203	Klf2	1448890_at	-1.57149	0.0393	0.039378
Lrrk2	1431394_a_at	-2.87	0.0036	0.0473	Lrrk2	1431394_a_at	-1.42644	0.0215	0.029246
Pdk4	1417273_at	-2.81	2.04e-06	0.00354	Pdk4	1417273_at	-1.48108	0.0061	0.01625
Wt1	1425995_s_at	-2.81	2.96e-05	0.00633	Wt1	1425995_s_at	-2.61548	0.00136	0.008003
Smarca1	1460292_a_at	-2.77	1.04e-06	0.00248	Smarca1	1460292_a_at	-1.48355	0.0029	0.011103
Tcp11l2	1454646_at	-2.77	0.000121	0.00938	Tcp11l2	1454646_at	-2.50562	0.000343	0.004391
Hdc	1454713_s_at	-2.66	0.000382	0.0154	Hdc	1451796_s_at	-0.895292	0.0204	0.028468
Mgst2	1452592_at	-2.65	0.000154	0.0105	Mgst2	1452592_at	-2.89575	6.73e-05	0.002257
Tuft1	1416689_at	-2.63	3.76e-05	0.00655	Tuft1	1416689_at	-1.37029	0.042	0.040597
Slc25a33	1424211_at	-2.62	1.33e-05	0.00527	Slc25a33	1424211_at	-1.28014	0.000455	0.004928
Dusp1	1448830_at	-2.58	0.000607	0.0191	Dusp1	1448830_at	-2.12147	0.0145	0.024078
S100a6	1421375_a_at	-2.57	0.000961	0.0237	S100a6	1421375_a_at	-1.6096	0.00192	0.009133
Bmp2	1423635_at	-2.39	0.00315	0.044	Bmp2	1423635_at	-4.07646	0.000564	0.00532
Cxcr4	1448710_at	-2.31	5.41e-06	0.00474	Cxcr4	1448710_at	0.95508	0.00625	0.016438
Star	1418728_at	-2.3	0.00024	0.0126	Star	1418729_at	-3.13249	0.00678	0.017115
Glul	1426236_a_at	-2.29	7.25e-05	0.00779	Glul	1426236_a_at	-0.675011	0.0169	0.026086
Hunk	1418260_at	-2.29	0.000899	0.0232	Hunk	1418260_at	-1.94855	0.00132	0.007847
Slc8b1	1417811_at	-2.26	0.000253	0.013	Slc8b1	1417811_at	-0.801049	0.0486	0.0434
Spp1	1449254_at	-2.26	3.09e-05	0.00636	Spp1	1449254_at	-2.0987	0.00828	0.018711
Krt18	1448169_at	-2.23	0.000515	0.0177	Krt18	1448169_at	-1.49024	0.0016	0.00841
Mt2	1428942_at	-2.2	0.00294	0.0425	Mt2	1428942_at	-1.4514	0.0131	0.022977
Tlr2	1419132_at	-2.18	0.000397	0.0157	Tlr2	1419132_at	-1.04324	0.0318	0.035696
C130051F05Rik	1459433_at	-2.16	4.8e-05	0.0068	C130051F05Rik	1459433_at	-1.30266	0.0327	0.036133
Ephx1	1422438_at	-2.16	0.00339	0.0458	Ephx1	1422438_at	-2.59835	0.000995	0.006992
4930406D14Rik	1428833_at	-2.14	8.5e-07	0.00238	4930406D14Rik	1428833_at	-1.57233	0.00302	0.011364
Frmd5	1436243_at	-2.14	0.00127	0.0275	Frmd5	1435956_at	-0.803206	0.00579	0.015861
Prom1	1419700_a_at	-2.12	0.000482	0.0171	Prom1	1419700_a_at	-2.95479	0.00398	0.012838
Stk25	1416770_at	-2.07	0.000815	0.0219	Stk25	1416770_at	-2.60919	0.00146	0.008192
Sgk1	1416041_at	-2.04	0.000602	0.019	Sgk1	1416041_at	-2.02792	0.000827	0.006396
Fam84a	1425452_s_at	-2.03	6.1e-06	0.00474	Fam84a	1425452_s_at	-3.20324	0.000218	0.003813
Parp8	1451474_a_at	-2.02	0.00145	0.0293	Parp8	1451474_a_at	-2.25235	0.0395	0.03946
Adamts1	1450716_at	-2	0.000291	0.0135	Adamts1	1450716_at	-1.41744	0.00107	0.007237
Tax1bp3	1424169_at	-1.91	0.00176	0.0327	Tax1bp3	1424169_at	-1.08465	0.0012	0.007536
Acy3	1448539_a_at	-1.9	0.00105	0.0248	Acy3	1448539_a_at	-0.602603	0.0393	0.039344
Ccdc25	1451799_at	-1.9	0.000215	0.012	Ccdc25	1451799_at	-1.03828	0.0161	0.02533
Defb19	1456076_at	-1.86	0.00356	0.047	Defb19	1456076_at	-1.7908	0.000403	0.004737
D5Wsu152e	1438788_at	-1.84	0.000306	0.0138	D5Wsu152e	1438788_at	-0.834804	0.0143	0.024046
Gadd45g	1453851_a_at	-1.82	0.00317	0.0441	Gadd45g	1453851_a_at	-1.07155	0.0191	0.027594
4921524J17Rik	1454136_a_at	-1.8	0.000102	0.00899	4921524J17Rik	1454136_a_at	-0.598057	0.0279	0.033394
Acsbg1	1422428_at	-1.79	0.00017	0.0109	Acsbg1	1422428_at	-1.4683	6.52e-06	0.000904
Hs6st1	1417293_at	-1.75	0.000797	0.0216	Hs6st1	1417293_at	-0.766694	0.0108	0.020964
Chchd10	1436990_s_at	-1.71	0.000144	0.0102	Chchd10	1436990_s_at	-1.43882	0.000188	0.003556
Snx33	1434361_at	-1.68	0.000722	0.0206	Snx33	1434361_at	-0.600808	0.0102	0.020452
Hspb1	1425964_x_at	-1.63	0.00392	0.0493	Hspb1	1425964_x_at	-1.75419	0.00254	0.010397
Unc45b	1436939_at	-1.63	0.000984	0.0239	Unc45b	1436939_at	-1.14434	0.000732	0.006012
E230012J19Rik	1458156_at	-1.6	0.000732	0.0206	E230012J19Rik	1458156_at	-1.17426	0.0305	0.035032
Krt8	1420647_a_at	-1.58	0.000504	0.0175	Krt8	1420647_a_at	-1.45462	0.0107	0.020832
Pcdh8	1417051_at	-1.55	0.00218	0.0365	Pcdh8	1447825_x_at	-0.752217	0.00375	0.012573
Phldb2	1454862_at	-1.55	0.000115	0.00925	Phldb2	1454862_at	-1.33967	0.00639	0.016576
AA409261	1445919_at	-1.49	0.001	0.0242	AA409261	1445919_at	-0.832824	0.00307	0.011419
4930588G05Rik	1430175_at	-1.48	0.00103	0.0246	4930588G05Rik	1430175_at	-1.82794	0.0234	0.03046
Zfc3h1	1454975_at	-1.48	0.000279	0.0134	Zfc3h1	1454975_at	-0.690271	0.0356	0.037626
Gpc4	1436514_at	-1.47	0.000706	0.0203	Gpc4	1436514_at	-1.58549	0.00356	0.012349
Prr13	1423686_a_at	-1.43	0.000714	0.0204	Prr13	1423686_a_at	-0.921461	0.0144	0.02407
Fam198b	1416805_at	-1.41	0.00222	0.0369	Fam198b	1429637_at	-3.849	2.29e-05	0.001419
Emx2	1456258_at	-1.37	0.000337	0.0145	Emx2	1456258_at	-1.74791	0.00415	0.013208
Arhgef5	1452304_a_at	-1.35	0.000949	0.0236	Arhgef5	1452304_a_at	-0.794555	0.00884	0.019088
Cnot7	1430519_a_at	-1.35	0.00101	0.0243	Cnot7	1430519_a_at	-1.16229	0.0441	0.041529
Hdac5	1415743_at	-1.35	0.000128	0.00963	Hdac5	1415743_at	-1.26082	0.0304	0.034939
Krt19	1417156_at	-1.32	0.00393	0.0494	Krt19	1417156_at	-1.49366	0.000934	0.006771
Me1	1430307_a_at	-1.31	0.00017	0.0109	Me1	1430307_a_at	-1.11576	0.00385	0.012669
Usp3	1425022_at	-1.3	7.46e-05	0.00783	Usp3	1441056_at	-3.03985	0.000866	0.006532
Ypel5	1451196_at	-1.3	0.00195	0.0344	Ypel5	1433593_at	-1.17554	0.0232	0.030318
Jup	1426873_s_at	-1.29	0.000115	0.00925	Jup	1426873_s_at	-1.66358	0.00168	0.008644
D830012I24Rik	1435822_at	-1.28	4.35e-05	0.00671	D830012I24Rik	1435822_at	-0.829599	0.00849	0.018907
Micall1	1460556_at	-1.25	0.00198	0.0348	Micall1	1460556_at	-0.950601	0.0073	0.017565
Mertk	1422869_at	-1.22	0.000199	0.0117	Mertk	1422869_at	-0.933608	0.0112	0.021379
LOC553096	1442320_at	-1.21	0.00254	0.0393	LOC553096	1442320_at	-0.994223	0.00678	0.017115
Aldh1a2	1422789_at	-1.2	0.00311	0.0436	Aldh1a2	1422789_at	-2.42031	0.00139	0.008011
Lhcgr	1450192_at	-1.19	5.13e-05	0.00706	Lhcgr	1450192_at	-2.83541	0.00174	0.008826
Nsmaf	1416412_at	-1.16	0.000288	0.0135	Nsmaf	1416412_at	-0.592198	0.0346	0.037027
Stx7	1418436_at	-1.16	0.00245	0.0387	Stx7	1418436_at	-1.43955	0.000173	0.003412
Acadm	1415984_at	-1.14	0.000595	0.019	Acadm	1415984_at	-0.84352	1.78e-05	0.001345
Mir22hg	1428562_at	-1.13	0.000504	0.0175	Mir22hg	1428562_at	-1.08052	0.0161	0.025375
Gstm2	1416411_at	-1.12	0.000254	0.013	Gstm2	1416411_at	-0.945067	0.000395	0.004712
Anxa5	1425567_a_at	-1.11	0.00387	0.0491	Anxa5	1425567_a_at	-0.809492	0.00166	0.008599
Acot1	1449065_at	-1.08	0.000643	0.0197	Acot1	1449065_at	-0.785702	0.0305	0.035036
Mmp11	1417234_at	-1.02	0.000363	0.015	Mmp11	1417234_at	-1.22381	0.0241	0.030851
Med10	1448295_at	-0.987	0.0016	0.0311	Med10	1448295_at	-0.837083	0.00125	0.007648
Gm2590	1440573_at	-0.986	0.00228	0.0374	Gm2590	1440573_at	-1.04928	0.0188	0.027389
Gabarapl1	1416419_s_at	-0.973	0.000274	0.0133	Gabarapl1	1416418_at	-0.649371	0.0479	0.043139
Lrrc16a	1451804_a_at	-0.966	0.00302	0.043	Lrrc16a	1451804_a_at	-1.04125	0.00496	0.014458
Sirt7	1424238_at	-0.947	0.00127	0.0274	Sirt7	1424238_at	-0.636521	0.00931	0.019577
Ccdc149	1443941_at	-0.936	0.000405	0.0159	Ccdc149	1443941_at	-0.681509	0.0117	0.021946
D030029J20Rik	1437885_at	-0.889	0.000289	0.0135	D030029J20Rik	1437885_at	-0.788041	0.00342	0.012072
Snrk	1448864_at	-0.884	0.0039	0.0492	Snrk	1448864_at	-0.786015	0.0139	0.023654
Rab11a	1434549_at	-0.829	0.000639	0.0196	Rab11a	1449256_a_at	-0.817207	0.0259	0.032036
Flot1	1448559_at	-0.823	0.00248	0.039	Flot1	1448559_at	-0.727184	0.000473	0.005002
Hao2	1418654_at	-0.805	0.000213	0.012	Hao2	1418654_at	-1.73655	0.00306	0.011419
Dcaf11	1460189_at	-0.677	0.00103	0.0246	Dcaf11	1460189_at	-0.680302	0.023	0.030213
Kdm4c	1424458_at	-0.663	0.000932	0.0235	Kdm4c	1424458_at	-0.727898	0.036	0.037875
Fbxo25	1417535_at	-0.652	0.00359	0.0472	Fbxo25	1417535_at	-0.590634	0.0239	0.030761
Tmem86a	1428758_at	-0.636	0.000723	0.0206	Tmem86a	1428758_at	-0.889846	0.00855	0.018907
Tmem107	1429495_at	0.615	0.000746	0.0208	Tmem107	1429495_at	1.27562	0.0121	0.022257
1600002H07Rik	1428832_at	0.686	0.00329	0.045	1600002H07Rik	1428832_at	0.696979	0.0136	0.023327
BC055324	1434365_a_at	0.695	0.00391	0.0493	BC055324	1434365_a_at	0.912621	0.00248	0.0103
Tor1a	1426515_a_at	0.726	0.000324	0.0142	Tor1a	1426515_a_at	0.85121	0.00694	0.017231
Atp1b3	1423126_at	0.751	7.76e-05	0.00793	Atp1b3	1423126_at	0.721596	0.00765	0.017852
Dsn1	1417139_at	0.778	1.77e-05	0.00561	Dsn1	1417139_at	0.69891	0.0437	0.041355
Ndufaf2	1452923_at	0.789	0.00123	0.027	Ndufaf2	1452923_at	0.634568	0.0299	0.034688
Rpa2	1454011_a_at	0.813	0.00187	0.0337	Rpa2	1454011_a_at	0.782815	0.0107	0.020877
Timmdc1	1420329_at	0.842	0.00136	0.0284	Timmdc1	1420329_at	0.667581	0.0159	0.025264
Lbr	1415829_at	0.852	3.86e-05	0.00655	Lbr	1415829_at	0.679129	7.03e-05	0.002298
Htra1	1438251_x_at	0.888	0.000687	0.0201	Htra1	1438251_x_at	1.15931	0.00102	0.007056
Aarsd1	1424006_at	0.896	0.000331	0.0144	Aarsd1	1424006_at	0.620134	0.00112	0.007303
Rad51	1418281_at	0.899	0.00174	0.0326	Rad51	1418281_at	1.11678	0.00398	0.012843
Slc35e1	1434104_at	0.904	0.00139	0.0287	Slc35e1	1434104_at	0.657876	0.00694	0.017231
Fam64a	1452073_at	0.925	0.00368	0.0478	Fam64a	1452073_at	0.852129	0.0132	0.023041
Hirip3	1434936_at	0.954	0.00313	0.0438	Hirip3	1434936_at	0.912548	0.00839	0.018803
Tram1l1	1451268_at	0.957	6.36e-05	0.00751	Tram1l1	1451268_at	1.5438	0.0094	0.019729
Pald1	1448134_at	0.966	0.000637	0.0196	Pald1	1448134_at	0.630273	0.0262	0.032237
Kctd15	1435339_at	1	0.00102	0.0245	Kctd15	1435339_at	1.74768	0.002	0.009211
Oaf	1424086_at	1.01	7.01e-05	0.00776	Oaf	1424086_at	1.48942	8.94e-05	0.002618
Dctd	1454659_at	1.03	0.00047	0.0169	Dctd	1454659_at	1.46832	0.00974	0.019949
Espl1	1433862_at	1.03	0.000716	0.0205	Espl1	1433862_at	1.09113	0.000708	0.005936
Yars2	1439442_x_at	1.03	0.00097	0.0238	Yars2	1439442_x_at	1.18147	0.0275	0.033095
Fam69a	1429503_at	1.04	0.000532	0.018	Fam69a	1429503_at	1.38231	0.00611	0.016251
Prps1	1416052_at	1.04	0.00106	0.0249	Prps1	1416052_at	0.754629	0.0121	0.022257
Slc35b2	1429007_at	1.05	0.00158	0.0309	Slc35b2	1429007_at	0.600013	0.0264	0.032436
Megf10	1429841_at	1.06	0.000594	0.0189	Megf10	1429841_at	-1.64218	0.00118	0.007463
Mgat4b	1424720_at	1.06	0.000481	0.0171	Mgat4b	1424720_at	0.614504	0.000413	0.004737
Aaas	1451377_a_at	1.07	0.00346	0.0462	Aaas	1451377_a_at	0.650032	0.00638	0.016576
Bag2	1423948_at	1.07	0.000761	0.0211	Bag2	1423948_at	0.600609	0.0401	0.039711
BC034090	1435175_at	1.07	0.00298	0.0427	BC034090	1435175_at	0.765059	0.0226	0.02991
Hyal2	1448679_at	1.07	8.45e-05	0.00822	Hyal2	1448679_at	0.6163	0.0329	0.036218
Psmc3ip	1442058_s_at	1.07	0.00112	0.0256	Psmc3ip	1442058_s_at	0.950176	0.00731	0.017565
Rfc4	1438161_s_at	1.08	0.000956	0.0236	Rfc4	1424321_at	0.74981	0.0097	0.01994
Tmco1	1423759_a_at	1.09	5.24e-05	0.00707	Tmco1	1423759_a_at	0.630705	0.00996	0.020158
Shcbp1	1416299_at	1.1	0.000259	0.0131	Shcbp1	1416299_at	0.587373	0.00446	0.013662
Tnfsf9	1422924_at	1.1	0.00142	0.029	Tnfsf9	1422924_at	1.01354	0.00466	0.013982
Coq2	1452791_at	1.12	0.000449	0.0167	Coq2	1452791_at	0.611982	0.0187	0.027331
Mthfd1l	1456653_a_at	1.12	3.69e-05	0.00655	Mthfd1l	1456653_a_at	1.09958	0.000572	0.005363
P4ha2	1417149_at	1.12	0.00192	0.0342	P4ha2	1417149_at	1.06826	0.00576	0.015858
Sipa1	1416206_at	1.14	0.00125	0.0272	Sipa1	1416206_at	0.802876	0.0358	0.037768
Abhd8	1416863_at	1.15	0.00112	0.0256	Abhd8	1416863_at	0.720719	0.0152	0.02469
Plxnb2	1416683_at	1.16	0.000403	0.0159	Plxnb2	1416683_at	0.648049	0.00718	0.017491
9430015G10Rik	1424555_at	1.17	0.00171	0.0323	9430015G10Rik	1424555_at	0.939832	0.00206	0.009382
Cpxm1	1448901_at	1.17	0.00246	0.0388	Cpxm1	1448901_at	0.688551	0.0458	0.042178
Rfc5	1452917_at	1.17	0.000358	0.0149	Rfc5	1452917_at	0.613947	0.0411	0.040159
Tmem17	1456332_at	1.17	0.00221	0.0369	Tmem17	1456332_at	0.953484	0.00663	0.016944
H2afx	1416746_at	1.18	0.000109	0.00914	H2afx	1416746_at	0.675568	0.0223	0.029697
Rab32	1416527_at	1.18	0.000675	0.02	Rab32	1416527_at	1.26831	0.00313	0.01153
Fbxl15	1417855_at	1.2	4.01e-05	0.00657	Fbxl15	1417855_at	0.700341	0.0391	0.039252
Arhgap11a	1438434_at	1.22	1.55e-05	0.00533	Arhgap11a	1438434_at	0.71729	0.00404	0.012987
Dnmt1	1422946_a_at	1.22	0.00237	0.038	Dnmt1	1447877_x_at	1.05595	0.00217	0.00966
Prim1	1418369_at	1.22	0.00211	0.0359	Prim1	1418369_at	0.861926	0.00306	0.011414
Adamts7	1452339_at	1.26	0.00258	0.0397	Adamts7	1452339_at	1.27203	0.00954	0.019829
H2afy2	1426363_x_at	1.26	0.00208	0.0356	H2afy2	1426363_x_at	0.616895	0.000588	0.005444
Mfsd10	1416358_at	1.26	0.00385	0.049	Mfsd10	1416358_at	0.591467	0.0484	0.043369
Pbk	1448627_s_at	1.26	0.00166	0.0317	Pbk	1448627_s_at	0.62716	0.0169	0.026105
Tmem237	1435661_at	1.26	0.00019	0.0114	Tmem237	1435661_at	0.737417	0.00799	0.018366
Dhrs13	1452902_at	1.27	0.000287	0.0134	Dhrs13	1452902_at	1.08319	6.76e-05	0.002257
Spc24	1431087_at	1.27	0.00164	0.0315	Spc24	1431087_at	1.00771	0.00873	0.019046
Pmp22	1417133_at	1.28	0.000485	0.0172	Pmp22	1417133_at	1.32747	0.000383	0.004664
Slc16a7	1448502_at	1.31	0.000415	0.016	Slc16a7	1448502_at	1.27093	0.0355	0.037576
Slc43a3	1422788_at	1.31	0.000497	0.0174	Slc43a3	1422788_at	0.678756	0.000279	0.004128
Alg3	1460742_at	1.34	0.00104	0.0247	Alg3	1460742_at	1.14121	0.00779	0.018042
Trp53i13	1455315_at	1.34	0.000227	0.0124	Trp53i13	1455315_at	0.816738	0.00362	0.01246
Dctpp1	1416439_at	1.35	0.00306	0.0433	Dctpp1	1416439_at	0.968535	0.00831	0.018725
Mogs	1422489_at	1.35	4.01e-05	0.00657	Mogs	1422489_at	0.695427	0.0124	0.022492
Melk	1416558_at	1.36	0.00096	0.0237	Melk	1416558_at	0.850606	0.00261	0.010502
Dhtkd1	1457027_at	1.37	0.0038	0.0487	Dhtkd1	1457027_at	0.986591	0.0163	0.025514
Kif4	1450692_at	1.37	7.38e-05	0.00783	Kif4	1450692_at	0.741863	0.0201	0.02826
Plbd1	1448786_at	1.37	0.000463	0.0168	Plbd1	1448786_at	1.05427	0.0223	0.029697
Syce2	1429270_a_at	1.37	0.00302	0.043	Syce2	1429270_a_at	1.35988	0.000917	0.006681
Tpst1	1421733_a_at	1.37	0.000192	0.0114	Tpst1	1421733_a_at	0.915359	0.00679	0.017117
Tmem185b	1452093_at	1.38	2.94e-05	0.00633	Tmem185b	1452093_at	0.611923	0.00437	0.013619
Cst12	1424627_at	1.39	0.000347	0.0147	Cst12	1424627_at	0.74583	0.00289	0.011081
Wdr59	1456638_at	1.39	0.000437	0.0164	Wdr59	1456638_at	0.883382	0.0432	0.041132
Mki67	1426817_at	1.41	0.000954	0.0236	Mki67	1426817_at	0.680423	0.00579	0.015861
Gm9798	1427593_at	1.42	0.00283	0.0415	Gm9798	1427593_at	0.981002	0.0184	0.027101
Gjc1	1449094_at	1.43	0.000241	0.0126	Gjc1	1447787_x_at	1.49678	0.00074	0.006027
Nuf2	1430811_a_at	1.43	0.000414	0.016	Nuf2	1430811_a_at	1.07992	0.00853	0.018907
Cnpy3	1426479_a_at	1.44	0.0014	0.0287	Cnpy3	1426479_a_at	0.607847	0.00887	0.019134
Mtfr2	1432013_a_at	1.44	0.00142	0.029	Mtfr2	1432013_a_at	1.4002	0.0135	0.023258
Evc2	1429447_at	1.46	0.00162	0.0314	Evc2	1429447_at	0.816088	0.00226	0.00984
Fam57a	1435076_at	1.46	4.54e-05	0.00671	Fam57a	1435076_at	1.03922	0.00295	0.011242
Brca2	1419076_a_at	1.47	0.00042	0.0161	Brca2	1419076_a_at	0.638702	0.0238	0.030724
Pde3b	1433694_at	1.47	0.00219	0.0366	Pde3b	1433694_at	2.46494	0.000409	0.004737
Tnfaip6	1418424_at	1.47	1.06e-05	0.00499	Tnfaip6	1418424_at	1.08668	0.027	0.032828
Ndc1	1460353_at	1.48	0.000269	0.0132	Ndc1	1424173_at	1.03303	0.0171	0.026142
Lama1	1418153_at	1.49	8.97e-07	0.00238	Lama1	1418153_at	0.749851	0.0347	0.037036
Cisd1	1443822_s_at	1.51	0.00351	0.0466	Cisd1	1416850_s_at	0.711024	0.00414	0.01319
Pole	1448650_a_at	1.51	0.00112	0.0256	Pole	1448650_a_at	0.943516	0.00331	0.011885
Mcm2	1448777_at	1.54	0.000769	0.0212	Mcm2	1434079_s_at	1.06507	0.0127	0.022626
Lig1	1416641_at	1.55	0.000617	0.0192	Lig1	1416641_at	0.635818	0.00121	0.00755
Dars2	1433838_at	1.57	0.00397	0.0497	Dars2	1433838_at	0.591525	0.023	0.030213
Wdhd1	1435114_at	1.57	0.00136	0.0284	Wdhd1	1435114_at	0.738005	0.0153	0.024738
Cdc6	1417019_a_at	1.58	0.000155	0.0106	Cdc6	1417019_a_at	0.965349	0.0156	0.024926
Cyp2j9	1424677_at	1.6	0.000409	0.016	Cyp2j9	1424677_at	0.782869	0.0427	0.040895
Igsf8	1460675_at	1.6	0.000184	0.0113	Igsf8	1460675_at	0.796572	0.0196	0.027937
Npb	1440240_at	1.6	0.00026	0.0131	Npb	1440240_at	1.06357	0.000194	0.00359
Armcx4	1427167_at	1.62	8.82e-06	0.00487	Armcx4	1427167_at	1.10295	0.00481	0.014227
Tspan6	1448501_at	1.62	8.64e-05	0.0083	Tspan6	1416872_at	1.27534	0.00123	0.007572
Vars	1448472_at	1.62	0.0011	0.0254	Vars	1448472_at	1.03717	0.00439	0.013626
Mcm8	1429557_at	1.64	0.0019	0.034	Mcm8	1429557_at	1.24683	0.00346	0.012141
Slc38a4	1448889_at	1.65	0.00317	0.0441	Slc38a4	1428111_at	2.90024	0.000538	0.005268
A830039N20Rik	1455554_at	1.66	2.21e-05	0.00599	A830039N20Rik	1455554_at	0.632511	0.0316	0.035507
D430020J02Rik	1437655_at	1.66	0.000743	0.0208	D430020J02Rik	1437655_at	1.12002	0.0069	0.017231
Ncapg2	1417926_at	1.66	2.27e-05	0.00599	Ncapg2	1417926_at	1.07581	0.00251	0.010309
Pold2	1448277_at	1.66	0.000668	0.0199	Pold2	1448277_at	0.733784	0.00125	0.007662
Ung	1425753_a_at	1.67	0.000173	0.011	Ung	1425753_a_at	0.880029	0.00352	0.012293
Fam83d	1452924_at	1.69	2.07e-05	0.00593	Fam83d	1452924_at	0.713361	0.0024	0.01009
Depdc1a	1424292_at	1.71	0.0034	0.0458	Depdc1a	1424292_at	1.19564	0.00722	0.017532
Bst2	1424921_at	1.74	0.00228	0.0374	Bst2	1424921_at	0.72769	0.0192	0.027675
Thbs4	1449388_at	1.76	8.11e-05	0.00808	Thbs4	1449388_at	1.08802	0.00472	0.014104
Gpx7	1417836_at	1.79	0.000443	0.0166	Gpx7	1417836_at	0.727862	0.00228	0.00984
Clstn2	1441165_s_at	1.8	0.000452	0.0167	Clstn2	1441165_s_at	1.08857	0.00128	0.007742
Chtf18	1452098_at	1.81	0.00255	0.0394	Chtf18	1452098_at	0.758429	0.00128	0.00775
Camk2n1	1456609_at	1.84	0.000163	0.0107	Camk2n1	1440455_at	1.67717	0.032	0.035767
Tmem238	1429261_at	1.85	0.00386	0.0491	Tmem238	1429261_at	0.896233	0.00147	0.008199
Entpd6	1460433_at	1.86	0.000446	0.0167	Entpd6	1460433_at	1.09294	0.00234	0.009984
Mras	1449590_a_at	1.86	0.00141	0.0289	Mras	1453419_at	0.709827	0.0452	0.041929
Tril	1428922_at	1.88	0.00116	0.0261	Tril	1428922_at	1.68564	0.000772	0.006173
Gdnf	1419080_at	1.89	9.83e-05	0.0089	Gdnf	1419080_at	1.17472	0.000137	0.003036
Tmem97	1416376_at	1.9	3.18e-05	0.00642	Tmem97	1416376_at	1.26556	0.00487	0.014288
Igfbp2	1454159_a_at	1.93	3.1e-05	0.00636	Igfbp2	1454159_a_at	0.773157	0.0468	0.042668
Kifc1	1449877_s_at	1.93	0.0036	0.0473	Kifc1	1449877_s_at	1.1237	0.000106	0.002711
Fgfbp3	1453006_at	1.95	0.000244	0.0127	Fgfbp3	1453006_at	1.55504	0.00138	0.008011
Pde9a	1449403_at	1.97	0.00358	0.0472	Pde9a	1449403_at	1.9502	5.02e-05	0.001892
Pdxp	1417890_at	1.97	6.3e-06	0.00474	Pdxp	1417890_at	1.31397	0.0268	0.032664
Ptprm	1422541_at	1.97	0.000108	0.00908	Ptprm	1422541_at	0.836297	0.00318	0.011621
Rasl10a	1427975_at	1.98	0.000123	0.00952	Rasl10a	1427975_at	1.72448	0.00085	0.006488
Slc29a1	1451782_a_at	1.98	0.00093	0.0235	Slc29a1	1451782_a_at	1.41963	2.84e-05	0.001564
H2-M3	1421358_at	2.04	0.000904	0.0232	H2-M3	1421358_at	0.957342	0.0218	0.02936
Fam111a	1422628_at	2.05	0.00131	0.0279	Fam111a	1422628_at	1.32572	0.0246	0.031179
Pla1a	1417785_at	2.06	0.00263	0.04	Pla1a	1417785_at	3.1119	0.000162	0.003329
Ptgis	1448816_at	2.06	2.46e-05	0.00607	Ptgis	1448816_at	0.870526	0.0129	0.022794
Gpc3	1450990_at	2.07	0.00174	0.0326	Gpc3	1450990_at	2.1914	0.000617	0.005535
Ralb	1435517_x_at	2.07	0.000737	0.0207	Ralb	1435517_x_at	1.03743	0.0465	0.042563
Tgfb3	1417455_at	2.07	0.00375	0.0484	Tgfb3	1417455_at	0.848787	0.00443	0.013643
Igfbp4	1421992_a_at	2.08	0.000186	0.0114	Igfbp4	1423756_s_at	2.27668	0.000313	0.004325
Clpb	1454168_a_at	2.09	0.000425	0.0162	Clpb	1454168_a_at	0.621954	0.0194	0.027787
P4htm	1428211_at	2.11	0.00258	0.0397	P4htm	1428211_at	0.732242	0.0152	0.024652
Hoxd9	1419126_at	2.13	0.00359	0.0472	Hoxd9	1419126_at	1.3079	0.000225	0.003813
Plekhd1	1436035_at	2.13	0.00387	0.0491	Plekhd1	1436035_at	0.616646	0.044	0.041505
Mfap2	1447833_x_at	2.14	0.000746	0.0208	Mfap2	1447833_x_at	1.59786	0.00854	0.018907
Tmem45a	1422587_at	2.14	5.74e-05	0.00725	Tmem45a	1422587_at	1.15729	0.000547	0.005268
Smpdl3b	1417300_at	2.17	0.000255	0.013	Smpdl3b	1417300_at	0.825003	0.0468	0.042678
Hoxc8	1452412_at	2.19	0.000554	0.0184	Hoxc8	1452412_at	1.92448	0.000223	0.003813
Chp2	1431130_at	2.2	0.00152	0.0302	Chp2	1431130_at	1.44864	0.0445	0.041699
Tlcd2	1432282_a_at	2.23	0.000245	0.0127	Tlcd2	1432282_a_at	1.1733	0.0139	0.023606
Sema3g	1435361_at	2.25	0.00302	0.043	Sema3g	1435361_at	1.035	0.00455	0.013775
Dnph1	1460713_at	2.27	0.00278	0.0413	Dnph1	1460713_at	0.996425	0.00181	0.008945
Abhd3	1417946_at	2.28	0.00031	0.0139	Abhd3	1417946_at	1.00188	0.00612	0.016256
P2ry6	1425214_at	2.29	0.00272	0.0407	P2ry6	1425214_at	0.897585	0.0155	0.024911
Creb3l3	1424688_at	2.3	1.83e-05	0.00576	Creb3l3	1424688_at	1.41126	0.00303	0.011414
Ltbp4	1436665_a_at	2.3	0.00128	0.0275	Ltbp4	1436665_a_at	1.48148	0.0195	0.02782
Lbx2	1420714_at	2.32	0.00318	0.0441	Lbx2	1420714_at	1.5015	0.000826	0.006396
Cxx1c	1450080_at	2.35	0.0039	0.0493	Cxx1c	1450080_at	2.29668	0.000389	0.004687
D17H6S56E-5	1417821_at	2.35	0.000111	0.0092	D17H6S56E-5	1417821_at	1.17265	0.000157	0.003259
Lims2	1424408_at	2.38	0.000374	0.0152	Lims2	1424408_at	1.50011	0.00653	0.016766
Sytl2	1421594_a_at	2.41	0.000106	0.00908	Sytl2	1421594_a_at	1.51504	0.00228	0.00984
Col6a1	1448590_at	2.44	8e-06	0.00475	Col6a1	1448590_at	1.4162	0.00249	0.010304
Dkk3	1417312_at	2.45	0.00285	0.0417	Dkk3	1448669_at	1.08133	0.0198	0.028068
Emilin2	1435264_at	2.45	2.87e-05	0.00633	Emilin2	1435264_at	2.31879	0.000678	0.005813
Slc38a5	1454622_at	2.45	0.00033	0.0144	Slc38a5	1454622_at	1.41624	3.23e-05	0.001584
Fam69b	1417147_at	2.46	0.0012	0.0266	Fam69b	1417147_at	0.868192	0.0102	0.020403
Cygb	1423630_at	2.47	0.00168	0.032	Cygb	1423630_at	2.08626	0.0012	0.007525
Nat8	1419520_at	2.48	0.00121	0.0267	Nat8	1419520_at	2.12059	0.000953	0.006854
Ccdc68	1439109_at	2.49	0.000964	0.0237	Ccdc68	1439109_at	1.67306	3.59e-05	0.001675
Col6a2	1426947_x_at	2.5	0.00231	0.0376	Col6a2	1426947_x_at	1.17122	0.0333	0.036361
Pir	1429001_at	2.51	0.00276	0.0411	Pir	1429001_at	0.932651	0.0193	0.027715
Pomt1	1424284_at	2.53	0.00262	0.04	Pomt1	1424284_at	0.935978	0.000739	0.006027
Nmb	1419405_at	2.55	0.00127	0.0275	Nmb	1419405_at	1.59772	0.00496	0.014458
Krt79	1427352_at	2.56	0.00062	0.0193	Krt79	1427352_at	3.03752	3.04e-06	0.000772
Myo18a	1451422_at	2.56	0.000134	0.00991	Myo18a	1451422_at	2.21607	0.00188	0.009055
Itga9	1420860_at	2.57	0.000656	0.0198	Itga9	1450029_s_at	1.7714	0.00452	0.013733
Sertad4	1454877_at	2.58	9.59e-05	0.00875	Sertad4	1454877_at	1.98394	3.69e-05	0.001675
Slc6a15	1426712_at	2.58	0.000285	0.0134	Slc6a15	1426712_at	1.38968	0.000786	0.006253
Chst8	1428977_at	2.59	0.00142	0.0289	Chst8	1428977_at	0.678196	0.000297	0.004281
Xkr5	1455127_at	2.59	0.0011	0.0255	Xkr5	1455127_at	1.0904	0.000357	0.004526
Hoxd8	1433638_s_at	2.69	0.000305	0.0137	Hoxd8	1433638_s_at	1.68251	0.00149	0.008251
Ano1	1459713_s_at	2.74	0.00102	0.0245	Ano1	1459713_s_at	1.15394	0.00154	0.008362
Trpc6	1449431_at	2.75	0.000155	0.0106	Trpc6	1449431_at	1.79705	1.51e-05	0.001261
Slit3	1452296_at	2.8	0.000539	0.0181	Slit3	1452296_at	2.53416	0.000212	0.003742
2017-09-04	1455422_x_at	2.89	0.00155	0.0306	2017-09-04	1455422_x_at	1.78046	0.00118	0.007456
Foxred2	1434414_at	2.93	0.000523	0.0178	Foxred2	1434414_at	1.48708	0.00166	0.008615
Agt	1423396_at	2.95	0.000152	0.0104	Agt	1423396_at	1.07899	0.0244	0.031084
Adamtsl2	1429214_at	3.03	0.000177	0.0111	Adamtsl2	1429214_at	2.35945	0.00151	0.008289
Tdgf1	1450989_at	3.04	6.87e-05	0.00776	Tdgf1	1450989_at	2.0831	0.000179	0.003443
Scara3	1427020_at	3.06	0.00386	0.0491	Scara3	1427020_at	1.31336	0.00923	0.019541
Parp11	1444029_at	3.08	0.000454	0.0167	Parp11	1434139_at	1.08472	0.0429	0.040948
Vstm4	1455050_at	3.14	0.000256	0.013	Vstm4	1455050_at	2.10878	0.00039	0.004687
Sardh	1416662_at	3.17	0.000322	0.0142	Sardh	1448426_at	1.59124	0.00365	0.012499
Tmem231	1456602_at	3.21	6.28e-07	0.00236	Tmem231	1456602_at	1.02913	0.0188	0.027386
Pipox	1449374_at	3.27	0.00134	0.0283	Pipox	1449374_at	3.15144	0.00148	0.008237
Mia	1419608_a_at	3.29	0.000429	0.0162	Mia	1419608_a_at	2.21433	0.000323	0.004325
Rasgef1b	1454742_at	3.29	0.000698	0.0202	Rasgef1b	1454742_at	1.43037	9.37e-05	0.002642
Olfml3	1448475_at	3.33	0.00277	0.0411	Olfml3	1448475_at	2.75056	0.00259	0.010429
Nrsn1	1418588_at	3.39	2.57e-05	0.00618	Nrsn1	1418588_at	3.93424	2.03e-06	0.000772
Islr	1418450_at	3.42	0.00381	0.0488	Islr	1418450_at	2.01459	0.0192	0.027715
Kif26b	1440990_at	3.49	0.00121	0.0268	Kif26b	1440990_at	1.27744	0.00519	0.014848
Bcl2l10	1416434_at	3.6	0.00135	0.0284	Bcl2l10	1416434_at	2.8922	0.000958	0.006862
Gsg1l	1436013_at	3.61	9.93e-05	0.00891	Gsg1l	1436013_at	1.95363	0.00177	0.008848
Sorcs2	1419358_at	3.63	8.23e-05	0.00815	Sorcs2	1419358_at	3.71107	0.000101	0.00266
Dppa3	1424295_at	3.68	0.00311	0.0436	Dppa3	1424295_at	2.91587	0.000629	0.005597
Myl9	1452670_at	3.79	0.00275	0.041	Myl9	1452670_at	2.73131	0.000544	0.005268
Podxl2	1455622_at	3.81	0.000101	0.00899	Podxl2	1455622_at	2.41711	0.000404	0.004737
Mfsd2a	1428223_at	3.82	0.000283	0.0134	Mfsd2a	1428223_at	1.62667	0.000912	0.006654
Lamc3	1451758_at	3.84	0.000366	0.0151	Lamc3	1425594_at	4.05586	0.000279	0.004128
Bcan	1416718_at	3.89	7.71e-07	0.00238	Bcan	1441899_x_at	4.02064	0.000591	0.005457
Drd4	1422830_s_at	3.9	0.00238	0.0381	Drd4	1422830_s_at	2.05693	0.000573	0.005363
Cnn1	1417917_at	3.97	0.0031	0.0436	Cnn1	1417917_at	2.86983	0.00124	0.007599
Enpep	1448649_at	3.99	0.000302	0.0137	Enpep	1448649_at	3.15593	0.000127	0.002914
1110064A23Rik	1439543_at	4.14	0.000415	0.016	1110064A23Rik	1439543_at	3.94517	0.0024	0.010096
1810065E05Rik	1424439_at	4.17	0.000327	0.0143	1810065E05Rik	1424439_at	3.0988	0.00189	0.009078
Nlrp14	1429409_at	4.18	0.00344	0.0461	Nlrp14	1429409_at	2.85772	0.023	0.030187
Fbxw24	1454911_at	4.19	0.00272	0.0408	Fbxw24	1454911_at	3.44822	1.57e-05	0.001283
Hoxd10	1418606_at	4.25	0.000124	0.00956	Hoxd10	1418606_at	2.82682	0.00076	0.006118
4930502E18Rik	1429934_at	4.31	0.00229	0.0375	4930502E18Rik	1429934_at	3.23081	7.25e-05	0.002307
Tmem119	1451344_at	4.34	1.94e-06	0.0035	Tmem119	1451344_at	3.48658	1.38e-05	0.001194
Zp1	1450306_at	4.34	0.00103	0.0246	Zp1	1450306_at	2.51472	0.00263	0.01055
Twist2	1448925_at	4.38	0.000165	0.0108	Twist2	1448925_at	3.78372	0.000236	0.003892
Actg2	1422340_a_at	4.48	0.000669	0.0199	Actg2	1422340_a_at	4.09224	0.00017	0.003408
Mmp2	1416136_at	4.5	0.00237	0.038	Mmp2	1439364_a_at	3.20713	0.000808	0.006307
Gm15698	1439055_at	4.52	0.00182	0.0332	Gm15698	1439055_at	3.55793	0.00132	0.007847
Fam19a4	1435610_at	4.55	4.28e-06	0.00449	Fam19a4	1435610_at	3.7723	9.16e-05	0.002633
Aqp5	1418818_at	4.65	4.37e-05	0.00671	Aqp5	1418818_at	2.14387	0.00219	0.009717
Grin2c	1449245_at	4.71	0.000132	0.00989	Grin2c	1449245_at	3.07053	0.00471	0.014092
Srpx2	1427919_at	5.04	4.24e-06	0.00449	Srpx2	1427919_at	4.792	3.84e-06	0.000772
Fndc5	1453135_at	5.4	0.000229	0.0124	Fndc5	1435115_at	1.94377	1.33e-05	0.001194
Zp2	1449016_at	5.72	0.00023	0.0124	Zp2	1449016_at	3.64616	0.00643	0.016646
Zp3	1419007_at	6.61	0.000114	0.00925	Zp3	1419007_at	3.88471	0.0107	0.020886
