# Supplementary material for: Molecular Genomic Study of Inhibin Molecule Production through Granulosa Cell Gene Expression in Inhibin-Deficient Mice
Source: Molecules. 2022 Aug 30;27(17):5595. doi: 10.3390/molecules27175595 (PMC9458043; doi:10.3390/molecules27175595)
Supplement: Supplementary file 1 [file molecules-27-05595-s001.zip › molecules-1887054-supplementary/Supplementary files/Table S2.xls]

## Sheet: cor
Gene	Hdac5	Acadm	Nsmaf	Rab32	Clpb	Lig1	Htra1	Cisd1	Cdc6	Dsn1	Fam69b	Mmp11	Pla1a	Pdxp	Cnn1	Ncapg2	Abhd3	Lama1	Hunk	Prim1	Tnfaip6	Stx7	Islr	Nrsn1	Hoxd10	Hao2	Zp3	Brca2	Gdnf	Sorcs2	Nmb	Nat8	Mia	Krt8	Gpc4	H2.M3	Tpst1	Clstn2	Mogs	Ptprm	Tmem45a	Aldh1a2	Drd4	Atp1b3	Agt	Bmp2	Prr13	Tmco1	Slc35b2
Hdac5	1	0.873824	0.874563	-0.533478	-0.697881	-0.647443	-0.617609	-0.801868	-0.668946	-0.685902	-0.639333	0.746163	-0.61849	-0.656685	-0.622105	-0.780817	-0.769385	-0.660309	0.846275	-0.761161	0.18229	0.893081	-0.7964	-0.822836	-0.680689	0.733561	-0.696014	-0.718163	-0.51414	-0.761358	-0.817554	-0.808681	-0.885817	0.88131	0.879023	-0.711261	-0.770528	-0.404785	-0.70592	-0.727648	-0.826494	0.733965	-0.830386	-0.781796	-0.674239	0.72093	0.913078	-0.651634	-0.66899
Acadm	0.873824	1	0.914369	-0.641749	-0.794608	-0.836707	-0.777061	-0.897289	-0.756504	-0.726804	-0.806052	0.649782	-0.697319	-0.80667	-0.735705	-0.908912	-0.870795	-0.798497	0.937922	-0.847599	0.106479	0.943049	-0.858313	-0.904501	-0.773467	0.745844	-0.843692	-0.798659	-0.687485	-0.873525	-0.939132	-0.888017	-0.896892	0.921109	0.889719	-0.892187	-0.901922	-0.436472	-0.892625	-0.881303	-0.923505	0.760945	-0.947325	-0.913978	-0.840449	0.745125	0.953382	-0.789067	-0.836049
Nsmaf	0.874563	0.914369	1	-0.401362	-0.743298	-0.592263	-0.661364	-0.769439	-0.611914	-0.50699	-0.590824	0.769419	-0.731811	-0.66511	-0.743733	-0.724955	-0.706637	-0.818442	0.861934	-0.631602	-0.12062	0.883737	-0.822546	-0.841735	-0.753192	0.555415	-0.726896	-0.563735	-0.66502	-0.805173	-0.833465	-0.713912	-0.911106	0.892137	0.731889	-0.736095	-0.805327	-0.404474	-0.745423	-0.718904	-0.794417	0.802308	-0.834544	-0.781361	-0.808906	0.779649	0.910495	-0.581158	-0.59845
Rab32	-0.533478	-0.641749	-0.401362	1	0.599775	0.840729	0.759878	0.803832	0.846863	0.789085	0.836446	-0.434068	0.477332	0.908384	0.466041	0.826944	0.762167	0.446868	-0.692483	0.866103	-0.236952	-0.579647	0.461348	0.760419	0.65985	-0.630401	0.647404	0.736481	0.677697	0.617535	0.690649	0.875206	0.58811	-0.567971	-0.784845	0.638934	0.720661	0.440322	0.727401	0.842214	0.779901	-0.451069	0.725996	0.777395	0.501035	-0.573165	-0.530972	0.719632	0.82794
Clpb	-0.697881	-0.794608	-0.743298	0.599775	1	0.706852	0.849001	0.919098	0.83773	0.738614	0.721209	-0.544505	0.781655	0.80783	0.859167	0.792946	0.838004	0.909553	-0.827817	0.783612	0.166815	-0.718749	0.851133	0.789114	0.861917	-0.571031	0.929336	0.692647	0.762285	0.894694	0.910933	0.711662	0.837704	-0.79261	-0.655737	0.85122	0.94976	0.554941	0.921906	0.795858	0.893662	-0.615505	0.910547	0.867265	0.940856	-0.618128	-0.809868	0.780761	0.788831
Lig1	-0.647443	-0.836707	-0.592263	0.840729	0.706852	1	0.742661	0.878739	0.823525	0.814645	0.94778	-0.343447	0.449543	0.852832	0.607813	0.966197	0.914495	0.589655	-0.761066	0.916673	-0.338189	-0.701423	0.689702	0.728714	0.710312	-0.710676	0.78529	0.914977	0.639409	0.718883	0.830105	0.896943	0.633014	-0.69252	-0.836023	0.875474	0.833142	0.270276	0.891094	0.936731	0.901957	-0.421138	0.883255	0.860752	0.716391	-0.474393	-0.742426	0.887915	0.970221
Htra1	-0.617609	-0.777061	-0.661364	0.759878	0.849001	0.742661	1	0.834728	0.880179	0.789732	0.681748	-0.705725	0.888425	0.900567	0.842181	0.830406	0.727972	0.87144	-0.830675	0.748219	0.267836	-0.715225	0.790944	0.891968	0.883044	-0.572255	0.923085	0.576135	0.898837	0.890611	0.819909	0.842084	0.799599	-0.789159	-0.701676	0.684085	0.909431	0.780227	0.863752	0.76471	0.808114	-0.746527	0.822901	0.926237	0.846814	-0.821168	-0.707171	0.63087	0.732861
Cisd1	-0.801868	-0.897289	-0.769439	0.803832	0.919098	0.878739	0.834728	1	0.885952	0.834538	0.908544	-0.548639	0.692019	0.904999	0.777996	0.925057	0.942927	0.786432	-0.901032	0.946915	-0.126956	-0.823754	0.824004	0.876947	0.858502	-0.739483	0.897231	0.864736	0.726917	0.891796	0.96602	0.892718	0.852813	-0.838282	-0.86265	0.926233	0.964618	0.446443	0.957492	0.935569	0.986038	-0.618744	0.976869	0.93256	0.860581	-0.652841	-0.862221	0.909354	0.9328
Cdc6	-0.668946	-0.756504	-0.611914	0.846863	0.83773	0.823525	0.880179	0.885952	1	0.875541	0.775431	-0.617964	0.651911	0.952294	0.689286	0.869827	0.857431	0.722701	-0.740896	0.867418	0.0819141	-0.618614	0.684002	0.809582	0.837078	-0.483978	0.811949	0.698479	0.840623	0.762078	0.821792	0.858521	0.786616	-0.708571	-0.715754	0.724307	0.882516	0.544867	0.841271	0.858124	0.900394	-0.576319	0.868083	0.857071	0.774936	-0.641436	-0.678554	0.705834	0.812282
Dsn1	-0.685902	-0.726804	-0.50699	0.789085	0.738614	0.814645	0.789732	0.834538	0.875541	1	0.804489	-0.495523	0.594425	0.783661	0.666921	0.831724	0.770673	0.570409	-0.673671	0.903864	-0.185824	-0.639959	0.747016	0.738537	0.748459	-0.66803	0.822262	0.750148	0.555553	0.797222	0.827216	0.880189	0.686899	-0.746789	-0.790548	0.728832	0.83839	0.42906	0.792334	0.738738	0.85249	-0.535336	0.822843	0.866017	0.6803	-0.564659	-0.637015	0.781093	0.823016
Fam69b	-0.639333	-0.806052	-0.590824	0.836446	0.721209	0.94778	0.681748	0.908544	0.775431	0.804489	1	-0.299306	0.453291	0.82094	0.632536	0.896437	0.877129	0.53525	-0.747133	0.943104	-0.389397	-0.694981	0.675787	0.722364	0.731769	-0.736139	0.763879	0.902019	0.547574	0.748434	0.867912	0.867292	0.616961	-0.687907	-0.839263	0.902773	0.838586	0.152328	0.875649	0.907354	0.908406	-0.403065	0.887075	0.846423	0.691158	-0.453559	-0.704655	0.948287	0.96686
Mmp11	0.746163	0.649782	0.769419	-0.434068	-0.544505	-0.343447	-0.705725	-0.548639	-0.617964	-0.495523	-0.299306	1	-0.812088	-0.6322	-0.640528	-0.531644	-0.423378	-0.682636	0.681351	-0.439308	-0.40351	0.672279	-0.627504	-0.811177	-0.711728	0.345429	-0.571508	-0.215961	-0.717577	-0.667528	-0.571731	-0.659852	-0.814584	0.739918	0.588505	-0.309953	-0.625972	-0.684003	-0.473385	-0.459103	-0.556098	0.866169	-0.573858	-0.656413	-0.573008	0.924609	0.627728	-0.202771	-0.29375
Pla1a	-0.61849	-0.697319	-0.731811	0.477332	0.781655	0.449543	0.888425	0.692019	0.651911	0.594425	0.453291	-0.812088	1	0.687067	0.888839	0.598601	0.498099	0.886348	-0.784717	0.533213	0.459896	-0.719386	0.806531	0.853055	0.84571	-0.499522	0.845294	0.32414	0.771666	0.898388	0.741872	0.669489	0.799169	-0.796411	-0.581543	0.533847	0.814841	0.800452	0.709932	0.520779	0.642929	-0.852244	0.692655	0.815948	0.804554	-0.897276	-0.670813	0.440557	0.474944
Pdxp	-0.656685	-0.80667	-0.66511	0.908384	0.80783	0.852832	0.900567	0.904999	0.952294	0.783661	0.82094	-0.6322	0.687067	1	0.681159	0.894753	0.859411	0.73769	-0.830174	0.866664	0.0596789	-0.701057	0.652038	0.886776	0.836859	-0.554964	0.801444	0.712553	0.893216	0.775652	0.832864	0.893861	0.799978	-0.725281	-0.772882	0.751316	0.883556	0.571472	0.864677	0.917976	0.897243	-0.635245	0.874149	0.882647	0.76116	-0.723877	-0.714125	0.72251	0.838565
Cnn1	-0.622105	-0.735705	-0.743733	0.466041	0.859167	0.607813	0.842181	0.777996	0.689286	0.666921	0.632536	-0.640528	0.888839	0.681159	1	0.697666	0.632365	0.890572	-0.72321	0.615393	0.307523	-0.654135	0.918314	0.749329	0.945995	-0.491009	0.916472	0.477399	0.720399	0.929415	0.812757	0.688107	0.729163	-0.781727	-0.574594	0.690721	0.896354	0.530764	0.83312	0.607528	0.750759	-0.632656	0.787301	0.845665	0.92669	-0.695363	-0.690502	0.641463	0.630251
Ncapg2	-0.780817	-0.908912	-0.724955	0.826944	0.792946	0.966197	0.830406	0.925057	0.869827	0.831724	0.896437	-0.531644	0.598601	0.894753	0.697666	1	0.940566	0.726493	-0.864182	0.912628	-0.217548	-0.808454	0.796933	0.841323	0.789927	-0.745661	0.860769	0.893336	0.73883	0.809981	0.882797	0.943854	0.785785	-0.818378	-0.886155	0.874389	0.902564	0.440254	0.930071	0.955978	0.943227	-0.575395	0.929566	0.927703	0.800579	-0.631836	-0.848911	0.858751	0.944389
Abhd3	-0.769385	-0.870795	-0.706637	0.762167	0.838004	0.914495	0.727972	0.942927	0.857431	0.770673	0.877129	-0.423378	0.498099	0.859411	0.632365	0.940566	1	0.711934	-0.82884	0.914247	-0.235967	-0.751218	0.744171	0.762065	0.742894	-0.673115	0.80172	0.92063	0.676337	0.750496	0.879658	0.843366	0.776823	-0.730874	-0.812314	0.912432	0.880213	0.35061	0.926122	0.953652	0.958641	-0.452577	0.932988	0.831079	0.806327	-0.482714	-0.850201	0.89218	0.941977
Lama1	-0.660309	-0.798497	-0.818442	0.446868	0.909553	0.589655	0.87144	0.786432	0.722701	0.570409	0.53525	-0.682636	0.886348	0.73769	0.890572	0.726493	0.711934	1	-0.829514	0.58891	0.401129	-0.736767	0.871285	0.807999	0.851465	-0.46751	0.901707	0.501258	0.842993	0.882279	0.812368	0.654518	0.852195	-0.804699	-0.564344	0.716407	0.889211	0.705897	0.855992	0.688852	0.767089	-0.720743	0.809799	0.825429	0.956089	-0.739576	-0.806921	0.580585	0.621052
Hunk	0.846275	0.937922	0.861934	-0.692483	-0.827817	-0.761066	-0.830675	-0.901032	-0.740896	-0.673671	-0.747133	0.681351	-0.784717	-0.830174	-0.72321	-0.864182	-0.82884	-0.829514	1	-0.821258	0.0428561	0.963672	-0.801165	-0.950859	-0.752929	0.813131	-0.849952	-0.765455	-0.728931	-0.88011	-0.910508	-0.856195	-0.901921	0.890851	0.894191	-0.840272	-0.886453	-0.621053	-0.87111	-0.857194	-0.876211	0.823721	-0.909105	-0.909537	-0.800441	0.822706	0.945322	-0.744119	-0.800112
Prim1	-0.761161	-0.847599	-0.631602	0.866103	0.783612	0.916673	0.748219	0.946915	0.867418	0.903864	0.943104	-0.439308	0.533213	0.866664	0.615393	0.912628	0.914247	0.58891	-0.821258	1	-0.338215	-0.775878	0.707517	0.810126	0.728859	-0.785158	0.799307	0.916083	0.581976	0.792725	0.914285	0.91513	0.743655	-0.761903	-0.906258	0.891571	0.87332	0.331162	0.874456	0.909183	0.951278	-0.5447	0.928943	0.884217	0.701674	-0.55909	-0.78299	0.91263	0.95192
Tnfaip6	0.18229	0.106479	-0.12062	-0.236952	0.166815	-0.338189	0.267836	-0.126956	0.0819141	-0.185824	-0.389397	-0.40351	0.459896	0.0596789	0.307523	-0.217548	-0.235967	0.401129	0.0428561	-0.338215	1	0.155014	0.0628307	0.0804341	0.250052	0.511823	0.0966525	-0.549208	0.444575	0.106804	-0.0846757	-0.200096	0.142956	0.011272	0.390086	-0.267377	0.0623139	0.481273	-0.0503213	-0.222387	-0.14739	-0.271913	-0.0997355	-0.0255384	0.243156	-0.302246	0.118771	-0.424733	-0.368561
Stx7	0.893081	0.943049	0.883737	-0.579647	-0.718749	-0.701423	-0.715225	-0.823754	-0.618614	-0.639959	-0.694981	0.672279	-0.719386	-0.701057	-0.654135	-0.808454	-0.751218	-0.736767	0.963672	-0.775878	0.155014	1	-0.800061	-0.90963	-0.655362	0.853935	-0.778775	-0.741299	-0.572205	-0.843285	-0.87952	-0.829369	-0.880311	0.921236	0.916078	-0.805922	-0.811348	-0.51488	-0.78561	-0.776921	-0.819209	0.844504	-0.860171	-0.863793	-0.71751	0.805655	0.952222	-0.703406	-0.734029
Islr	-0.7964	-0.858313	-0.822546	0.461348	0.851133	0.689702	0.790944	0.824004	0.684002	0.747016	0.675787	-0.627504	0.806531	0.652038	0.918314	0.796933	0.744171	0.871285	-0.801165	0.707517	0.0628307	-0.800061	1	0.785087	0.863091	-0.658136	0.935132	0.646373	0.618864	0.945437	0.880279	0.773861	0.825317	-0.906234	-0.719663	0.792031	0.913999	0.496466	0.87714	0.68622	0.828681	-0.660748	0.852741	0.887061	0.923166	-0.677651	-0.838384	0.743538	0.719455
Nrsn1	-0.822836	-0.904501	-0.841735	0.760419	0.789114	0.728714	0.891968	0.876947	0.809582	0.738537	0.722364	-0.811177	0.853055	0.886776	0.749329	0.841323	0.762065	0.807999	-0.950859	0.810126	0.0804341	-0.90963	0.785087	1	0.824205	-0.71296	0.838117	0.647527	0.804428	0.894176	0.886026	0.909517	0.929462	-0.908811	-0.871448	0.737934	0.890796	0.678516	0.828731	0.822774	0.859993	-0.882504	0.87235	0.929595	0.772989	-0.923954	-0.847818	0.665963	0.737518
Hoxd10	-0.680689	-0.773467	-0.753192	0.65985	0.861917	0.710312	0.883044	0.858502	0.837078	0.748459	0.731769	-0.711728	0.84571	0.836859	0.945995	0.789927	0.742894	0.851465	-0.752929	0.728859	0.250052	-0.655362	0.863091	0.824205	1	-0.473159	0.887882	0.550471	0.822999	0.903882	0.837051	0.806726	0.788767	-0.779331	-0.655846	0.702178	0.929469	0.527476	0.863824	0.735231	0.842131	-0.621695	0.839791	0.876436	0.901559	-0.73187	-0.691547	0.685973	0.710693
Hao2	0.733561	0.745844	0.555415	-0.630401	-0.571031	-0.710676	-0.572255	-0.739483	-0.483978	-0.66803	-0.736139	0.345429	-0.499522	-0.554964	-0.491009	-0.745661	-0.673115	-0.46751	0.813131	-0.785158	0.511823	0.853935	-0.658136	-0.71296	-0.473159	1	-0.689167	-0.832311	-0.288467	-0.712397	-0.75175	-0.765496	-0.596509	0.731117	0.90968	-0.751431	-0.66828	-0.367686	-0.693204	-0.680454	-0.700987	0.57377	-0.725194	-0.764661	-0.500592	0.553239	0.778589	-0.77609	-0.774403
Zp3	-0.696014	-0.843692	-0.726896	0.647404	0.929336	0.78529	0.923085	0.897231	0.811949	0.822262	0.763879	-0.571508	0.845294	0.801444	0.916472	0.860769	0.80172	0.901707	-0.849952	0.799307	0.0966525	-0.778775	0.935132	0.838117	0.887882	-0.689167	1	0.708372	0.748172	0.96627	0.917823	0.821573	0.808894	-0.864297	-0.738846	0.843313	0.969052	0.616393	0.950284	0.783318	0.876419	-0.670212	0.899686	0.954337	0.940318	-0.699106	-0.807441	0.801764	0.823557
Brca2	-0.718163	-0.798659	-0.563735	0.736481	0.692647	0.914977	0.576135	0.864736	0.698479	0.750148	0.902019	-0.215961	0.32414	0.712553	0.477399	0.893336	0.92063	0.501258	-0.765455	0.916083	-0.549208	-0.741299	0.646373	0.647527	0.550471	-0.832311	0.708372	1	0.421986	0.653454	0.816033	0.798915	0.61096	-0.662543	-0.862992	0.906903	0.756772	0.179868	0.831981	0.889825	0.873577	-0.355224	0.857665	0.768311	0.626037	-0.347557	-0.799355	0.929634	0.95675
Gdnf	-0.51414	-0.687485	-0.66502	0.677697	0.762285	0.639409	0.898837	0.726917	0.840623	0.555553	0.547574	-0.717577	0.771666	0.893216	0.720399	0.73883	0.676337	0.842993	-0.728931	0.581976	0.444575	-0.572205	0.618864	0.804428	0.822999	-0.288467	0.748172	0.421986	1	0.703913	0.670937	0.704693	0.763142	-0.649866	-0.520848	0.553558	0.792365	0.706873	0.7552	0.747678	0.717683	-0.652661	0.718724	0.768098	0.784386	-0.757471	-0.615533	0.45334	0.594302
Sorcs2	-0.761358	-0.873525	-0.805173	0.617535	0.894694	0.718883	0.890611	0.891796	0.762078	0.797222	0.748434	-0.667528	0.898388	0.775652	0.929415	0.809981	0.750496	0.882279	-0.88011	0.792725	0.106804	-0.843285	0.945437	0.894176	0.903882	-0.712397	0.96627	0.653454	0.703913	1	0.939326	0.835459	0.858162	-0.913069	-0.779982	0.819548	0.961031	0.596965	0.907999	0.740672	0.866735	-0.765398	0.895067	0.95113	0.912209	-0.788097	-0.825539	0.772333	0.76662
Nmb	-0.817554	-0.939132	-0.833465	0.690649	0.910933	0.830105	0.819909	0.96602	0.821792	0.827216	0.867912	-0.571731	0.741872	0.832864	0.812757	0.882797	0.879658	0.812368	-0.910508	0.914285	-0.0846757	-0.87952	0.880279	0.886026	0.837051	-0.75175	0.917823	0.816033	0.670937	0.939326	1	0.866586	0.879578	-0.906431	-0.856679	0.943177	0.967182	0.429872	0.940889	0.874832	0.965392	-0.713592	0.982616	0.947347	0.885268	-0.693915	-0.895138	0.881809	0.88577
Nat8	-0.808681	-0.888017	-0.713912	0.875206	0.711662	0.896943	0.842084	0.892718	0.858521	0.880189	0.867292	-0.659852	0.669489	0.893861	0.688107	0.943854	0.843366	0.654518	-0.856195	0.91513	-0.200096	-0.829369	0.773861	0.909517	0.806726	-0.765496	0.821573	0.798915	0.704693	0.835459	0.866586	1	0.807193	-0.850285	-0.933612	0.77425	0.875749	0.493043	0.852167	0.881186	0.903651	-0.680718	0.880896	0.936166	0.712997	-0.758046	-0.787256	0.78986	0.867877
Mia	-0.885817	-0.896892	-0.911106	0.58811	0.837704	0.633014	0.799599	0.852813	0.786616	0.686899	0.616961	-0.814584	0.799169	0.799978	0.729163	0.785785	0.776823	0.852195	-0.901921	0.743655	0.142956	-0.880311	0.825317	0.929462	0.788767	-0.596509	0.808894	0.61096	0.763142	0.858162	0.879578	0.807193	1	-0.935204	-0.778147	0.738191	0.87723	0.615156	0.804609	0.786457	0.863539	-0.844285	0.868219	0.85985	0.819213	-0.842094	-0.886189	0.630729	0.667512
Krt8	0.88131	0.921109	0.892137	-0.567971	-0.79261	-0.69252	-0.789159	-0.838282	-0.708571	-0.746789	-0.687907	0.739918	-0.796411	-0.725281	-0.781727	-0.818378	-0.730874	-0.804699	0.890851	-0.761903	0.011272	0.921236	-0.906234	-0.908811	-0.779331	0.731117	-0.864297	-0.662543	-0.649866	-0.913069	-0.906431	-0.850285	-0.935204	1	0.841838	-0.783725	-0.885912	-0.52349	-0.822914	-0.763456	-0.852005	0.840598	-0.871026	-0.921645	-0.810982	0.82988	0.886544	-0.707072	-0.716519
Gpc4	0.879023	0.889719	0.731889	-0.784845	-0.655737	-0.836023	-0.701676	-0.86265	-0.715754	-0.790548	-0.839263	0.588505	-0.581543	-0.772882	-0.574594	-0.886155	-0.812314	-0.564344	0.894191	-0.906258	0.390086	0.916078	-0.719663	-0.871448	-0.655846	0.90968	-0.738846	-0.862992	-0.520848	-0.779982	-0.856679	-0.933612	-0.778147	0.841838	1	-0.799128	-0.793919	-0.400435	-0.778512	-0.840645	-0.862577	0.700549	-0.86395	-0.873744	-0.609332	0.713465	0.862256	-0.795031	-0.845735
H2.M3	-0.711261	-0.892187	-0.736095	0.638934	0.85122	0.875474	0.684085	0.926233	0.724307	0.728832	0.902773	-0.309953	0.533847	0.751316	0.690721	0.874389	0.912432	0.716407	-0.840272	0.891571	-0.267377	-0.805922	0.792031	0.737934	0.702178	-0.751431	0.843313	0.906903	0.553558	0.819548	0.943177	0.77425	0.738191	-0.783725	-0.799128	1	0.889241	0.240614	0.935134	0.89637	0.930979	-0.504299	0.946745	0.855081	0.831822	-0.46582	-0.864663	0.947661	0.940078
Tpst1	-0.770528	-0.901922	-0.805327	0.720661	0.94976	0.833142	0.909431	0.964618	0.882516	0.83839	0.838586	-0.625972	0.814841	0.883556	0.896354	0.902564	0.880213	0.889211	-0.886453	0.87332	0.0623139	-0.811348	0.913999	0.890796	0.929469	-0.66828	0.969052	0.756772	0.792365	0.961031	0.967182	0.875749	0.87723	-0.885912	-0.793919	0.889241	1	0.54123	0.971971	0.871065	0.955713	-0.685353	0.9626	0.96585	0.946482	-0.721688	-0.848017	0.844763	0.869091
Clstn2	-0.404785	-0.436472	-0.404474	0.440322	0.554941	0.270276	0.780227	0.446443	0.544867	0.42906	0.152328	-0.684003	0.800452	0.571472	0.530764	0.440254	0.35061	0.705897	-0.621053	0.331162	0.481273	-0.51488	0.496466	0.678516	0.527476	-0.367686	0.616393	0.179868	0.706873	0.596965	0.429872	0.493043	0.615156	-0.52349	-0.400435	0.240614	0.54123	1	0.47858	0.35702	0.386847	-0.697126	0.413873	0.574768	0.523462	-0.75428	-0.468064	0.161267	0.278297
Mogs	-0.70592	-0.892625	-0.745423	0.727401	0.921906	0.891094	0.863752	0.957492	0.841271	0.792334	0.875649	-0.473385	0.709932	0.864677	0.83312	0.930071	0.926122	0.855992	-0.87111	0.874456	-0.0503213	-0.78561	0.87714	0.828731	0.863824	-0.693204	0.950284	0.831981	0.7552	0.907999	0.940889	0.852167	0.804609	-0.822914	-0.778512	0.935134	0.971971	0.47858	1	0.911035	0.947567	-0.562936	0.949254	0.933636	0.932378	-0.60336	-0.841755	0.903527	0.928674
Ptprm	-0.727648	-0.881303	-0.718904	0.842214	0.795858	0.936731	0.76471	0.935569	0.858124	0.738738	0.907354	-0.459103	0.520779	0.917976	0.607528	0.955978	0.953652	0.688852	-0.857194	0.909183	-0.222387	-0.776921	0.68622	0.822774	0.735231	-0.680454	0.783318	0.889825	0.747678	0.740672	0.874832	0.881186	0.786457	-0.763456	-0.840645	0.89637	0.871065	0.35702	0.911035	1	0.94638	-0.531169	0.923372	0.869163	0.76042	-0.577004	-0.822502	0.86782	0.943804
Tmem45a	-0.826494	-0.923505	-0.794417	0.779901	0.893662	0.901957	0.808114	0.986038	0.900394	0.85249	0.908406	-0.556098	0.642929	0.897243	0.750759	0.943227	0.958641	0.767089	-0.876211	0.951278	-0.14739	-0.819209	0.828681	0.859993	0.842131	-0.700987	0.876419	0.873577	0.717683	0.866735	0.965392	0.903651	0.863539	-0.852005	-0.862577	0.930979	0.955713	0.386847	0.947567	0.94638	1	-0.611232	0.98691	0.925091	0.859227	-0.630516	-0.872988	0.899236	0.933013
Aldh1a2	0.733965	0.760945	0.802308	-0.451069	-0.615505	-0.421138	-0.746527	-0.618744	-0.576319	-0.535336	-0.403065	0.866169	-0.852244	-0.635245	-0.632656	-0.575395	-0.452577	-0.720743	0.823721	-0.5447	-0.271913	0.844504	-0.660748	-0.882504	-0.621695	0.57377	-0.670212	-0.355224	-0.652661	-0.765398	-0.713592	-0.680718	-0.844285	0.840598	0.700549	-0.504299	-0.685353	-0.697126	-0.562936	-0.531169	-0.611232	1	-0.674685	-0.759948	-0.608049	0.954953	0.747706	-0.342447	-0.419466
Drd4	-0.830386	-0.947325	-0.834544	0.725996	0.910547	0.883255	0.822901	0.976869	0.868083	0.822843	0.887075	-0.573858	0.692655	0.874149	0.787301	0.929566	0.932988	0.809799	-0.909105	0.928943	-0.0997355	-0.860171	0.852741	0.87235	0.839791	-0.725194	0.899686	0.857665	0.718724	0.895067	0.982616	0.880896	0.868219	-0.871026	-0.86395	0.946745	0.9626	0.413873	0.949254	0.923372	0.98691	-0.674685	1	0.938166	0.886299	-0.666336	-0.912669	0.877682	0.915043
Atp1b3	-0.781796	-0.913978	-0.781361	0.777395	0.867265	0.860752	0.926237	0.93256	0.857071	0.866017	0.846423	-0.656413	0.815948	0.882647	0.845665	0.927703	0.831079	0.825429	-0.909537	0.884217	-0.0255384	-0.863793	0.887061	0.929595	0.876436	-0.764661	0.954337	0.768311	0.768098	0.95113	0.947347	0.936166	0.85985	-0.921645	-0.873744	0.855081	0.96585	0.574768	0.933636	0.869163	0.925091	-0.759948	0.938166	1	0.864542	-0.796284	-0.844859	0.818413	0.870414
Agt	-0.674239	-0.840449	-0.808906	0.501035	0.940856	0.716391	0.846814	0.860581	0.774936	0.6803	0.691158	-0.573008	0.804554	0.76116	0.92669	0.800579	0.806327	0.956089	-0.800441	0.701674	0.243156	-0.71751	0.923166	0.772989	0.901559	-0.500592	0.940318	0.626037	0.784386	0.912209	0.885268	0.712997	0.819213	-0.810982	-0.609332	0.831822	0.946482	0.523462	0.932378	0.76042	0.859227	-0.608049	0.886299	0.864542	1	-0.628478	-0.811357	0.736766	0.748158
Bmp2	0.72093	0.745125	0.779649	-0.573165	-0.618128	-0.474393	-0.821168	-0.652841	-0.641436	-0.564659	-0.453559	0.924609	-0.897276	-0.723877	-0.695363	-0.631836	-0.482714	-0.739576	0.822706	-0.55909	-0.302246	0.805655	-0.677651	-0.923954	-0.73187	0.553239	-0.699106	-0.347557	-0.757471	-0.788097	-0.693915	-0.758046	-0.842094	0.82988	0.713465	-0.46582	-0.721688	-0.75428	-0.60336	-0.577004	-0.630516	0.954953	-0.666336	-0.796284	-0.628478	1	0.699388	-0.36213	-0.45089
Prr13	0.913078	0.953382	0.910495	-0.530972	-0.809868	-0.742426	-0.707171	-0.862221	-0.678554	-0.637015	-0.704655	0.627728	-0.670813	-0.714125	-0.690502	-0.848911	-0.850201	-0.806921	0.945322	-0.78299	0.118771	0.952222	-0.838384	-0.847818	-0.691547	0.778589	-0.807441	-0.799355	-0.615533	-0.825539	-0.895138	-0.787256	-0.886189	0.886544	0.862256	-0.864663	-0.848017	-0.468064	-0.841755	-0.822502	-0.872988	0.747706	-0.912669	-0.844859	-0.811357	0.699388	1	-0.740399	-0.776361
Tmco1	-0.651634	-0.789067	-0.581158	0.719632	0.780761	0.887915	0.63087	0.909354	0.705834	0.781093	0.948287	-0.202771	0.440557	0.72251	0.641463	0.858751	0.89218	0.580585	-0.744119	0.91263	-0.424733	-0.703406	0.743538	0.665963	0.685973	-0.77609	0.801764	0.929634	0.45334	0.772333	0.881809	0.78986	0.630729	-0.707072	-0.795031	0.947661	0.844763	0.161267	0.903527	0.86782	0.899236	-0.342447	0.877682	0.818413	0.736766	-0.36213	-0.740399	1	0.962888
Slc35b2	-0.66899	-0.836049	-0.59845	0.82794	0.788831	0.970221	0.732861	0.9328	0.812282	0.823016	0.96686	-0.29375	0.474944	0.838565	0.630251	0.944389	0.941977	0.621052	-0.800112	0.95192	-0.368561	-0.734029	0.719455	0.737518	0.710693	-0.774403	0.823557	0.95675	0.594302	0.76662	0.88577	0.867877	0.667512	-0.716519	-0.845735	0.940078	0.869091	0.278297	0.928674	0.943804	0.933013	-0.419466	0.915043	0.870414	0.748158	-0.45089	-0.776361	0.962888	1
Aarsd1	-0.631284	-0.768889	-0.554763	0.949392	0.64585	0.915288	0.720937	0.865261	0.86202	0.799489	0.923691	-0.437071	0.443335	0.91794	0.49938	0.885854	0.844523	0.481303	-0.741651	0.929126	-0.2964	-0.666057	0.530282	0.782479	0.684604	-0.6434	0.667101	0.821519	0.665011	0.653691	0.79232	0.902484	0.658648	-0.651981	-0.84096	0.771902	0.77654	0.27964	0.785001	0.922967	0.875375	-0.489557	0.835238	0.816237	0.579138	-0.560563	-0.647977	0.801343	0.895671
Tax1bp3	0.88997	0.934652	0.843444	-0.609349	-0.651123	-0.8135	-0.600231	-0.814101	-0.64909	-0.619857	-0.758208	0.54304	-0.472855	-0.709298	-0.515212	-0.881673	-0.853994	-0.625561	0.877816	-0.800896	0.33875	0.912157	-0.716508	-0.796971	-0.581244	0.777792	-0.679424	-0.854233	-0.546143	-0.690614	-0.822374	-0.827912	-0.811856	0.837388	0.902656	-0.832918	-0.754086	-0.295781	-0.776588	-0.873805	-0.852456	0.643869	-0.86186	-0.794228	-0.663235	0.618511	0.937391	-0.747879	-0.806439
Slc25a33	0.869795	0.955695	0.831695	-0.673837	-0.793842	-0.892429	-0.700817	-0.923828	-0.751929	-0.753356	-0.872844	0.501581	-0.560148	-0.779364	-0.686412	-0.941481	-0.941293	-0.722975	0.882784	-0.889448	0.296096	0.880612	-0.847599	-0.816499	-0.743577	0.781096	-0.825474	-0.907812	-0.599299	-0.822738	-0.921386	-0.881347	-0.832053	0.868736	0.892941	-0.932405	-0.888126	-0.310305	-0.916081	-0.920631	-0.948563	0.576171	-0.942718	-0.880728	-0.813579	0.584441	0.927544	-0.896222	-0.91303
Rfc4	-0.710961	-0.801496	-0.607942	0.858413	0.764699	0.869803	0.690735	0.934549	0.852062	0.857433	0.934881	-0.39904	0.483292	0.859127	0.576824	0.857457	0.897835	0.547589	-0.766134	0.976322	-0.319598	-0.709814	0.652754	0.777148	0.721339	-0.692575	0.741017	0.8675	0.567957	0.751688	0.889855	0.871408	0.733063	-0.718831	-0.840916	0.868962	0.84799	0.25458	0.848468	0.899459	0.937786	-0.475763	0.894749	0.829218	0.674913	-0.506001	-0.714329	0.909032	0.921719
X1810065E05Rik	-0.814448	-0.923963	-0.849852	0.762884	0.715069	0.807503	0.745439	0.884089	0.729394	0.641767	0.820623	-0.645702	0.654316	0.853423	0.648677	0.878452	0.832006	0.704853	-0.921756	0.824194	-0.152996	-0.896887	0.729838	0.92463	0.754995	-0.729275	0.749173	0.757676	0.716993	0.80047	0.865843	0.897805	0.865763	-0.862653	-0.888724	0.812166	0.843436	0.424382	0.840813	0.909618	0.880212	-0.710071	0.871262	0.871527	0.724252	-0.769177	-0.855239	0.769586	0.814501
Cst12	-0.618488	-0.742545	-0.723813	0.664775	0.909223	0.64462	0.889563	0.856067	0.885121	0.677496	0.647026	-0.688955	0.824796	0.889865	0.83025	0.737073	0.769725	0.889935	-0.77597	0.71207	0.380015	-0.629357	0.741368	0.830696	0.915348	-0.37488	0.837376	0.516716	0.903453	0.83595	0.819154	0.723647	0.835558	-0.709556	-0.57686	0.69321	0.902247	0.64212	0.845908	0.758023	0.833383	-0.644114	0.83054	0.812551	0.888094	-0.713951	-0.68975	0.62015	0.675846
Bst2	-0.75487	-0.874033	-0.668351	0.684279	0.755624	0.927584	0.627916	0.895018	0.732119	0.795674	0.91925	-0.286856	0.413796	0.726812	0.59171	0.913156	0.928858	0.593738	-0.788314	0.926193	-0.444014	-0.782561	0.755357	0.692482	0.637423	-0.795146	0.784514	0.97145	0.469615	0.745544	0.892691	0.824596	0.685705	-0.756036	-0.857803	0.959219	0.832429	0.174822	0.885663	0.896125	0.922612	-0.435639	0.918542	0.830741	0.734718	-0.40743	-0.843999	0.947395	0.96061
Usp3	0.805036	0.902225	0.838645	-0.627784	-0.812003	-0.68028	-0.815484	-0.865125	-0.669847	-0.660714	-0.707877	0.670336	-0.839484	-0.761468	-0.759359	-0.782937	-0.741345	-0.819375	0.976573	-0.782204	0.000867035	0.956323	-0.815687	-0.938841	-0.749565	0.820951	-0.85472	-0.691043	-0.658255	-0.916813	-0.907325	-0.813347	-0.873584	0.889272	0.860498	-0.811205	-0.872303	-0.628775	-0.838397	-0.763968	-0.824992	0.850614	-0.870436	-0.895695	-0.788692	0.836711	0.902127	-0.720715	-0.741395
Psmc3ip	-0.564684	-0.715495	-0.540201	0.929977	0.799045	0.813775	0.879851	0.889933	0.929133	0.819277	0.835413	-0.532534	0.671677	0.964947	0.664818	0.82516	0.794967	0.658796	-0.771602	0.88114	0.0222426	-0.631633	0.595141	0.83568	0.806278	-0.574126	0.789435	0.693118	0.805767	0.768462	0.819186	0.850497	0.7111	-0.658811	-0.741619	0.732761	0.857531	0.537784	0.828729	0.854589	0.858916	-0.585271	0.837151	0.859795	0.700651	-0.665384	-0.61858	0.741511	0.832007
Anxa5	0.882828	0.869016	0.906173	-0.390247	-0.692962	-0.538863	-0.594666	-0.722018	-0.537578	-0.492147	-0.517995	0.676958	-0.645171	-0.587709	-0.557619	-0.686036	-0.66726	-0.725209	0.886994	-0.632427	0.0462352	0.936216	-0.726081	-0.814888	-0.541144	0.699443	-0.669943	-0.623891	-0.534193	-0.72754	-0.794635	-0.665097	-0.893554	0.887622	0.780417	-0.720866	-0.714905	-0.465131	-0.669744	-0.691942	-0.735907	0.837941	-0.784363	-0.74163	-0.668904	0.74854	0.933664	-0.558777	-0.584555
Cnpy3	-0.635298	-0.863932	-0.659925	0.743184	0.728524	0.96253	0.714725	0.87421	0.721683	0.724668	0.940196	-0.303067	0.487753	0.789024	0.665845	0.937998	0.883724	0.645792	-0.790261	0.862007	-0.324051	-0.748663	0.75016	0.727658	0.71239	-0.738823	0.81589	0.895127	0.609556	0.765063	0.856267	0.848949	0.647685	-0.744675	-0.811259	0.924204	0.848061	0.231003	0.919973	0.923889	0.885616	-0.435886	0.882781	0.868493	0.768185	-0.477426	-0.777151	0.920111	0.958082
Jup	0.790969	0.860163	0.747249	-0.820443	-0.707491	-0.769404	-0.85971	-0.833241	-0.825292	-0.72446	-0.71197	0.76391	-0.73642	-0.901311	-0.612814	-0.858121	-0.770927	-0.708114	0.922853	-0.819024	0.00778824	0.867084	-0.653937	-0.949972	-0.722695	0.720402	-0.752	-0.693349	-0.791242	-0.772912	-0.808097	-0.90395	-0.840713	0.799365	0.890089	-0.688752	-0.808229	-0.671735	-0.764704	-0.834188	-0.82368	0.832299	-0.838554	-0.875253	-0.663092	0.868057	0.824518	-0.610385	-0.74512
Scara3	-0.682657	-0.776588	-0.753029	0.588963	0.95745	0.71761	0.868127	0.883398	0.850386	0.736023	0.713954	-0.616939	0.804023	0.812031	0.93428	0.800782	0.804915	0.912033	-0.766514	0.734632	0.248261	-0.653242	0.879084	0.768103	0.950079	-0.47754	0.923731	0.621699	0.812911	0.890236	0.864808	0.732282	0.796736	-0.767728	-0.617701	0.781029	0.947047	0.52432	0.904285	0.762213	0.870483	-0.581787	0.883244	0.863457	0.960585	-0.636043	-0.757492	0.724672	0.748721
Armcx4	-0.582326	-0.77058	-0.785368	0.566205	0.887787	0.627295	0.899675	0.807116	0.778687	0.602631	0.623127	-0.684991	0.885115	0.821374	0.90263	0.729223	0.681295	0.940574	-0.78809	0.623889	0.420903	-0.675025	0.810535	0.834492	0.912023	-0.400027	0.882292	0.461074	0.904543	0.879441	0.820673	0.698708	0.829708	-0.794478	-0.555381	0.704061	0.904596	0.621492	0.852844	0.731604	0.785495	-0.710961	0.810073	0.854609	0.924384	-0.77039	-0.704113	0.601367	0.643957
Mir22hg	0.876654	0.842876	0.809067	-0.544303	-0.62415	-0.668171	-0.471218	-0.80518	-0.527326	-0.602508	-0.771473	0.490672	-0.47556	-0.590244	-0.547543	-0.725434	-0.73915	-0.511233	0.800508	-0.788069	0.410418	0.866669	-0.710731	-0.751549	-0.599702	0.791096	-0.623308	-0.772707	-0.344729	-0.72413	-0.832553	-0.759955	-0.768013	0.824564	0.872555	-0.803533	-0.725604	-0.122035	-0.704593	-0.748928	-0.810676	0.590294	-0.806451	-0.73619	-0.593098	0.57322	0.833035	-0.793956	-0.735019
Dmkn	0.833703	0.947849	0.850761	-0.749585	-0.796923	-0.838586	-0.879431	-0.897355	-0.826177	-0.813303	-0.818097	0.73377	-0.790633	-0.870876	-0.790081	-0.912953	-0.80151	-0.785604	0.921609	-0.861324	0.0316064	0.905967	-0.845345	-0.952165	-0.838951	0.746724	-0.88151	-0.737659	-0.759905	-0.908423	-0.928644	-0.942489	-0.883965	0.937207	0.90391	-0.821186	-0.921771	-0.528999	-0.872724	-0.862825	-0.908021	0.830205	-0.92921	-0.975183	-0.811427	0.850446	0.872775	-0.749573	-0.821297
X4930406D14Rik	0.931449	0.916426	0.895804	-0.656302	-0.84304	-0.727377	-0.824769	-0.891584	-0.850998	-0.801115	-0.709792	0.823624	-0.784219	-0.831436	-0.775073	-0.852996	-0.815891	-0.813033	0.891192	-0.825202	-0.0511446	0.876253	-0.859628	-0.925161	-0.844219	0.652288	-0.841176	-0.687659	-0.743759	-0.880596	-0.91017	-0.88093	-0.962214	0.93682	0.851133	-0.766532	-0.908996	-0.550939	-0.825722	-0.811428	-0.912464	0.823874	-0.91832	-0.907909	-0.823207	0.830545	0.895885	-0.685145	-0.736162
Chst8	-0.659204	-0.851046	-0.660568	0.72756	0.697378	0.965007	0.634998	0.861683	0.768812	0.727565	0.936875	-0.301592	0.371036	0.794238	0.585428	0.921621	0.920001	0.574246	-0.724787	0.880997	-0.340295	-0.683691	0.675644	0.669309	0.684904	-0.626576	0.722909	0.900997	0.586561	0.674522	0.83179	0.823157	0.630951	-0.671622	-0.782782	0.906304	0.807475	0.105136	0.868069	0.927625	0.904867	-0.371717	0.891185	0.796126	0.72873	-0.394138	-0.76154	0.884893	0.940781
Pir	-0.672449	-0.811672	-0.577915	0.818066	0.677353	0.930586	0.604128	0.886131	0.779854	0.797394	0.958817	-0.270532	0.342125	0.802502	0.485997	0.87908	0.911055	0.470431	-0.734196	0.961214	-0.460762	-0.699344	0.599455	0.695742	0.619275	-0.714073	0.680175	0.934005	0.490577	0.665108	0.847256	0.844587	0.6364	-0.656088	-0.844263	0.897606	0.782432	0.122231	0.827642	0.913952	0.909567	-0.386437	0.877779	0.781725	0.624133	-0.394005	-0.724937	0.920734	0.953166
Tmem238	-0.785714	-0.892958	-0.813914	0.61811	0.951891	0.819296	0.798732	0.955814	0.793885	0.761691	0.839709	-0.508455	0.7185	0.790615	0.865741	0.878683	0.902373	0.86304	-0.869782	0.851426	-0.0475233	-0.809332	0.913032	0.803157	0.866045	-0.699821	0.93539	0.81764	0.68074	0.918296	0.959109	0.79635	0.827636	-0.847087	-0.77606	0.940883	0.966365	0.409408	0.965637	0.859205	0.94628	-0.590188	0.963563	0.907014	0.942715	-0.596262	-0.889591	0.889297	0.881041
Syce2	-0.702877	-0.761529	-0.650635	0.847896	0.847378	0.729436	0.884325	0.908287	0.893573	0.843925	0.770943	-0.655334	0.775331	0.908895	0.735695	0.810557	0.778521	0.736507	-0.821144	0.856973	0.0456562	-0.726933	0.736261	0.902168	0.846091	-0.630962	0.848212	0.659334	0.773662	0.864293	0.866955	0.872236	0.853472	-0.818103	-0.77615	0.728825	0.903086	0.615161	0.843624	0.820473	0.875978	-0.685264	0.84319	0.901688	0.753498	-0.762891	-0.688627	0.750303	0.783301
Nlrp14	-0.533106	-0.746513	-0.535662	0.719977	0.766751	0.843606	0.905956	0.79004	0.823086	0.83578	0.746421	-0.46997	0.703481	0.805022	0.797307	0.87035	0.765513	0.768109	-0.704598	0.755298	0.054651	-0.614743	0.814342	0.73594	0.82096	-0.575465	0.914175	0.669754	0.752336	0.831938	0.774731	0.833537	0.647308	-0.71376	-0.662634	0.725566	0.870532	0.589062	0.888774	0.754613	0.792582	-0.501775	0.787606	0.884631	0.832308	-0.586758	-0.641188	0.730372	0.809919
Evc2	-0.69427	-0.813183	-0.56219	0.756448	0.627875	0.939134	0.560018	0.836951	0.710391	0.74797	0.909887	-0.224342	0.278536	0.732172	0.425066	0.897285	0.913196	0.453949	-0.739801	0.918827	-0.550776	-0.725195	0.59678	0.647193	0.527894	-0.778757	0.658904	0.980748	0.433732	0.612222	0.796831	0.818943	0.595288	-0.639532	-0.860609	0.886773	0.728697	0.134232	0.804379	0.898441	0.867044	-0.357465	0.847512	0.751223	0.590223	-0.34787	-0.772495	0.895592	0.947575
Fam69a	-0.535825	-0.6174	-0.720395	0.367307	0.7686	0.331844	0.825117	0.622647	0.618102	0.474402	0.341143	-0.802921	0.965971	0.642404	0.859687	0.492891	0.439049	0.894535	-0.693984	0.41733	0.626885	-0.605593	0.739963	0.77726	0.827162	-0.29679	0.767591	0.188756	0.79806	0.821946	0.668242	0.544542	0.781628	-0.717084	-0.421556	0.455365	0.760506	0.763777	0.646337	0.45487	0.580005	-0.78938	0.623585	0.712385	0.800928	-0.836107	-0.591728	0.335892	0.361669
Yars2	-0.445242	-0.710186	-0.634072	0.642432	0.823659	0.656318	0.890134	0.791423	0.752921	0.667273	0.701459	-0.541244	0.848834	0.809708	0.87642	0.690831	0.629671	0.824336	-0.726467	0.674191	0.326076	-0.610445	0.746263	0.795641	0.885175	-0.44033	0.870591	0.465629	0.806578	0.881866	0.814634	0.709569	0.69945	-0.710191	-0.552353	0.707545	0.880738	0.556265	0.840356	0.687569	0.753245	-0.635664	0.775133	0.848614	0.854084	-0.701058	-0.583427	0.657483	0.681706
Me1	0.867064	0.90591	0.792503	-0.570148	-0.740658	-0.764482	-0.603591	-0.858406	-0.597158	-0.677445	-0.788131	0.437996	-0.544428	-0.641405	-0.593042	-0.82373	-0.827365	-0.645451	0.898589	-0.842883	0.385871	0.938125	-0.78474	-0.784746	-0.587213	0.903095	-0.765112	-0.885171	-0.421386	-0.793956	-0.896566	-0.785043	-0.791548	0.859615	0.909243	-0.907418	-0.800319	-0.309826	-0.817317	-0.81213	-0.857903	0.643522	-0.883	-0.823902	-0.699653	0.581017	0.938505	-0.852007	-0.836704
Nuf2	-0.838596	-0.929005	-0.77743	0.770547	0.890369	0.896219	0.841845	0.977258	0.883922	0.895932	0.893021	-0.573949	0.697391	0.871799	0.78682	0.944876	0.936692	0.782509	-0.891722	0.953466	-0.152555	-0.848212	0.877815	0.875731	0.849459	-0.765482	0.918944	0.871597	0.6881	0.912794	0.971842	0.925974	0.857736	-0.875584	-0.888965	0.920343	0.965909	0.46023	0.953845	0.905384	0.984166	-0.645686	0.979223	0.951716	0.867408	-0.662814	-0.882282	0.89832	0.928054
Spc24	-0.817617	-0.855981	-0.74641	0.750657	0.926975	0.800306	0.809671	0.972151	0.900706	0.869135	0.838272	-0.579715	0.691828	0.866643	0.748301	0.859803	0.900481	0.762568	-0.860016	0.936427	-0.0760771	-0.792965	0.801727	0.850954	0.825089	-0.69262	0.870173	0.814	0.680931	0.873976	0.956682	0.846838	0.866373	-0.828193	-0.828249	0.881694	0.940437	0.45996	0.897805	0.866545	0.966523	-0.6509	0.960295	0.897877	0.830664	-0.6461	-0.839993	0.849756	0.868813
Lrrk2	0.805148	0.812293	0.681377	-0.625571	-0.601788	-0.831064	-0.440919	-0.80056	-0.624791	-0.630081	-0.825721	0.307376	-0.239218	-0.645744	-0.396142	-0.840554	-0.873759	-0.442432	0.725121	-0.831464	0.553902	0.749966	-0.606727	-0.626793	-0.499923	0.727961	-0.577974	-0.924584	-0.385519	-0.563748	-0.765561	-0.756275	-0.666385	0.698104	0.840228	-0.842009	-0.682007	-0.0306616	-0.731907	-0.870078	-0.843506	0.378111	-0.817178	-0.690757	-0.561144	0.362459	0.81426	-0.835003	-0.851402
Dars2	-0.736791	-0.822026	-0.62467	0.63468	0.5811	0.889936	0.487902	0.77858	0.653063	0.654673	0.821367	-0.262535	0.231556	0.664776	0.401751	0.874562	0.910377	0.470152	-0.707047	0.830611	-0.512333	-0.712491	0.612781	0.600723	0.504898	-0.693833	0.602997	0.935061	0.421546	0.558096	0.740322	0.770894	0.607963	-0.627388	-0.808241	0.839574	0.683384	0.0992182	0.766503	0.86226	0.832019	-0.320664	0.809844	0.682753	0.598836	-0.313933	-0.799399	0.822717	0.875483
Slc35e1	-0.48744	-0.523829	-0.501135	0.204735	0.387597	0.252127	0.628197	0.32952	0.39637	0.463086	0.10976	-0.688633	0.713622	0.366355	0.536788	0.409926	0.277761	0.621643	-0.511494	0.269624	0.363625	-0.546243	0.637085	0.59936	0.483074	-0.33377	0.574104	0.129326	0.484346	0.608652	0.423344	0.509304	0.599641	-0.619459	-0.399751	0.227419	0.491092	0.764869	0.418829	0.230574	0.347998	-0.679445	0.376796	0.541211	0.520703	-0.691461	-0.480464	0.137355	0.202095
Hirip3	-0.806715	-0.839161	-0.684162	0.78745	0.871328	0.818035	0.902679	0.920723	0.899186	0.93153	0.793077	-0.650949	0.772964	0.860443	0.78483	0.893699	0.840556	0.771317	-0.863892	0.906572	-0.055851	-0.805134	0.843067	0.878543	0.835873	-0.764459	0.92141	0.782582	0.705969	0.903873	0.906908	0.910404	0.829154	-0.847432	-0.865528	0.79653	0.92927	0.62651	0.881973	0.812612	0.909289	-0.708344	0.911298	0.946803	0.807413	-0.735022	-0.816581	0.785406	0.844855
Fam57a	-0.843899	-0.882186	-0.824992	0.738491	0.901433	0.732765	0.886955	0.940736	0.870084	0.829577	0.768436	-0.757914	0.852108	0.878859	0.826138	0.835871	0.812712	0.832481	-0.914395	0.868322	0.0767994	-0.859226	0.848017	0.95253	0.888076	-0.694858	0.895828	0.692122	0.762651	0.940933	0.946923	0.88308	0.932912	-0.906013	-0.843561	0.801865	0.951955	0.609648	0.875124	0.818359	0.922123	-0.810723	0.928236	0.940278	0.844568	-0.835012	-0.846938	0.752626	0.781407
Fndc5	-0.870577	-0.955201	-0.85704	0.730013	0.84491	0.82322	0.879559	0.916096	0.884625	0.84475	0.776846	-0.747033	0.773219	0.885128	0.764614	0.91689	0.865276	0.825493	-0.917257	0.876238	0.0103867	-0.890707	0.860708	0.944823	0.835048	-0.691094	0.88601	0.750207	0.779749	0.900042	0.937649	0.930143	0.941523	-0.932987	-0.874243	0.827907	0.937734	0.580597	0.891064	0.87291	0.940157	-0.804837	0.945387	0.951473	0.848811	-0.811865	-0.89755	0.747243	0.819095
Emilin2	-0.625784	-0.797886	-0.745696	0.646531	0.881865	0.67474	0.964211	0.834411	0.782164	0.691003	0.659909	-0.700511	0.946108	0.834577	0.916086	0.776762	0.692863	0.93293	-0.861297	0.691561	0.318356	-0.759367	0.847337	0.893651	0.906079	-0.5824	0.940957	0.535538	0.86534	0.940751	0.847806	0.780073	0.820064	-0.823554	-0.671568	0.718614	0.924038	0.743919	0.877417	0.728413	0.79147	-0.773321	0.826037	0.917004	0.901629	-0.834389	-0.746749	0.642994	0.696268
Sema3g	-0.749508	-0.895572	-0.731015	0.730664	0.795464	0.914798	0.66286	0.932676	0.803075	0.770776	0.933929	-0.369547	0.459503	0.81892	0.609364	0.901213	0.947033	0.633392	-0.813367	0.942071	-0.309655	-0.77731	0.714071	0.752441	0.700837	-0.694811	0.765624	0.919866	0.581023	0.752936	0.922437	0.830774	0.748286	-0.751284	-0.835622	0.961103	0.863417	0.185064	0.893779	0.938384	0.96018	-0.492749	0.952714	0.83362	0.764363	-0.472208	-0.838818	0.919907	0.946327
Gsg1l	-0.732798	-0.860217	-0.798812	0.801197	0.83274	0.846511	0.839891	0.921739	0.879745	0.719806	0.84859	-0.648167	0.690976	0.938383	0.770686	0.90354	0.862089	0.779366	-0.838477	0.829742	0.0313863	-0.745025	0.754109	0.875421	0.891392	-0.558026	0.82085	0.718776	0.860078	0.815583	0.871464	0.877088	0.839797	-0.812025	-0.776101	0.806931	0.914262	0.423616	0.892407	0.931987	0.923514	-0.627951	0.905867	0.898315	0.828713	-0.71898	-0.776145	0.771902	0.837771
Frmd5	0.863413	0.89559	0.761873	-0.693248	-0.64823	-0.848078	-0.559448	-0.860402	-0.650581	-0.686847	-0.86529	0.435003	-0.415899	-0.711805	-0.504218	-0.877027	-0.871681	-0.529546	0.844249	-0.882064	0.494571	0.875916	-0.694214	-0.771414	-0.591473	0.840965	-0.672739	-0.919136	-0.450452	-0.700317	-0.84896	-0.852908	-0.754874	0.805315	0.93739	-0.873638	-0.763012	-0.180343	-0.791227	-0.888218	-0.881104	0.545516	-0.868727	-0.796727	-0.6194	0.54059	0.876668	-0.86242	-0.875157
Ltbp4	-0.645157	-0.807734	-0.747166	0.507481	0.885558	0.696571	0.849844	0.831551	0.715406	0.727119	0.702236	-0.557589	0.845219	0.707087	0.965776	0.769275	0.731206	0.903178	-0.771974	0.69784	0.188376	-0.713441	0.955121	0.769757	0.914361	-0.572703	0.959277	0.595363	0.696427	0.957204	0.873415	0.739374	0.760561	-0.817149	-0.632241	0.794373	0.935203	0.528294	0.911331	0.684001	0.814664	-0.605701	0.841848	0.881474	0.961887	-0.646976	-0.751607	0.749357	0.731429
Arhgap11a	-0.737125	-0.827062	-0.610586	0.812609	0.813654	0.951392	0.769544	0.92184	0.869949	0.855854	0.892395	-0.394376	0.500682	0.848555	0.63825	0.966536	0.959913	0.666483	-0.7977	0.929419	-0.299988	-0.724506	0.749735	0.741003	0.727762	-0.742045	0.837277	0.94153	0.64819	0.754428	0.856612	0.876401	0.712783	-0.731845	-0.840094	0.882782	0.87116	0.384295	0.913744	0.930468	0.933289	-0.445063	0.910081	0.869807	0.765165	-0.483582	-0.804843	0.896511	0.963853
D5Wsu152e	0.83556	0.940213	0.851465	-0.698918	-0.761149	-0.857652	-0.675755	-0.906031	-0.753292	-0.705643	-0.874782	0.530959	-0.541965	-0.80934	-0.625636	-0.896023	-0.878303	-0.666758	0.874054	-0.880225	0.257233	0.873377	-0.744267	-0.8388	-0.707017	0.722744	-0.754391	-0.849195	-0.626736	-0.775572	-0.917531	-0.858287	-0.842941	0.869359	0.882382	-0.909817	-0.854349	-0.240026	-0.853284	-0.934103	-0.934773	0.65062	-0.935744	-0.867921	-0.744954	0.637032	0.888776	-0.842268	-0.874007
Gm15698	-0.632434	-0.79931	-0.710817	0.57141	0.861112	0.691818	0.930972	0.807657	0.739556	0.746928	0.658154	-0.63063	0.91266	0.747577	0.939991	0.780708	0.690795	0.913017	-0.815669	0.691275	0.237776	-0.747269	0.919352	0.828338	0.887792	-0.622655	0.971409	0.568636	0.756507	0.959156	0.847001	0.774828	0.767397	-0.824166	-0.66924	0.736018	0.919481	0.695926	0.885539	0.672814	0.779183	-0.709742	0.818112	0.912629	0.918965	-0.752846	-0.749627	0.677187	0.708491
Mmp2	-0.691153	-0.830331	-0.74263	0.690748	0.934948	0.737734	0.931483	0.915954	0.816905	0.785132	0.760391	-0.623591	0.890648	0.841487	0.915931	0.822728	0.786656	0.904255	-0.875145	0.799299	0.153835	-0.784883	0.895349	0.887959	0.918135	-0.667604	0.97345	0.66078	0.784409	0.97612	0.920743	0.822398	0.841902	-0.853964	-0.736903	0.81757	0.971649	0.653045	0.937615	0.784438	0.874467	-0.704574	0.889245	0.942906	0.923146	-0.756514	-0.784917	0.78542	0.795665
X1110064A23Rik	-0.799142	-0.891593	-0.78417	0.670214	0.871386	0.780911	0.851613	0.920398	0.754487	0.831163	0.82189	-0.606938	0.827184	0.774164	0.880378	0.849817	0.793278	0.812693	-0.89826	0.859841	-0.0661427	-0.876159	0.927284	0.886363	0.865307	-0.814794	0.950044	0.755587	0.631298	0.982868	0.956579	0.872935	0.828501	-0.906819	-0.859693	0.866193	0.951474	0.52257	0.914709	0.780408	0.894431	-0.729256	0.919256	0.958606	0.866469	-0.745598	-0.853559	0.843451	0.833972
Npb	-0.636564	-0.850503	-0.754203	0.770628	0.821381	0.797913	0.943213	0.863827	0.813847	0.69226	0.770875	-0.660948	0.837934	0.911208	0.815471	0.862834	0.753597	0.848291	-0.894114	0.766897	0.15701	-0.797216	0.764427	0.921062	0.857331	-0.635299	0.888007	0.640364	0.887107	0.878387	0.857501	0.854773	0.805122	-0.820199	-0.763636	0.770415	0.906341	0.638115	0.885641	0.84951	0.836358	-0.76375	0.863111	0.938666	0.834806	-0.829377	-0.77009	0.694471	0.787263
Gm2590	0.615418	0.738454	0.75102	-0.527166	-0.74698	-0.506049	-0.818259	-0.719592	-0.660682	-0.650573	-0.562416	0.731135	-0.890951	-0.700941	-0.803959	-0.616213	-0.501998	-0.777165	0.758104	-0.612669	-0.301563	0.737928	-0.767786	-0.86088	-0.787948	0.506313	-0.806443	-0.37664	-0.70459	-0.880317	-0.806558	-0.708684	-0.830538	0.875693	0.62547	-0.616979	-0.818239	-0.584227	-0.708386	-0.599449	-0.700925	0.857028	-0.731385	-0.846622	-0.749809	0.865069	0.645025	-0.533769	-0.53913
E330037M01Rik	0.785259	0.890161	0.822711	-0.715329	-0.741181	-0.694276	-0.858622	-0.829341	-0.726701	-0.683486	-0.690797	0.766487	-0.840088	-0.828912	-0.70583	-0.80207	-0.697124	-0.774514	0.953779	-0.770594	-0.048031	0.932449	-0.749754	-0.983458	-0.745799	0.756952	-0.81217	-0.62865	-0.747447	-0.872592	-0.863401	-0.870186	-0.891965	0.905261	0.869401	-0.727297	-0.844654	-0.668942	-0.78855	-0.785377	-0.806112	0.913871	-0.837208	-0.912772	-0.722437	0.927387	0.842412	-0.637093	-0.707778
Ccdc149	0.671986	0.814632	0.656468	-0.648501	-0.453582	-0.837807	-0.467267	-0.715168	-0.496331	-0.535947	-0.838903	0.296097	-0.294914	-0.625235	-0.406786	-0.814567	-0.73613	-0.39473	0.732059	-0.756391	0.541313	0.777205	-0.562987	-0.665064	-0.480885	0.769807	-0.55541	-0.830446	-0.391336	-0.574082	-0.713971	-0.784311	-0.570387	0.688589	0.849627	-0.786388	-0.630671	-0.0395469	-0.695852	-0.825533	-0.741759	0.442588	-0.739057	-0.712283	-0.495386	0.461414	0.738192	-0.778795	-0.812459
AA409261	0.0757252	0.109862	0.144542	-0.222846	-0.475342	-0.126639	-0.544501	-0.266005	-0.56582	-0.346534	-0.0415948	0.436545	-0.496502	-0.432104	-0.491013	-0.202409	-0.238565	-0.519898	0.128898	-0.145427	-0.72144	-0.0498524	-0.300996	-0.254803	-0.550697	-0.262208	-0.397162	0.076188	-0.624141	-0.327591	-0.207404	-0.188926	-0.303774	0.124098	-0.0692556	-0.0496005	-0.391428	-0.553876	-0.306716	-0.146899	-0.262072	0.19721	-0.247605	-0.268025	-0.483183	0.287974	0.0755936	-0.00624036	-0.0955795
Pald1	-0.636352	-0.819054	-0.56706	0.738367	0.811902	0.926684	0.781104	0.885145	0.784993	0.844555	0.883282	-0.292553	0.547423	0.776865	0.674672	0.91489	0.882297	0.679644	-0.796564	0.902614	-0.279464	-0.738983	0.769046	0.715505	0.683742	-0.79486	0.884292	0.914051	0.57767	0.802923	0.877294	0.823564	0.646691	-0.7283	-0.807706	0.919081	0.86817	0.394352	0.920484	0.861063	0.883674	-0.477932	0.896139	0.884924	0.780992	-0.468013	-0.786142	0.907061	0.956003
Krt18	0.883917	0.907284	0.806085	-0.66956	-0.724851	-0.827321	-0.676089	-0.870094	-0.726656	-0.78979	-0.825894	0.565315	-0.563176	-0.735423	-0.65724	-0.896568	-0.839575	-0.645791	0.824451	-0.855016	0.313419	0.859271	-0.837552	-0.819243	-0.720323	0.768073	-0.789599	-0.828161	-0.550392	-0.808818	-0.884766	-0.895286	-0.844871	0.924989	0.894567	-0.842529	-0.848738	-0.290839	-0.836292	-0.861399	-0.903375	0.62218	-0.881772	-0.882217	-0.730596	0.640508	0.855337	-0.838932	-0.841236
Dcaf11	0.817563	0.890262	0.919267	-0.455811	-0.771859	-0.574584	-0.659661	-0.807653	-0.562808	-0.539608	-0.647784	0.642289	-0.752031	-0.647875	-0.711761	-0.683177	-0.677867	-0.772984	0.908379	-0.698047	-0.00585681	0.932011	-0.789787	-0.865212	-0.687288	0.709056	-0.756914	-0.616301	-0.56209	-0.854743	-0.890045	-0.701672	-0.886757	0.901345	0.779059	-0.805107	-0.814023	-0.421144	-0.762932	-0.712751	-0.792186	0.828111	-0.840683	-0.809141	-0.762148	0.77016	0.893304	-0.678479	-0.650958
Olfml3	-0.814837	-0.858233	-0.795151	0.584121	0.884393	0.697704	0.834796	0.887363	0.722599	0.797395	0.733844	-0.644335	0.856927	0.71888	0.902751	0.80059	0.757556	0.84837	-0.87317	0.793092	0.0109491	-0.854568	0.959029	0.862284	0.868512	-0.768551	0.949049	0.691169	0.619846	0.984028	0.926949	0.821328	0.849951	-0.914333	-0.803832	0.816384	0.938413	0.566998	0.888487	0.718601	0.85923	-0.728085	0.882366	0.926466	0.882822	-0.745799	-0.84718	0.791199	0.763501
Slc16a7	-0.1245	-0.229133	-0.307472	0.136172	0.410423	-0.0350154	0.443587	0.281042	0.130645	0.138042	0.113985	-0.354899	0.690715	0.237894	0.479002	0.0490535	-0.0107081	0.455676	-0.425166	0.148503	0.418782	-0.383598	0.315645	0.461826	0.352135	-0.297008	0.417924	-0.0511508	0.303458	0.522908	0.375464	0.1601	0.363259	-0.38839	-0.191136	0.216652	0.362969	0.511779	0.265974	0.0838749	0.172422	-0.599956	0.249581	0.380158	0.336452	-0.566431	-0.23262	0.139567	0.0830112
Pbk	-0.680057	-0.774044	-0.539498	0.863867	0.700031	0.941623	0.666023	0.885588	0.871551	0.872785	0.936894	-0.342998	0.369235	0.847235	0.517422	0.903782	0.913697	0.484691	-0.696254	0.964319	-0.387099	-0.638781	0.608833	0.692913	0.673237	-0.656385	0.702995	0.907974	0.561095	0.660193	0.822167	0.871983	0.640319	-0.646836	-0.82629	0.838424	0.797628	0.190649	0.819773	0.90761	0.916267	-0.382486	0.873048	0.79923	0.633692	-0.416739	-0.688163	0.877343	0.940401
Hyal2	-0.75332	-0.838295	-0.839382	0.613016	0.960961	0.695478	0.853742	0.920121	0.80398	0.680928	0.725385	-0.656274	0.834355	0.826527	0.895038	0.805989	0.817356	0.927504	-0.868632	0.752612	0.187231	-0.775965	0.880233	0.859747	0.916418	-0.576511	0.914918	0.649344	0.809191	0.919871	0.908843	0.76078	0.894071	-0.857265	-0.694925	0.822296	0.956563	0.55634	0.917947	0.815318	0.891706	-0.67784	0.901147	0.889146	0.941282	-0.724443	-0.830057	0.759511	0.759989
X4.Sep	-0.699645	-0.85798	-0.63073	0.854658	0.721612	0.973668	0.702277	0.917031	0.793795	0.795847	0.976637	-0.341063	0.448819	0.848811	0.577516	0.944375	0.923249	0.565127	-0.814163	0.956522	-0.413172	-0.767559	0.67154	0.766796	0.684765	-0.787073	0.764116	0.949924	0.585405	0.7342	0.872501	0.896994	0.67393	-0.722826	-0.892008	0.916248	0.835495	0.237301	0.886027	0.95504	0.924648	-0.463675	0.90667	0.860841	0.686639	-0.497164	-0.782428	0.931781	0.98355
Plbd1	-0.759902	-0.914001	-0.826512	0.715664	0.778755	0.800806	0.79604	0.896647	0.781339	0.784725	0.852274	-0.631965	0.733366	0.833511	0.789897	0.84562	0.790368	0.736726	-0.84262	0.852616	-0.0464406	-0.829687	0.834282	0.900015	0.857769	-0.652635	0.842354	0.694487	0.689696	0.905253	0.934133	0.899224	0.85566	-0.899395	-0.824005	0.839999	0.917857	0.375968	0.877549	0.839377	0.907862	-0.70917	0.902317	0.921908	0.816659	-0.747716	-0.784128	0.808996	0.813052
Ptgis	-0.689247	-0.896451	-0.755524	0.714056	0.846886	0.929195	0.814485	0.911151	0.804623	0.705711	0.873111	-0.44876	0.617832	0.855169	0.763275	0.953831	0.921892	0.809609	-0.854997	0.833334	-0.0984997	-0.774002	0.80879	0.788424	0.804255	-0.668188	0.880815	0.847935	0.768184	0.816299	0.883354	0.835251	0.750187	-0.778328	-0.777118	0.917224	0.912	0.396963	0.961512	0.940189	0.917751	-0.531729	0.929084	0.897219	0.882405	-0.57282	-0.850747	0.857741	0.924241
Snrk	0.593547	0.654136	0.758707	-0.376644	-0.562184	-0.359681	-0.757267	-0.508113	-0.600726	-0.381548	-0.252378	0.919827	-0.827093	-0.651426	-0.659981	-0.533858	-0.429469	-0.791211	0.676512	-0.350669	-0.577399	0.623664	-0.61177	-0.779338	-0.702695	0.22579	-0.599652	-0.162406	-0.840836	-0.648299	-0.537727	-0.589791	-0.776703	0.677062	0.461841	-0.327001	-0.628031	-0.756112	-0.525553	-0.476421	-0.518318	0.823969	-0.553809	-0.635659	-0.659645	0.882409	0.611416	-0.160599	-0.286651
Cpxm1	-0.513096	-0.732478	-0.507369	0.781497	0.840177	0.879836	0.859883	0.878484	0.802226	0.811439	0.871644	-0.319088	0.654808	0.821592	0.78708	0.867508	0.817806	0.728722	-0.75269	0.842105	-0.0944679	-0.636033	0.762698	0.720092	0.8026	-0.692373	0.916929	0.79126	0.682788	0.839005	0.838941	0.800279	0.601151	-0.669917	-0.709975	0.845972	0.892504	0.470688	0.931849	0.819875	0.841607	-0.440074	0.845989	0.887757	0.818637	-0.505674	-0.666763	0.872076	0.911824
Twist2	-0.722966	-0.865703	-0.847022	0.717106	0.790857	0.689864	0.884451	0.837221	0.813419	0.630389	0.672168	-0.799404	0.834238	0.906864	0.737253	0.797736	0.732185	0.839472	-0.902761	0.728602	0.241597	-0.82589	0.714915	0.961952	0.824813	-0.541252	0.793062	0.554912	0.900727	0.832694	0.839821	0.828898	0.911926	-0.846718	-0.749509	0.703739	0.865943	0.651696	0.807097	0.825007	0.827311	-0.852681	0.843221	0.878192	0.791177	-0.898728	-0.79354	0.589535	0.682872
Star	0.537337	0.54972	0.29988	-0.586208	-0.281655	-0.717037	-0.209472	-0.567416	-0.347796	-0.535352	-0.745407	-0.0337441	0.0236418	-0.397512	-0.111031	-0.64736	-0.626797	-0.0641758	0.500604	-0.715973	0.869913	0.566777	-0.343405	-0.389171	-0.185595	0.799751	-0.358903	-0.859726	-0.0218095	-0.341667	-0.531168	-0.614286	-0.31019	0.451947	0.759313	-0.660769	-0.40708	0.142556	-0.498135	-0.650547	-0.583337	0.143122	-0.55117	-0.497621	-0.206611	0.126665	0.53648	-0.756203	-0.746903
Spp1	0.631766	0.585899	0.374692	-0.607766	-0.318157	-0.729462	-0.23286	-0.608953	-0.417078	-0.588287	-0.764669	0.0811806	-0.0135256	-0.441136	-0.165541	-0.679293	-0.663166	-0.0928516	0.513827	-0.748892	0.83527	0.584012	-0.394367	-0.43168	-0.268844	0.772581	-0.37513	-0.859821	-0.0677306	-0.374364	-0.564933	-0.664975	-0.380924	0.503417	0.793134	-0.658592	-0.450412	0.149612	-0.511086	-0.67527	-0.637113	0.181849	-0.594237	-0.527525	-0.24428	0.181364	0.569237	-0.758036	-0.748451
Rab11a	0.92438	0.900857	0.89317	-0.414466	-0.706408	-0.600944	-0.59259	-0.770674	-0.528859	-0.575796	-0.602159	0.624423	-0.646659	-0.567947	-0.620655	-0.730762	-0.723453	-0.716601	0.896499	-0.700343	0.177252	0.962543	-0.819502	-0.812257	-0.593052	0.80284	-0.728603	-0.709698	-0.452362	-0.796881	-0.840495	-0.725763	-0.872703	0.907025	0.842423	-0.781426	-0.760284	-0.426492	-0.733465	-0.696861	-0.778015	0.768244	-0.815097	-0.776674	-0.707331	0.70074	0.954653	-0.675982	-0.660366
Thbs4	-0.645126	-0.871575	-0.693276	0.798675	0.861507	0.932396	0.855481	0.944252	0.840316	0.771318	0.918983	-0.43283	0.660954	0.897402	0.786153	0.938703	0.91889	0.790089	-0.853522	0.886161	-0.0951014	-0.753372	0.797706	0.818746	0.846093	-0.687857	0.903951	0.840715	0.764893	0.860204	0.907521	0.868648	0.736645	-0.756433	-0.787469	0.91799	0.938935	0.436445	0.981018	0.931637	0.930223	-0.52295	0.929367	0.91718	0.875538	-0.585817	-0.793701	0.899524	0.948447
Kifc1	-0.756742	-0.826784	-0.649878	0.785029	0.884991	0.864332	0.880009	0.939	0.879025	0.921489	0.848882	-0.538262	0.725186	0.845762	0.818287	0.916528	0.883075	0.774012	-0.829061	0.90898	-0.113731	-0.756898	0.875798	0.824713	0.864112	-0.755617	0.945485	0.825431	0.68401	0.908663	0.906647	0.900533	0.777623	-0.814738	-0.831039	0.84262	0.947577	0.547679	0.937131	0.836786	0.923199	-0.574178	0.911042	0.939052	0.849591	-0.631589	-0.790338	0.869618	0.899523
Tdgf1	-0.74052	-0.927434	-0.779902	0.732974	0.853357	0.897654	0.802451	0.94939	0.775312	0.781822	0.919489	-0.462109	0.671187	0.831608	0.78199	0.923426	0.890036	0.773745	-0.889807	0.897924	-0.183114	-0.852016	0.856573	0.85222	0.810226	-0.774439	0.90773	0.855735	0.668815	0.903038	0.961507	0.88063	0.807423	-0.874598	-0.851347	0.957803	0.944536	0.372296	0.966577	0.919282	0.944896	-0.611881	0.950206	0.944649	0.862636	-0.632269	-0.855989	0.930271	0.936632
Ypel5	0.89304	0.951972	0.890984	-0.577211	-0.655243	-0.80129	-0.596657	-0.820638	-0.622079	-0.61084	-0.782025	0.567014	-0.516956	-0.693279	-0.591714	-0.865067	-0.82905	-0.642745	0.871514	-0.78931	0.306163	0.9179	-0.765817	-0.807504	-0.644127	0.761523	-0.697521	-0.818051	-0.537051	-0.738044	-0.847148	-0.832464	-0.815848	0.864777	0.894789	-0.843651	-0.779154	-0.241288	-0.788808	-0.853166	-0.857367	0.654328	-0.870575	-0.809487	-0.699887	0.640902	0.929627	-0.764181	-0.794129
Tram1l1	-0.457771	-0.540663	-0.613706	0.441719	0.692522	0.277242	0.816974	0.570864	0.618063	0.450329	0.285387	-0.793501	0.929273	0.664897	0.720641	0.435191	0.374649	0.804349	-0.670255	0.400798	0.632843	-0.564913	0.590653	0.783514	0.728301	-0.273943	0.681534	0.132909	0.801402	0.739512	0.598989	0.5253	0.750948	-0.649888	-0.403588	0.365644	0.682748	0.837279	0.562335	0.43008	0.516204	-0.811019	0.549316	0.663627	0.671591	-0.858952	-0.505081	0.253883	0.310229
Aaas	-0.570743	-0.794017	-0.548733	0.861451	0.746644	0.957247	0.817492	0.879205	0.812065	0.829105	0.942257	-0.34601	0.564523	0.859612	0.682043	0.924243	0.832344	0.623747	-0.774168	0.900317	-0.247317	-0.696878	0.69907	0.760594	0.743576	-0.74184	0.845893	0.851855	0.664647	0.785124	0.847185	0.88121	0.617046	-0.711293	-0.814803	0.861532	0.859211	0.358383	0.896796	0.894649	0.870156	-0.490693	0.868134	0.907064	0.72761	-0.545635	-0.692469	0.880657	0.951097
Myo18a	-0.700777	-0.872742	-0.662212	0.865416	0.71597	0.932788	0.818358	0.884191	0.78089	0.743681	0.88459	-0.484971	0.604757	0.881141	0.627418	0.949593	0.868259	0.666683	-0.898277	0.886303	-0.254902	-0.835061	0.692517	0.858645	0.710453	-0.824498	0.807927	0.870087	0.704989	0.777565	0.838937	0.920867	0.713943	-0.755086	-0.907567	0.838949	0.838271	0.489231	0.880692	0.92494	0.86839	-0.609945	0.872981	0.899875	0.703954	-0.667632	-0.815509	0.822098	0.92023
Slc29a1	-0.76399	-0.900176	-0.702612	0.808838	0.828145	0.923909	0.82506	0.951948	0.842899	0.908611	0.940666	-0.490363	0.660402	0.852807	0.756032	0.933837	0.886404	0.698614	-0.862211	0.967215	-0.240468	-0.828835	0.829887	0.851512	0.808043	-0.813283	0.90072	0.881451	0.62724	0.896474	0.957389	0.933284	0.772239	-0.844232	-0.905008	0.920387	0.934777	0.3956	0.931125	0.890027	0.952483	-0.622209	0.95368	0.955961	0.803369	-0.637815	-0.823474	0.919632	0.949041
Hdc	0.701686	0.870908	0.702947	-0.597551	-0.70935	-0.904035	-0.563112	-0.851531	-0.645699	-0.664888	-0.902585	0.243664	-0.377221	-0.678795	-0.601703	-0.874841	-0.905004	-0.596106	0.757351	-0.848666	0.405892	0.751148	-0.736713	-0.641979	-0.636997	0.718665	-0.734979	-0.923692	-0.460814	-0.70819	-0.853046	-0.762215	-0.631991	0.698705	0.790511	-0.951962	-0.796878	-0.0782367	-0.871316	-0.872301	-0.881521	0.371333	-0.887064	-0.771031	-0.748057	0.35545	0.829209	-0.919837	-0.922494
Ccdc25	0.787754	0.84887	0.709055	-0.625241	-0.70302	-0.832208	-0.501127	-0.868343	-0.63635	-0.676548	-0.877721	0.280024	-0.344828	-0.664027	-0.505745	-0.835932	-0.892954	-0.527904	0.775668	-0.877083	0.502183	0.791901	-0.693032	-0.674464	-0.572323	0.773616	-0.678756	-0.935021	-0.391541	-0.683766	-0.860451	-0.764024	-0.70904	0.752266	0.84195	-0.930315	-0.769106	-0.0709936	-0.817374	-0.876852	-0.890223	0.415322	-0.87225	-0.752337	-0.659274	0.386272	0.836582	-0.92624	-0.896987
Tmem185b	-0.638445	-0.796887	-0.651737	0.857892	0.717641	0.891394	0.774883	0.85603	0.863424	0.66593	0.820671	-0.504657	0.505599	0.93593	0.571269	0.920811	0.897755	0.668893	-0.778888	0.80975	-0.0946917	-0.663476	0.605931	0.78895	0.742236	-0.530247	0.714904	0.770849	0.836263	0.656493	0.755097	0.853718	0.73535	-0.671773	-0.743178	0.756825	0.807925	0.41894	0.848848	0.959754	0.867902	-0.471708	0.826348	0.804277	0.713221	-0.580858	-0.713982	0.742189	0.856914
Chtf18	-0.589289	-0.772619	-0.5005	0.83656	0.645577	0.980112	0.685159	0.84156	0.756727	0.825431	0.964332	-0.249145	0.397233	0.78564	0.576426	0.919644	0.850025	0.489103	-0.69836	0.910656	-0.442151	-0.655738	0.655183	0.670032	0.663619	-0.748836	0.753948	0.909369	0.523832	0.695757	0.799044	0.873923	0.542638	-0.653293	-0.828477	0.85233	0.787813	0.185145	0.847332	0.880388	0.855045	-0.356533	0.833235	0.834391	0.641841	-0.412102	-0.666121	0.908177	0.962431
Col6a2	-0.78932	-0.838398	-0.799408	0.549749	0.926603	0.724317	0.818373	0.893397	0.754391	0.72539	0.719543	-0.601019	0.794684	0.737719	0.915855	0.827962	0.835584	0.90491	-0.837546	0.751296	0.0738813	-0.773336	0.953592	0.79195	0.901144	-0.651716	0.938126	0.708085	0.696204	0.926414	0.886149	0.768256	0.824629	-0.833544	-0.718333	0.82344	0.940726	0.53623	0.923782	0.758948	0.872849	-0.593657	0.886395	0.874281	0.948303	-0.640375	-0.853803	0.788294	0.776949
Arhgef5	0.891764	0.950189	0.872916	-0.676569	-0.731226	-0.844452	-0.653436	-0.889278	-0.768731	-0.710387	-0.833331	0.592301	-0.520588	-0.8015	-0.605419	-0.899051	-0.904352	-0.662842	0.857176	-0.868747	0.24539	0.864808	-0.754676	-0.83265	-0.715377	0.679099	-0.721674	-0.836358	-0.624869	-0.751205	-0.889321	-0.872335	-0.864115	0.854002	0.880983	-0.866851	-0.837429	-0.256556	-0.832352	-0.915112	-0.9344	0.630553	-0.922381	-0.833166	-0.741653	0.630465	0.901726	-0.801545	-0.842016
Hoxc8	-0.521534	-0.668965	-0.544774	0.706301	0.875632	0.64183	0.959118	0.804712	0.850909	0.775355	0.616702	-0.598963	0.867652	0.83976	0.806149	0.722146	0.678799	0.843454	-0.763631	0.717315	0.31346	-0.623465	0.731922	0.812675	0.827643	-0.522605	0.900062	0.525348	0.823686	0.862096	0.788371	0.731273	0.740263	-0.697925	-0.6006	0.654057	0.873302	0.796246	0.824349	0.677735	0.756549	-0.673599	0.770803	0.853895	0.817468	-0.722971	-0.625703	0.613488	0.683936
Mgst2	0.762294	0.90667	0.827778	-0.645004	-0.735755	-0.744854	-0.871126	-0.803214	-0.715757	-0.719119	-0.713734	0.740711	-0.845632	-0.785003	-0.796503	-0.825957	-0.680087	-0.791961	0.907673	-0.754214	-0.0656463	0.902937	-0.820867	-0.927053	-0.788919	0.738549	-0.858743	-0.629747	-0.726072	-0.898296	-0.868092	-0.867454	-0.82082	0.897373	0.847983	-0.746368	-0.860931	-0.596479	-0.805546	-0.747738	-0.80027	0.885308	-0.855572	-0.93479	-0.779373	0.886414	0.843532	-0.638728	-0.718952
Ndufaf2	-0.556353	-0.667601	-0.417473	0.920711	0.666175	0.89711	0.673362	0.84337	0.887736	0.819793	0.888143	-0.303662	0.340585	0.879668	0.447121	0.848336	0.873793	0.441911	-0.641418	0.920981	-0.308235	-0.53005	0.478512	0.655339	0.640161	-0.564609	0.639826	0.839838	0.611005	0.579062	0.73639	0.818872	0.567596	-0.519672	-0.743226	0.750269	0.740209	0.253096	0.768872	0.880924	0.853928	-0.317121	0.799797	0.733051	0.565622	-0.383048	-0.578576	0.804478	0.895947
Igfbp2	-0.763293	-0.853582	-0.828234	0.577505	0.923487	0.764395	0.852092	0.884189	0.809593	0.682198	0.714014	-0.64212	0.778404	0.805912	0.896464	0.864324	0.855015	0.932611	-0.840938	0.730706	0.161534	-0.750683	0.901837	0.800505	0.908519	-0.563386	0.915144	0.691623	0.816637	0.876074	0.862484	0.769168	0.829778	-0.807869	-0.692381	0.809764	0.934738	0.544877	0.921741	0.813545	0.879699	-0.613006	0.899646	0.873113	0.959514	-0.664688	-0.859882	0.730402	0.775639
Slc38a5	-0.759802	-0.928879	-0.755479	0.768075	0.851642	0.950518	0.817018	0.950675	0.866777	0.822796	0.916889	-0.487903	0.617397	0.882369	0.739843	0.96224	0.951934	0.760398	-0.872846	0.933202	-0.164201	-0.811922	0.806698	0.825792	0.805898	-0.721006	0.877721	0.894101	0.713886	0.842917	0.937548	0.893258	0.780055	-0.794934	-0.855421	0.940285	0.930393	0.387732	0.952476	0.938929	0.966996	-0.58403	0.975781	0.917946	0.85534	-0.594314	-0.873066	0.886334	0.952273
Dctd	-0.637702	-0.731538	-0.562947	0.734496	0.831088	0.678949	0.884617	0.833057	0.762538	0.777792	0.666881	-0.536283	0.796502	0.787527	0.691023	0.762666	0.716623	0.762338	-0.866735	0.792737	0.0173699	-0.781036	0.723083	0.848338	0.69362	-0.780878	0.87742	0.68389	0.670008	0.855931	0.825363	0.776879	0.758697	-0.76211	-0.768454	0.730507	0.840662	0.768024	0.818813	0.722018	0.773222	-0.719973	0.794793	0.872325	0.724919	-0.72624	-0.740987	0.703231	0.755436
Phldb2	0.910322	0.947539	0.890567	-0.669531	-0.707019	-0.784555	-0.663483	-0.871617	-0.679194	-0.649148	-0.799837	0.63534	-0.60075	-0.766322	-0.610568	-0.862678	-0.829615	-0.665529	0.928448	-0.835809	0.261229	0.950734	-0.74883	-0.887643	-0.683229	0.802092	-0.723823	-0.810672	-0.593285	-0.78281	-0.883316	-0.867493	-0.870292	0.891029	0.935752	-0.840351	-0.814906	-0.342959	-0.800228	-0.876025	-0.882787	0.73718	-0.89269	-0.850517	-0.694398	0.733893	0.93018	-0.77177	-0.803301
Sertad4	-0.775022	-0.90116	-0.762569	0.858345	0.854898	0.879162	0.909874	0.950499	0.899615	0.794573	0.849451	-0.653403	0.74929	0.958984	0.742877	0.939234	0.89734	0.800735	-0.941105	0.904343	-0.0311426	-0.849152	0.761556	0.937188	0.838466	-0.734167	0.874079	0.805498	0.832448	0.862105	0.908681	0.925804	0.849152	-0.81841	-0.88131	0.84088	0.92794	0.603334	0.916605	0.930438	0.933173	-0.722889	0.938999	0.941938	0.81476	-0.773919	-0.857999	0.78974	0.885471
Fbxw24	-0.620971	-0.771992	-0.660386	0.624043	0.859718	0.708968	0.928423	0.822612	0.809033	0.815445	0.680279	-0.623397	0.87296	0.782775	0.921291	0.783928	0.724397	0.874841	-0.762516	0.731247	0.233979	-0.679667	0.898746	0.809162	0.915728	-0.557148	0.953819	0.570129	0.760073	0.940754	0.840657	0.79718	0.75945	-0.783396	-0.649388	0.717839	0.92529	0.670547	0.885426	0.678079	0.804362	-0.640828	0.817082	0.894528	0.910268	-0.704548	-0.69495	0.691871	0.721894
Vstm4	-0.815512	-0.90029	-0.781829	0.72717	0.936706	0.837367	0.83316	0.984852	0.845959	0.839709	0.865401	-0.54901	0.732469	0.846473	0.82072	0.900976	0.921359	0.825568	-0.898746	0.916856	-0.101469	-0.839126	0.891274	0.866334	0.861924	-0.755494	0.934025	0.842001	0.685984	0.933088	0.97454	0.870185	0.867232	-0.871449	-0.842705	0.926721	0.975331	0.481104	0.965863	0.885036	0.969609	-0.62917	0.966132	0.935191	0.896746	-0.650597	-0.877277	0.908673	0.905994
Xkr5	-0.815067	-0.877195	-0.726719	0.734655	0.771325	0.859009	0.736031	0.914441	0.782019	0.897216	0.905521	-0.519807	0.623173	0.770615	0.754298	0.886153	0.843257	0.642701	-0.795734	0.92437	-0.284704	-0.802889	0.863693	0.814647	0.814233	-0.773596	0.852129	0.830071	0.536193	0.882891	0.928066	0.921056	0.781176	-0.871342	-0.885665	0.868016	0.903297	0.293285	0.88012	0.829625	0.928328	-0.577402	0.907688	0.913781	0.771597	-0.612543	-0.788535	0.90464	0.886729
Trp53i13	-0.732548	-0.876643	-0.667235	0.859928	0.788009	0.950603	0.753777	0.945965	0.862038	0.801243	0.929285	-0.41403	0.501778	0.901494	0.590407	0.952834	0.973429	0.651415	-0.850822	0.957841	-0.295792	-0.777688	0.689825	0.808698	0.718039	-0.734092	0.788836	0.932088	0.674883	0.752811	0.887476	0.897239	0.756359	-0.734904	-0.869157	0.911455	0.869782	0.360033	0.915116	0.976056	0.953702	-0.49948	0.927976	0.862619	0.743341	-0.534359	-0.818048	0.905147	0.970021
A830039N20Rik	-0.531785	-0.74978	-0.8007	0.397373	0.76914	0.576478	0.764896	0.706907	0.614821	0.483787	0.58461	-0.608176	0.805588	0.67212	0.911203	0.657003	0.602275	0.880584	-0.687828	0.510382	0.387653	-0.620685	0.829088	0.725074	0.885242	-0.325575	0.810663	0.386881	0.77859	0.834811	0.75276	0.623524	0.729261	-0.746225	-0.473665	0.666597	0.832205	0.432125	0.798287	0.633197	0.703554	-0.599594	0.734024	0.768222	0.90715	-0.66825	-0.653472	0.568118	0.568706
Emx2	0.803503	0.877245	0.825375	-0.734183	-0.669008	-0.73498	-0.856816	-0.789297	-0.782636	-0.676022	-0.668828	0.856935	-0.790003	-0.863726	-0.709225	-0.84314	-0.726008	-0.754874	0.882897	-0.732059	-0.102628	0.846366	-0.735429	-0.94804	-0.810982	0.622964	-0.756405	-0.590448	-0.82514	-0.801741	-0.779294	-0.907771	-0.854592	0.832151	0.837766	-0.631934	-0.81484	-0.646072	-0.75839	-0.784295	-0.795046	0.829529	-0.805725	-0.869044	-0.718281	0.908828	0.804418	-0.554836	-0.674172
Camk2n1	-0.427852	-0.559355	-0.649878	0.353575	0.721248	0.341648	0.813753	0.550257	0.606664	0.338724	0.263205	-0.734186	0.872698	0.654273	0.756019	0.496732	0.445786	0.897584	-0.661138	0.32563	0.691798	-0.523394	0.61609	0.700789	0.73742	-0.197458	0.697034	0.172532	0.886277	0.683518	0.552416	0.464467	0.696675	-0.582532	-0.329533	0.396913	0.679331	0.812291	0.611482	0.473648	0.511024	-0.703438	0.563052	0.63068	0.764018	-0.76006	-0.565361	0.235311	0.333957
Wdr59	-0.581449	-0.686853	-0.374588	0.891775	0.609427	0.898672	0.724372	0.788792	0.826841	0.90655	0.831877	-0.319886	0.402865	0.801148	0.459621	0.876944	0.814367	0.448771	-0.657751	0.89834	-0.381392	-0.601353	0.583345	0.680013	0.590487	-0.708213	0.716668	0.842579	0.538081	0.642783	0.723352	0.880001	0.572798	-0.620729	-0.801973	0.715393	0.734623	0.397755	0.770619	0.815732	0.80336	-0.385841	0.753119	0.795338	0.550018	-0.446193	-0.59259	0.795339	0.884305
Mthfd1l	-0.626995	-0.586368	-0.437478	0.513916	0.581029	0.572014	0.711629	0.592996	0.566265	0.641828	0.443794	-0.521154	0.63491	0.539568	0.5961	0.677315	0.589987	0.624113	-0.674851	0.566963	-0.0504679	-0.633176	0.685836	0.623533	0.571989	-0.701694	0.718198	0.579292	0.490073	0.66405	0.555949	0.668072	0.539871	-0.579037	-0.664143	0.477842	0.627815	0.724873	0.628098	0.493477	0.558571	-0.514638	0.581189	0.675591	0.580589	-0.569637	-0.654547	0.483239	0.565955
Pfkfb4	0.789778	0.886638	0.769873	-0.612689	-0.733325	-0.87746	-0.581052	-0.869059	-0.702656	-0.669531	-0.856834	0.370032	-0.401156	-0.720218	-0.602309	-0.89851	-0.938141	-0.641198	0.770179	-0.833278	0.344474	0.761049	-0.767995	-0.689288	-0.680638	0.659339	-0.730154	-0.894466	-0.541484	-0.706656	-0.846017	-0.79495	-0.741701	0.762489	0.791452	-0.909556	-0.816314	-0.140066	-0.872388	-0.906463	-0.910379	0.401598	-0.887395	-0.777252	-0.768581	0.418133	0.851687	-0.886141	-0.891494
E230012J19Rik	0.83845	0.802235	0.71892	-0.755795	-0.735313	-0.712512	-0.796883	-0.832402	-0.891374	-0.88826	-0.697608	0.776993	-0.688025	-0.838316	-0.654771	-0.811856	-0.75503	-0.652316	0.762528	-0.83792	0.00965264	0.743909	-0.744293	-0.872649	-0.787086	0.579752	-0.759475	-0.636382	-0.694278	-0.79383	-0.827153	-0.900413	-0.884492	0.858588	0.813982	-0.654319	-0.837149	-0.52342	-0.74066	-0.766264	-0.863123	0.734361	-0.828027	-0.860314	-0.685275	0.774	0.724562	-0.643899	-0.705673
C130051F05Rik	0.939409	0.94183	0.944218	-0.589541	-0.828692	-0.727131	-0.773666	-0.881557	-0.756524	-0.72156	-0.725042	0.772756	-0.765596	-0.771856	-0.786982	-0.849284	-0.799187	-0.814933	0.914734	-0.793422	0.0147024	0.922672	-0.88185	-0.906997	-0.815346	0.710364	-0.838224	-0.712244	-0.69097	-0.8836	-0.917703	-0.850392	-0.942251	0.960902	0.864923	-0.809625	-0.896655	-0.470226	-0.83128	-0.81448	-0.897286	0.820445	-0.9206	-0.905679	-0.828165	0.813181	0.938775	-0.714559	-0.743657
Ano1	-0.793316	-0.916055	-0.799961	0.735258	0.741219	0.902241	0.677334	0.900982	0.740257	0.636671	0.880023	-0.470572	0.496039	0.828504	0.602504	0.931989	0.931079	0.674947	-0.880007	0.857726	-0.287227	-0.839421	0.707736	0.803811	0.70049	-0.730356	0.738093	0.893598	0.664021	0.724788	0.857782	0.849725	0.774046	-0.772951	-0.868256	0.897612	0.829576	0.279656	0.876624	0.963794	0.91371	-0.541251	0.909451	0.830374	0.743041	-0.573768	-0.887952	0.847878	0.90525
P4htm	-0.704933	-0.866547	-0.692926	0.74959	0.852013	0.91779	0.708406	0.952683	0.82996	0.780127	0.936439	-0.338366	0.493273	0.84112	0.649827	0.905445	0.958419	0.678758	-0.81373	0.940271	-0.258843	-0.745773	0.72613	0.745039	0.730004	-0.686426	0.810982	0.920726	0.622943	0.774138	0.926581	0.813567	0.737819	-0.733854	-0.801716	0.97169	0.89084	0.241383	0.928968	0.945885	0.964168	-0.465139	0.956254	0.84787	0.80322	-0.456676	-0.82112	0.940122	0.964929
Smarca1	0.888891	0.959482	0.863352	-0.632436	-0.801365	-0.849103	-0.690784	-0.918898	-0.70537	-0.727841	-0.856262	0.522131	-0.602176	-0.744254	-0.711401	-0.908984	-0.899858	-0.732873	0.906051	-0.87179	0.287107	0.918852	-0.864726	-0.831392	-0.739331	0.82069	-0.83217	-0.886137	-0.56711	-0.850148	-0.936512	-0.861075	-0.844223	0.899793	0.904928	-0.934772	-0.887342	-0.312096	-0.90075	-0.889595	-0.932742	0.63169	-0.941753	-0.88782	-0.810878	0.623037	0.94741	-0.887522	-0.886259
Entpd6	-0.802301	-0.910783	-0.729087	0.745462	0.72938	0.956662	0.690557	0.899353	0.78137	0.822689	0.93073	-0.431194	0.477815	0.790841	0.639662	0.960081	0.918481	0.614055	-0.807163	0.924456	-0.385249	-0.806383	0.785245	0.76571	0.716873	-0.771235	0.795726	0.930221	0.565388	0.771496	0.890483	0.908697	0.736339	-0.815221	-0.898834	0.912178	0.856222	0.217924	0.885345	0.923056	0.937306	-0.511216	0.924434	0.881049	0.743091	-0.527137	-0.843798	0.90602	0.946261
Alg3	-0.709222	-0.838135	-0.79793	0.602637	0.94359	0.671996	0.860681	0.906049	0.749443	0.710747	0.732647	-0.603529	0.87426	0.785008	0.890344	0.763335	0.756234	0.899187	-0.888131	0.77241	0.151378	-0.818334	0.877106	0.874925	0.867783	-0.667089	0.937036	0.643339	0.725815	0.964707	0.938996	0.754413	0.864033	-0.871082	-0.720989	0.844466	0.9504	0.580786	0.907173	0.763204	0.863279	-0.740278	0.893671	0.910025	0.911668	-0.746242	-0.817671	0.776994	0.759352
[truncated: 104 more columns]
