# Supplementary material for: Molecular Genomic Study of Inhibin Molecule Production through Granulosa Cell Gene Expression in Inhibin-Deficient Mice
Source: Molecules. 2022 Aug 30;27(17):5595. doi: 10.3390/molecules27175595 (PMC9458043; doi:10.3390/molecules27175595)
Supplement: Supplementary file 1 [file molecules-27-05595-s001.zip › molecules-1887054-supplementary/Supplementary files/Table S3.xls]

## Sheet: cor1
Gene1	Gene2	cor
Nrsn1	E330037M01Rik	-0.983458
E330037M01Rik	Nrsn1	-0.983458
Nrsn1	Jup	-0.979972
Jup	Nrsn1	-0.979972
Sertad4	Jup	-0.979748
Jup	Sertad4	-0.979748
Tmem45a	Slc25a33	-0.978563
Slc25a33	Tmem45a	-0.978563
Nrsn1	Emx2	-0.97804
Emx2	Nrsn1	-0.97804
Sema3g	Hdc	-0.97751
Hdc	Sema3g	-0.97751
Drd4	Acadm	-0.977325
Acadm	Drd4	-0.977325
Tdgf1	Smarca1	-0.976251
Smarca1	Tdgf1	-0.976251
Arhgef5	Ano1	-0.97535
Ano1	Arhgef5	-0.97535
Slc25a33	Nuf2	-0.975328
Nuf2	Slc25a33	-0.975328
Dmkn	Atp1b3	-0.975183
Atp1b3	Dmkn	-0.975183
Pfkfb4	Entpd6	-0.974672
Entpd6	Pfkfb4	-0.974672
Smarca1	Entpd6	-0.97461
Entpd6	Smarca1	-0.97461
Slc25a33	Drd4	-0.972718
Drd4	Slc25a33	-0.972718
Nat8	Dmkn	-0.972489
Dmkn	Nat8	-0.972489
Tdgf1	Slc25a33	-0.972416
Slc25a33	Tdgf1	-0.972416
Mia	C130051F05Rik	-0.972251
C130051F05Rik	Mia	-0.972251
Sema3g	D5Wsu152e	-0.97221
D5Wsu152e	Sema3g	-0.97221
Pfkfb4	Ano1	-0.971932
Ano1	Pfkfb4	-0.971932
Smarca1	Drd4	-0.971753
Drd4	Smarca1	-0.971753
Hdc	Entpd6	-0.971638
Entpd6	Hdc	-0.971638
Slc25a33	Ncapg2	-0.971481
Ncapg2	Slc25a33	-0.971481
Sema3g	Ccdc25	-0.971398
Ccdc25	Sema3g	-0.971398
Slc25a33	Abhd3	-0.971293
Abhd3	Slc25a33	-0.971293
Sertad4	Hunk	-0.971105
Hunk	Sertad4	-0.971105
Twist2	E330037M01Rik	-0.970765
E330037M01Rik	Twist2	-0.970765
Lrrk2	Dars2	-0.970714
Dars2	Lrrk2	-0.970714
Tax1bp3	Ano1	-0.970593
Ano1	Tax1bp3	-0.970593
4930406D14Rik	Fndc5	-0.970551
Fndc5	4930406D14Rik	-0.970551
Frmd5	Ano1	-0.970213
Ano1	Frmd5	-0.970213
Fndc5	C130051F05Rik	-0.96975
C130051F05Rik	Fndc5	-0.96975
Hdc	Cnpy3	-0.96918
Cnpy3	Hdc	-0.96918
Nmb	Acadm	-0.969132
Acadm	Nmb	-0.969132
Usp3	Nrsn1	-0.968841
Nrsn1	Usp3	-0.968841
Krt18	Entpd6	-0.968632
Entpd6	Krt18	-0.968632
Smarca1	Ano1	-0.968338
Ano1	Smarca1	-0.968338
Pfkfb4	Abhd3	-0.968141
Abhd3	Pfkfb4	-0.968141
Frmd5	Entpd6	-0.968119
Entpd6	Frmd5	-0.968119
Slc38a5	Slc25a33	-0.967781
Slc25a33	Slc38a5	-0.967781
Pfkfb4	Dars2	-0.967723
Dars2	Pfkfb4	-0.967723
Ypel5	Ano1	-0.967489
Ano1	Ypel5	-0.967489
Xkr5	Krt18	-0.966937
Krt18	Xkr5	-0.966937
Slc25a33	Sema3g	-0.966562
Sema3g	Slc25a33	-0.966562
Smarca1	Nmb	-0.966512
Nmb	Smarca1	-0.966512
Hdc	Bst2	-0.966432
Bst2	Hdc	-0.966432
Pfkfb4	Bst2	-0.966199
Bst2	Pfkfb4	-0.966199
Slc25a33	Entpd6	-0.965746
Entpd6	Slc25a33	-0.965746
Drd4	D5Wsu152e	-0.965744
D5Wsu152e	Drd4	-0.965744
Entpd6	D5Wsu152e	-0.965291
D5Wsu152e	Entpd6	-0.965291
Mia	Krt8	-0.965204
Krt8	Mia	-0.965204
Fndc5	Dmkn	-0.965104
Dmkn	Fndc5	-0.965104
Ccdc25	Brca2	-0.965021
Brca2	Ccdc25	-0.965021
Mgst2	Atp1b3	-0.96479
Atp1b3	Mgst2	-0.96479
Tmem45a	D5Wsu152e	-0.964773
D5Wsu152e	Tmem45a	-0.964773
Smarca1	H2.M3	-0.964772
H2.M3	Smarca1	-0.964772
Pfkfb4	Chst8	-0.964689
Chst8	Pfkfb4	-0.964689
Tmem45a	Arhgef5	-0.9644
Arhgef5	Tmem45a	-0.9644
Phldb2	Ano1	-0.964391
Ano1	Phldb2	-0.964391
Smarca1	Bst2	-0.964279
Bst2	Smarca1	-0.964279
Smarca1	Nuf2	-0.964251
Nuf2	Smarca1	-0.964251
Ptprm	D5Wsu152e	-0.964103
D5Wsu152e	Ptprm	-0.964103
Sertad4	Dmkn	-0.963831
Dmkn	Sertad4	-0.963831
Entpd6	Arhgef5	-0.963762
Arhgef5	Entpd6	-0.963762
Nat8	Gpc4	-0.963612
Gpc4	Nat8	-0.963612
Krt8	Fndc5	-0.962987
Fndc5	Krt8	-0.962987
Tmem45a	Smarca1	-0.962742
Smarca1	Tmem45a	-0.962742
Slc25a33	H2.M3	-0.962405
H2.M3	Slc25a33	-0.962405
Hdc	Dars2	-0.962227
Dars2	Hdc	-0.962227
4930406D14Rik	Mia	-0.962214
Mia	4930406D14Rik	-0.962214
P4htm	Hdc	-0.962002
Hdc	P4htm	-0.962002
Sema3g	Arhgef5	-0.960998
Arhgef5	Sema3g	-0.960998
Sema3g	Pfkfb4	-0.960877
Pfkfb4	Sema3g	-0.960877
1810065E05Rik	D5Wsu152e	-0.96054
D5Wsu152e	1810065E05Rik	-0.96054
Hdc	Evc2	-0.960355
Evc2	Hdc	-0.960355
H2.M3	Ccdc25	-0.960315
Ccdc25	H2.M3	-0.960315
Plbd1	Dmkn	-0.960158
Dmkn	Plbd1	-0.960158
Drd4	Dmkn	-0.95921
Dmkn	Drd4	-0.95921
Nuf2	Acadm	-0.959005
Acadm	Nuf2	-0.959005
Slc38a5	Acadm	-0.958879
Acadm	Slc38a5	-0.958879
1810065E05Rik	Phldb2	-0.958784
Phldb2	1810065E05Rik	-0.958784
Nmb	Dmkn	-0.958644
Dmkn	Nmb	-0.958644
Fam57a	Dmkn	-0.958356
Dmkn	Fam57a	-0.958356
Vstm4	Smarca1	-0.958134
Smarca1	Vstm4	-0.958134
Hdc	Chst8	-0.958102
Chst8	Hdc	-0.958102
1110064A23Rik	Usp3	-0.9576
Usp3	1110064A23Rik	-0.9576
Tdgf1	Acadm	-0.957434
Acadm	Tdgf1	-0.957434
Nrsn1	Mgst2	-0.957053
Mgst2	Nrsn1	-0.957053
Tmem238	Smarca1	-0.956862
Smarca1	Tmem238	-0.956862
Vstm4	Slc25a33	-0.956801
Slc25a33	Vstm4	-0.956801
Npb	Dmkn	-0.956704
Dmkn	Npb	-0.956704
Tmco1	Ccdc25	-0.95624
Ccdc25	Tmco1	-0.95624
4930406D14Rik	Fam57a	-0.955899
Fam57a	4930406D14Rik	-0.955899
Trp53i13	Slc25a33	-0.955775
Slc25a33	Trp53i13	-0.955775
Tdgf1	D5Wsu152e	-0.955702
D5Wsu152e	Tdgf1	-0.955702
Fndc5	E230012J19Rik	-0.955413
E230012J19Rik	Fndc5	-0.955413
Fndc5	Acadm	-0.955201
Acadm	Fndc5	-0.955201
4930406D14Rik	Nrsn1	-0.955161
Nrsn1	4930406D14Rik	-0.955161
Lrrk2	Evc2	-0.955096
Evc2	Lrrk2	-0.955096
Slc29a1	Dmkn	-0.955085
Dmkn	Slc29a1	-0.955085
Lrrk2	Brca2	-0.954584
Brca2	Lrrk2	-0.954584
1810065E05Rik	Acadm	-0.953963
Acadm	1810065E05Rik	-0.953963
Nrsn1	Bmp2	-0.953954
Bmp2	Nrsn1	-0.953954
Slc25a33	Cisd1	-0.953828
Cisd1	Slc25a33	-0.953828
Hdc	Brca2	-0.953692
Brca2	Hdc	-0.953692
Tmem45a	Acadm	-0.953505
Acadm	Tmem45a	-0.953505
Ccdc25	Bst2	-0.953279
Bst2	Ccdc25	-0.953279
Fam57a	C130051F05Rik	-0.953241
C130051F05Rik	Fam57a	-0.953241
Slc25a33	Ano1	-0.953021
Ano1	Slc25a33	-0.953021
Frmd5	Bst2	-0.952591
Bst2	Frmd5	-0.952591
Slc35b2	Hdc	-0.952494
Hdc	Slc35b2	-0.952494
Twist2	Emx2	-0.952441
Emx2	Twist2	-0.952441
Entpd6	Ccdc25	-0.952422
Ccdc25	Entpd6	-0.952422
Nuf2	Dmkn	-0.952395
Dmkn	Nuf2	-0.952395
Drd4	Arhgef5	-0.952381
Arhgef5	Drd4	-0.952381
1810065E05Rik	Arhgef5	-0.952285
Arhgef5	1810065E05Rik	-0.952285
Nrsn1	Dmkn	-0.952165
Dmkn	Nrsn1	-0.952165
Slc38a5	Hdc	-0.951993
Hdc	Slc38a5	-0.951993
Hdc	H2.M3	-0.951962
H2.M3	Hdc	-0.951962
Tpst1	Dmkn	-0.951771
Dmkn	Tpst1	-0.951771
1810065E05Rik	Hunk	-0.951756
Hunk	1810065E05Rik	-0.951756
Krt8	Atp1b3	-0.951645
Atp1b3	Krt8	-0.951645
Slc25a33	Nmb	-0.951386
Nmb	Slc25a33	-0.951386
Nrsn1	Hunk	-0.950859
Hunk	Nrsn1	-0.950859
2017-09-04	Hdc	-0.95065
Hdc	Hdc	-0.95065
Slc25a33	Ptprm	-0.950631
Ptprm	Slc25a33	-0.950631
Drd4	C130051F05Rik	-0.9506
C130051F05Rik	Drd4	-0.9506
Slc25a33	Bst2	-0.950582
Bst2	Slc25a33	-0.950582
D5Wsu152e	Ano1	-0.950189
Ano1	D5Wsu152e	-0.950189
Evc2	Ccdc25	-0.95015
Ccdc25	Evc2	-0.95015
Zp3	1110064A23Rik	0.950044
1110064A23Rik	Zp3	0.950044
Rfc4	Pbk	0.950059
Pbk	Rfc4	0.950059
Pir	P4htm	0.950066
P4htm	Pir	0.950066
Scara3	Hoxd10	0.950079
Hoxd10	Scara3	0.950079
Arhgef5	Acadm	0.950189
Acadm	Arhgef5	0.950189
Tdgf1	Drd4	0.950206
Drd4	Tdgf1	0.950206
Zp3	Mogs	0.950284
Mogs	Zp3	0.950284
Npb	Emilin2	0.950329
Emilin2	Npb	0.950329
Smarca1	Krt18	0.950334
Krt18	Smarca1	0.950334
Tpst1	Alg3	0.9504
Alg3	Tpst1	0.9504
Scara3	Hyal2	0.950455
Hyal2	Scara3	0.950455
Sertad4	Cisd1	0.950499
Cisd1	Sertad4	0.950499
Slc38a5	Lig1	0.950518
Lig1	Slc38a5	0.950518
Olfml3	Mmp2	0.950545
Mmp2	Olfml3	0.950545
Trp53i13	Lig1	0.950603
Lig1	Trp53i13	0.950603
Vstm4	Tdgf1	0.950663
Tdgf1	Vstm4	0.950663
Slc38a5	Cisd1	0.950675
Cisd1	Slc38a5	0.950675
Stx7	Phldb2	0.950734
Phldb2	Stx7	0.950734
Cnpy3	Chst8	0.951032
Chst8	Cnpy3	0.951032
Slc35b2	Aaas	0.951097
Aaas	Slc35b2	0.951097
Sorcs2	Atp1b3	0.95113
Atp1b3	Sorcs2	0.95113
Cnpy3	Chtf18	0.951199
Chtf18	Cnpy3	0.951199
Smarca1	D5Wsu152e	0.951261
D5Wsu152e	Smarca1	0.951261
Tmem45a	Prim1	0.951278
Prim1	Tmem45a	0.951278
Xkr5	Nuf2	0.951303
Nuf2	Xkr5	0.951303
Lig1	Arhgap11a	0.951392
Arhgap11a	Lig1	0.951392
Fndc5	Atp1b3	0.951473
Atp1b3	Fndc5	0.951473
1110064A23Rik	Tpst1	0.951474
Tpst1	1110064A23Rik	0.951474
Nuf2	Atp1b3	0.951716
Atp1b3	Nuf2	0.951716
1110064A23Rik	Mmp2	0.95178
Mmp2	1110064A23Rik	0.95178
Tmem238	Clpb	0.951891
Clpb	Tmem238	0.951891
Tdgf1	Cnpy3	0.951902
Cnpy3	Tdgf1	0.951902
Slc35b2	Prim1	0.95192
Prim1	Slc35b2	0.95192
Slc38a5	Abhd3	0.951934
Abhd3	Slc38a5	0.951934
Slc29a1	Cisd1	0.951948
Cisd1	Slc29a1	0.951948
Tpst1	Fam57a	0.951955
Fam57a	Tpst1	0.951955
Ypel5	Acadm	0.951972
Acadm	Ypel5	0.951972
Ypel5	Slc25a33	0.952144
Slc25a33	Ypel5	0.952144
Stx7	Prr13	0.952222
Prr13	Stx7	0.952222
Trp53i13	Arhgap11a	0.952269
Arhgap11a	Trp53i13	0.952269
Slc38a5	Slc35b2	0.952273
Slc35b2	Slc38a5	0.952273
Pdxp	Cdc6	0.952294
Cdc6	Pdxp	0.952294
Slc25a33	Frmd5	0.952307
Frmd5	Slc25a33	0.952307
1110064A23Rik	Vstm4	0.952313
Vstm4	1110064A23Rik	0.952313
Nuf2	Hirip3	0.952388
Hirip3	Nuf2	0.952388
Slc38a5	Mogs	0.952476
Mogs	Slc38a5	0.952476
Tmem45a	Slc29a1	0.952483
Slc29a1	Tmem45a	0.952483
Nrsn1	Fam57a	0.95253
Fam57a	Nrsn1	0.95253
Fam57a	Chst8	0.952585
Chst8	2017-09-04	0.952585
P4htm	Cisd1	0.952683
Cisd1	P4htm	0.952683
Sema3g	Drd4	0.952714
Drd4	Sema3g	0.952714
Nuf2	Fndc5	0.952726
Fndc5	Nuf2	0.952726
Trp53i13	Ncapg2	0.952834
Ncapg2	Trp53i13	0.952834
Ncapg2	Sema3g	0.952999
Sema3g	Sema3g	0.952999
Slc35b2	Pir	0.953166
Pir	Slc35b2	0.953166
Tax1bp3	Arhgef5	0.953235
Arhgef5	Tax1bp3	0.953235
Emilin2	Armcx4	0.953324
Armcx4	Emilin2	0.953324
Prr13	Acadm	0.953382
Acadm	Prr13	0.953382
Smarca1	Phldb2	0.95339
Phldb2	Smarca1	0.95339
Prim1	Nuf2	0.953466
Nuf2	Prim1	0.953466
Islr	Col6a2	0.953592
Col6a2	Islr	0.953592
Ptprm	Abhd3	0.953652
Abhd3	Ptprm	0.953652
Slc29a1	Drd4	0.95368
Drd4	Slc29a1	0.95368
Trp53i13	Tmem45a	0.953702
Tmem45a	Trp53i13	0.953702
Spc24	Fam57a	0.953708
Fam57a	Spc24	0.953708
Hunk	E330037M01Rik	0.953779
E330037M01Rik	Hunk	0.953779
Zp3	Fbxw24	0.953819
Fbxw24	Zp3	0.953819
Ptgis	Ncapg2	0.953831
Ncapg2	Ptgis	0.953831
Nuf2	Mogs	0.953845
Mogs	Nuf2	0.953845
P4htm	Bst2	0.953993
Bst2	P4htm	0.953993
Usp3	E330037M01Rik	0.954245
E330037M01Rik	Usp3	0.954245
Zp3	Atp1b3	0.954337
Atp1b3	Zp3	0.954337
Rab11a	Prr13	0.954653
Prr13	Rab11a	0.954653
Smarca1	Frmd5	0.954838
Frmd5	Smarca1	0.954838
Bmp2	Aldh1a2	0.954953
Aldh1a2	Bmp2	0.954953
Aldh1a2	Cnpy3	0.955031
Cnpy3	Cnpy3	0.955031
Cnpy3	Ptprm	0.95504
Ptprm	Ptprm	0.95504
Ltbp4	Islr	0.955121
Islr	Ltbp4	0.955121
Vstm4	Kifc1	0.95541
Kifc1	Vstm4	0.95541
Ptgis	Cnpy3	0.955606
Cnpy3	Ptgis	0.955606
Mmp2	Gm15698	0.95562
Gm15698	Mmp2	0.95562
Slc25a33	Acadm	0.955695
Acadm	Slc25a33	0.955695
Tpst1	Tmem45a	0.955713
Tmem45a	Tpst1	0.955713
Pfkfb4	Hdc	0.955741
Hdc	Pfkfb4	0.955741
Tmem238	Cisd1	0.955814
Cisd1	Tmem238	0.955814
Sema3g	Chst8	0.955852
Chst8	Sema3g	0.955852
Slc29a1	Atp1b3	0.955961
Atp1b3	Slc29a1	0.955961
Ptprm	Ncapg2	0.955978
Ncapg2	Ptprm	0.955978
Slc35b2	Pald1	0.956003
Pald1	Slc35b2	0.956003
Lama1	Agt	0.956089
Agt	Lama1	0.956089
Ypel5	Frmd5	0.956103
Frmd5	Ypel5	0.956103
Tdgf1	Slc29a1	0.956115
Slc29a1	Tdgf1	0.956115
Phldb2	Arhgef5	0.956233
Arhgef5	Phldb2	0.956233
P4htm	Drd4	0.956254
Drd4	P4htm	0.956254
Usp3	Stx7	0.956323
Stx7	Usp3	0.956323
Slc38a5	Slc29a1	0.956415
Slc29a1	Slc38a5	0.956415
Slc29a1	Prim1	0.956522
Prim1	Prim1	0.956522
Tpst1	Hyal2	0.956563
Hyal2	Tpst1	0.956563
1110064A23Rik	Nmb	0.956579
Nmb	1110064A23Rik	0.956579
Rab11a	Anxa5	0.956632
Anxa5	Rab11a	0.956632
Lig1	Entpd6	0.956662
Entpd6	Lig1	0.956662
Spc24	Nmb	0.956682
Nmb	Spc24	0.956682
Slc35b2	Brca2	0.95675
Brca2	Slc35b2	0.95675
Slc38a5	Sema3g	0.956771
Sema3g	Slc38a5	0.956771
Tax1bp3	Frmd5	0.95697
Frmd5	Tax1bp3	0.95697
Thbs4	Tdgf1	0.957004
Tdgf1	Thbs4	0.957004
Trp53i13	Sema3g	0.957027
Sema3g	Trp53i13	0.957027
Sorcs2	Ltbp4	0.957204
Ltbp4	Sorcs2	0.957204
Lig1	Aaas	0.957247
Aaas	Lig1	0.957247
Entpd6	Chst8	0.95735
Chst8	Entpd6	0.95735
Trp53i13	Slc38a5	0.957378
Slc38a5	Trp53i13	0.957378
Slc29a1	Nmb	0.957389
Nmb	Slc29a1	0.957389
Scara3	Clpb	0.95745
Clpb	Scara3	0.95745
Mogs	Cisd1	0.957492
Cisd1	Mogs	0.957492
Trp53i13	Pir	0.957654
Pir	Trp53i13	0.957654
Phldb2	Frmd5	0.957708
Frmd5	Phldb2	0.957708
Tdgf1	H2.M3	0.957803
H2.M3	Tdgf1	0.957803
Trp53i13	Prim1	0.957841
Prim1	Trp53i13	0.957841
Slc35b2	Cnpy3	0.958082
Cnpy3	Slc35b2	0.958082
Ltbp4	Fbxw24	0.958361
Fbxw24	Ltbp4	0.958361
P4htm	Abhd3	0.958419
Abhd3	P4htm	0.958419
Slc38a5	Ptgis	0.958436
Ptgis	Slc38a5	0.958436
1110064A23Rik	Atp1b3	0.958606
Atp1b3	1110064A23Rik	0.958606
Tmem45a	Abhd3	0.958641
Abhd3	Tmem45a	0.958641
Pir	Fam69b	0.958817
Fam69b	Pir	0.958817
Fam69b	Entpd6	0.958901
Entpd6	Entpd6	0.958901
Sertad4	Pdxp	0.958984
Pdxp	Sertad4	0.958984
Olfml3	Islr	0.959029
Islr	Olfml3	0.959029
Tmem238	Nmb	0.959109
Nmb	Tmem238	0.959109
Htra1	Hoxc8	0.959118
Hoxc8	Htra1	0.959118
Sorcs2	Gm15698	0.959156
Gm15698	Sorcs2	0.959156
H2.M3	Bst2	0.959219
Bst2	H2.M3	0.959219
Zp3	Ltbp4	0.959277
Ltbp4	Zp3	0.959277
Xkr5	Slc29a1	0.959283
Slc29a1	Xkr5	0.959283
Tmem238	Col6a2	0.959373
Col6a2	Tmem238	0.959373
Smarca1	Acadm	0.959482
Acadm	Smarca1	0.959482
Hyal2	Alg3	0.959502
Alg3	Hyal2	0.959502
Igfbp2	Agt	0.959514
Agt	Igfbp2	0.959514
Tram1l1	Fam69a	0.959623
Fam69a	Tram1l1	0.959623
Tmem185b	Ptprm	0.959754
Ptprm	Tmem185b	0.959754
Arhgap11a	Abhd3	0.959913
Abhd3	Arhgap11a	0.959913
Thbs4	Slc38a5	0.960032
Slc38a5	Thbs4	0.960032
Ncapg2	Entpd6	0.960081
Entpd6	Ncapg2	0.960081
Tmem45a	Sema3g	0.96018
Sema3g	Tmem45a	0.96018
Spc24	Drd4	0.960295
Drd4	Spc24	0.960295
Slc25a33	Arhgef5	0.960494
Arhgef5	Slc25a33	0.960494
Scara3	Agt	0.960585
Agt	Scara3	0.960585
Slc35b2	Bst2	0.96061
Bst2	Slc35b2	0.96061
Phldb2	D5Wsu152e	0.960619
D5Wsu152e	Phldb2	0.960619
Rfc4	Pir	0.960756
Pir	Rfc4	0.960756
Krt8	C130051F05Rik	0.960902
C130051F05Rik	Krt8	0.960902
Hyal2	Clpb	0.960961
Clpb	Hyal2	0.960961
Slc38a5	P4htm	0.96102
P4htm	Slc38a5	0.96102
Tpst1	Sorcs2	0.961031
Sorcs2	Tpst1	0.961031
Sema3g	H2.M3	0.961103
H2.M3	Sema3g	0.961103
Ypel5	Smarca1	0.96117
Smarca1	Ypel5	0.96117
Prim1	Pir	0.961214
Pir	Prim1	0.961214
Tax1bp3	Phldb2	0.961266
Phldb2	Tax1bp3	0.961266
Tdgf1	Nmb	0.961507
Nmb	Tdgf1	0.961507
Ptgis	Mogs	0.961512
Mogs	Ptgis	0.961512
Trp53i13	P4htm	0.961607
P4htm	Trp53i13	0.961607
Sema3g	Bst2	0.961804
Bst2	Sema3g	0.961804
Lrrk2	Ccdc25	0.961883
Ccdc25	Lrrk2	0.961883
Ltbp4	Agt	0.961887
Agt	Ltbp4	0.961887
Smarca1	Me1	0.961932
Me1	Smarca1	0.961932
Spc24	Nuf2	0.961948
Nuf2	Spc24	0.961948
Twist2	Nrsn1	0.961952
Nrsn1	Twist2	0.961952
Slc38a5	Ncapg2	0.96224
Ncapg2	Slc38a5	0.96224
Ncapg2	Evc2	0.962271
Evc2	Evc2	0.962271
Slc35b2	Chtf18	0.962431
Chtf18	Slc35b2	0.962431
Lig1	Cnpy3	0.96253
Cnpy3	Lig1	0.96253
Stx7	Rab11a	0.962543
Rab11a	Stx7	0.962543
Tpst1	Drd4	0.9626
Drd4	Tpst1	0.9626
Evc2	Dars2	0.962829
Dars2	Evc2	0.962829
Ypel5	Arhgef5	0.96288
Arhgef5	Ypel5	0.96288
Tmco1	Slc35b2	0.962888
Slc35b2	Tmco1	0.962888
Gm15698	Emilin2	0.96292
Emilin2	Gm15698	0.96292
Frmd5	Ccdc25	0.963003
Ccdc25	Frmd5	0.963003
Lrrk2	Frmd5	0.96335
Frmd5	Lrrk2	0.96335
Pir	Evc2	0.963505
Evc2	Pir	0.963505
Tmem238	Drd4	0.963563
Drd4	Tmem238	0.963563
Stx7	Hunk	0.963672
Hunk	Stx7	0.963672
Ptprm	Ano1	0.963794
Ano1	Ptprm	0.963794
Slc35b2	Arhgap11a	0.963853
Arhgap11a	Slc35b2	0.963853
Igfbp2	Col6a2	0.9639
Col6a2	Igfbp2	0.9639
Nuf2	Kifc1	0.963959
Kifc1	Nuf2	0.963959
Tmem45a	P4htm	0.964168
P4htm	Tmem45a	0.964168
Htra1	Emilin2	0.964211
Emilin2	Htra1	0.964211
Prim1	Pbk	0.964319
Pbk	Prim1	0.964319
Scara3	Igfbp2	0.964323
Igfbp2	Scara3	0.964323
Fam69b	Chtf18	0.964332
Chtf18	Fam69b	0.964332
Tpst1	Cisd1	0.964618
Cisd1	Tpst1	0.964618
Vstm4	Spc24	0.964656
Spc24	Vstm4	0.964656
Sorcs2	Alg3	0.964707
Alg3	Sorcs2	0.964707
Chtf18	Aaas	0.964866
Aaas	Chtf18	0.964866
Slc35b2	P4htm	0.964929
P4htm	Slc35b2	0.964929
Psmc3ip	Pdxp	0.964947
Pdxp	Psmc3ip	0.964947
Lig1	Chst8	0.965007
Chst8	Lig1	0.965007
Evc2	Bst2	0.965142
Bst2	Evc2	0.965142
Bst2	Chtf18	0.965352
Chtf18	Chtf18	0.965352
Tmem45a	Nmb	0.965392
Nmb	Tmem45a	0.965392
Ltbp4	Gm15698	0.965463
Gm15698	Ltbp4	0.965463
Slc38a5	Nuf2	0.965598
Nuf2	Slc38a5	0.965598
Tmem238	Mogs	0.965637
Mogs	Tmem238	0.965637
Ltbp4	Cnn1	0.965776
Cnn1	Ltbp4	0.965776
Tpst1	Atp1b3	0.96585
Atp1b3	Tpst1	0.96585
Vstm4	Mogs	0.965863
Mogs	Vstm4	0.965863
Tpst1	Nuf2	0.965909
Nuf2	Tpst1	0.965909
Pla1a	Fam69a	0.965971
Fam69a	Pla1a	0.965971
Nmb	Cisd1	0.96602
Cisd1	Nmb	0.96602
Vstm4	Drd4	0.966132
Drd4	Vstm4	0.966132
Ncapg2	Lig1	0.966197
Lig1	Ncapg2	0.966197
Zp3	Sorcs2	0.96627
Sorcs2	Zp3	0.96627
Sema3g	Pir	0.966339
Pir	Sema3g	0.966339
Tpst1	Tmem238	0.966365
Tmem238	Tpst1	0.966365
Tmem45a	Spc24	0.966523
Spc24	Tmem45a	0.966523
Ncapg2	Arhgap11a	0.966536
Arhgap11a	Ncapg2	0.966536
Tdgf1	Mogs	0.966577
Mogs	Tdgf1	0.966577
Mgst2	Dmkn	0.966846
Dmkn	Mgst2	0.966846
Slc35b2	Fam69b	0.96686
Fam69b	Slc35b2	0.96686
Tmem45a	Slc38a5	0.966996
Slc38a5	Tmem45a	0.966996
Tpst1	Nmb	0.967182
Nmb	Tpst1	0.967182
Slc29a1	Prim1	0.967215
Prim1	Slc29a1	0.967215
Mmp2	Emilin2	0.967826
Emilin2	Mmp2	0.967826
Pbk	Ndufaf2	0.968031
Ndufaf2	Pbk	0.968031
Thbs4	Ptgis	0.968208
Ptgis	Thbs4	0.968208
Zp3	Tpst1	0.969052
Tpst1	Zp3	0.969052
Entpd6	Bst2	0.96955
Bst2	Entpd6	0.96955
Vstm4	Tmem45a	0.969609
Tmem45a	Vstm4	0.969609
Pir	Pbk	0.969659
Pbk	Pir	0.969659
Trp53i13	Slc35b2	0.970021
Slc35b2	Trp53i13	0.970021
Slc35b2	Lig1	0.970221
Lig1	Slc35b2	0.970221
Zp3	Gm15698	0.971409
Gm15698	Zp3	0.971409
Bst2	Brca2	0.97145
Brca2	Bst2	0.97145
Tpst1	Mmp2	0.971649
Mmp2	Tpst1	0.971649
P4htm	H2.M3	0.97169
H2.M3	P4htm	0.97169
Slc25a33	Pfkfb4	0.971797
Pfkfb4	Slc25a33	0.971797
Nuf2	Nmb	0.971842
Nmb	Nuf2	0.971842
Kifc1	Hirip3	0.971934
Hirip3	Kifc1	0.971934
Tpst1	Mogs	0.971971
Mogs	Tpst1	0.971971
Mogs	Pir	0.972061
Pir	Pir	0.972061
Spc24	Cisd1	0.972151
Cisd1	Spc24	0.972151
D5Wsu152e	Arhgef5	0.972216
Arhgef5	D5Wsu152e	0.972216
Arhgef5	Trp53i13	0.973354
Trp53i13	Trp53i13	0.973354
Trp53i13	Abhd3	0.973429
Abhd3	Trp53i13	0.973429
Zp3	Mmp2	0.97345
Mmp2	Zp3	0.97345
Mmp2	Lig1	0.973668
Lig1	Lig1	0.973668
Vstm4	Tmem238	0.973688
Tmem238	Vstm4	0.973688
Ypel5	Phldb2	0.973911
Phldb2	Ypel5	0.973911
4930406D14Rik	C130051F05Rik	0.97398
C130051F05Rik	4930406D14Rik	0.97398
Vstm4	Nmb	0.97454
Nmb	Vstm4	0.97454
Mmp2	Alg3	0.974691
Alg3	Mmp2	0.974691
Gm15698	Fbxw24	0.97525
Fbxw24	Gm15698	0.97525
Vstm4	Tpst1	0.975331
Tpst1	Vstm4	0.975331
Slc38a5	Drd4	0.975781
Drd4	Slc38a5	0.975781
Trp53i13	Ptprm	0.976056
Ptprm	Trp53i13	0.976056
Slc29a1	Nuf2	0.976095
Nuf2	Slc29a1	0.976095
Sorcs2	Mmp2	0.97612
Mmp2	Sorcs2	0.97612
Rfc4	Prim1	0.976322
Prim1	Rfc4	0.976322
Usp3	Hunk	0.976573
Hunk	Usp3	0.976573
Hunk	Fam69b	0.976637
Fam69b	Fam69b	0.976637
Drd4	Cisd1	0.976869
Cisd1	Drd4	0.976869
Nuf2	Cisd1	0.977258
Cisd1	Nuf2	0.977258
Nuf2	Drd4	0.979223
Drd4	Nuf2	0.979223
Star	Spp1	0.980106
Spp1	Star	0.980106
Lig1	Chtf18	0.980112
Chtf18	Lig1	0.980112
Evc2	Brca2	0.980748
Brca2	Evc2	0.980748
Thbs4	Mogs	0.981018
Mogs	Thbs4	0.981018
Vstm4	Nuf2	0.981407
Nuf2	Vstm4	0.981407
Ypel5	Tax1bp3	0.982163
Tax1bp3	Ypel5	0.982163
Nmb	Drd4	0.982616
Drd4	Nmb	0.982616
1110064A23Rik	Sorcs2	0.982868
Sorcs2	1110064A23Rik	0.982868
Sorcs2	Slc35b2	0.98355
Slc35b2	Slc35b2	0.98355
Sorcs2	Olfml3	0.984028
Olfml3	Sorcs2	0.984028
Tmem45a	Nuf2	0.984166
Nuf2	Tmem45a	0.984166
1110064A23Rik	Olfml3	0.984238
Olfml3	1110064A23Rik	0.984238
Vstm4	Cisd1	0.984852
Cisd1	Vstm4	0.984852
Tmem45a	Cisd1	0.986038
Cisd1	Tmem45a	0.986038
Tmem45a	Drd4	0.98691
Drd4	Tmem45a	0.98691
Sema3g	P4htm	0.988036
P4htm	Sema3g	0.988036
Smarca1	Slc25a33	0.989168
Slc25a33	Smarca1	0.989168
