# Supplementary material for: Molecular Genomic Study of Inhibin Molecule Production through Granulosa Cell Gene Expression in Inhibin-Deficient Mice
Source: Molecules. 2022 Aug 30;27(17):5595. doi: 10.3390/molecules27175595 (PMC9458043; doi:10.3390/molecules27175595)
Supplement: Supplementary file 1 [file molecules-27-05595-s001.zip › molecules-1887054-supplementary/Supplementary files/Table S4.xls]

## Sheet: miRNA-TF-target
miRNA/TF	DEGs
MIR-124A	P4htm
MIR-124A	Sertad4
MIR-124A	Gpc4
MIR-124A	Rab11a
MIR-224	Hoxd10
MIR-224	Gpc4
MIR-224	Fndc5
MIR-224	Atp1b3
MIR-520A	Hoxd10
MIR-520A	Psmc3ip
MIR-520A	Smarca1
MIR-9	Jup
MIR-30A	Slc25a33
MIR-30A	Ypel5
MIR-30A	Fndc5
MIR-24	Gpc4
MIR-145	P4htm
MIR-520F	Fam57a
MIR-520F	Emx2
MIR-520F	Rab11a
PAX4	Jup
PAX4	Smarca1
PAX4	Fndc5
PAX4	Sertad4
PAX4	Gpc4
PAX4	Rab11a
MAZ	Psmc3ip
MAZ	Gpc4
MAZ	P4htm
MAZ	Jup
MAZ	Smarca1
MAZ	Emx2
MYC	Slc25a33
MYC	Hoxd10
MYC	Ypel5
MYC	Atp1b3
NFAT	Hoxd10
NFAT	Psmc3ip
NFAT	Ypel5
NFAT	Sertad4
NFAT	Rab11a
NFAT	Atp1b3
FOXO4	Hoxd10
FOXO4	Jup
FOXO4	Emx2
SP1	Gpc4
SP1	Rab11a
SP1	Fam57a
SP1	Jup
SP1	Smarca1
LEF1	Hoxd10
LEF1	Smarca1
LEF1	Sertad4
LEF1	Gpc4
LEF1	Rab11a
LEF1	Atp1b3
