# Supplementary material for: Molecular Genomic Study of Inhibin Molecule Production through Granulosa Cell Gene Expression in Inhibin-Deficient Mice
Source: Molecules. 2022 Aug 30;27(17):5595. doi: 10.3390/molecules27175595 (PMC9458043; doi:10.3390/molecules27175595)
Supplement: Supplementary file 1 [file molecules-27-05595-s001.zip › molecules-1887054-supplementary/Supplementary files/Table S5.xls]

## Sheet: GSE20466-norm
Gene	INHA-HCG1.cel	INHA-HCG2.cel	INHA-HCG3.cel	INHA1.cel	INHA2.cel	INHA3.cel	WT-HCG1.cel	WT-HCG2.cel	WT-HCG3.cel	WT1.cel	WT2.cel	WT3.cel
Copg1	20.5153	20.49	20.2161	21.5005	20.3565	19.6015	21.0425	19.865	20.3111	21.3775	20.9684	20.8003
Atp6v0d1	19.1649	19.6617	19.1931	20.4474	19.0762	19.0292	19.4919	19.2679	19.1199	20.9045	19.7974	20
Golga7	21.6709	22.1816	22.0409	22.6811	21.9072	21.9055	21.8771	22.0947	22.1176	22.396	22.0901	22.1416
Psph	16.5061	16.9681	16.7697	17.4774	16.3047	17.4869	16.3698	16.9396	16.9319	16.6213	16.6818	16.5505
Trappc4	18.874	19.6067	19.7779	19.5682	18.5299	18.8217	19.6193	20.2828	20.4738	19.1892	19.1246	19.1805
Dpm2	18.474	19.2862	19.4633	19.224	19.2662	19.1013	18.7931	19.4757	19.526	18.8316	18.6884	18.6702
Psmb5	23.4121	23.4093	23.1868	24.176	23.2205	23.2395	23.1726	23.3734	23.3767	23.3772	23.4683	23.3171
Dhrs1	18.2065	19.2785	18.762	19.2671	18.5767	18.8725	18.8353	19.0082	18.895	19.0621	19.3386	18.9387
Ppm1a	19.7803	19.7753	19.4471	20.3634	18.9868	18.9636	20.3393	20.1065	20.5131	20.2645	19.6775	19.4194
Psenen	22.1685	22.9572	23.2609	22.2604	22.3991	22.4784	21.9072	22.9235	22.9495	21.7713	21.9468	21.8244
Anapc1	21.3094	21.7266	21.7837	21.642	21.8351	20.9874	20.7934	21.1454	20.9859	21.6593	21.4627	21.2484
Mrpl43	19.6013	20.1875	20.0555	20.1545	19.4554	19.5008	20.0546	20.622	20.8795	19.8718	20.1966	20.0238
Nmt1	21.189	21.5295	21.5003	22.0484	21.2795	20.9635	21.6273	21.6223	21.9399	21.6601	21.695	21.7642
Atg5	17.8247	17.5194	17.7615	19.4464	17.4386	17.3171	17.5683	17.539	17.3816	18.4649	17.9706	17.9929
Mtif2	17.9535	17.6918	17.8487	18.7911	18.2421	17.985	17.7089	17.1616	16.819	18.5099	18.3021	18.2292
Psap	22.7075	24.4137	24.4091	23.5939	23.8022	23.3459	24.8934	24.7212	25.5954	24.6978	24.1438	23.7608
Ube2g1	20.4951	20.3804	20.1293	21.2211	20.044	19.4511	20.7741	20.5801	20.811	21.2044	20.7837	20.7275
Mrpl27	20.1285	20.7957	20.7943	21.4315	20.4994	21.1204	19.9815	21.4641	20.9582	21.3153	21.4108	21.3762
Dlg1	19.7956	19.5504	19.6224	19.7966	18.8563	18.7653	20.0614	20.0448	20.1855	19.7734	19.1852	19.3105
Canx	23.555	23.9797	23.9299	24.0522	24.541	22.804	23.8561	23.1571	22.7131	24.4766	24.2561	24.0346
Psma1	22.9158	23.3124	23.4673	23.9334	22.8631	22.9868	23.0094	23.3459	23.3258	23.1872	23.2171	23.2301
Golm1	18.6613	19.8229	19.9656	18.7969	19.0499	19.2507	19.3595	19.5271	20.2366	19.2703	19.1126	18.9186
Gps1	22.9538	23.6806	23.1848	22.7645	23.0734	22.9315	22.3606	22.8967	22.8451	22.7095	22.9244	22.6247
Ssr3	24.0411	25.0269	24.8257	24.7714	24.3789	24.3038	24.0185	24.2764	24.2759	24.8322	24.3554	24.0339
Ctbp1	21.4274	21.8124	21.3501	22.1022	21.1839	20.5417	21.8291	21.5278	21.7082	21.6957	21.5648	21.0993
Huwe1	20.8933	20.8377	20.3917	20.9634	21.0223	19.8317	20.7899	20.3154	20.2921	21.9549	20.822	20.4731
Cdv3	22.4522	22.168	21.464	22.5613	21.4849	22.3878	22.4892	22.2655	22.7102	21.9525	21.1672	21.464
Copa	23.1564	23.3676	23.6224	23.9542	23.2878	22.4546	23.3903	23.3962	23.3746	23.7241	23.4267	23.3897
Anapc2	19.9096	20.8535	20.4379	20.6426	20.2791	19.8803	21.1805	20.8615	21.1021	21.0992	20.6518	20.4363
Tug1	20.9953	21.3109	21.3878	21.6825	21.4509	20.5645	21.6236	21.6006	21.6243	22.2963	21.5585	21.0878
Cox18	18.7446	18.7877	18.3425	19.6691	18.7715	18.5475	16.8431	17.2218	16.4963	18.7937	18.5534	18.3355
Arfgef1	19.9888	20.0087	20.166	19.9468	19.781	19.5216	20.7949	20.763	21.1635	20.5314	20.2593	20.4908
Zranb1	18.1207	18.0505	17.2381	17.2418	17.3332	18.3883	17.7228	17.9	17.991	18.704	17.3353	17.5598
Ddx24	19.1609	19.458	19.1668	19.598	18.6876	18.4674	19.7719	19.4497	19.5229	19.5103	19.1596	18.9422
Snrnp27	21.3447	20.9405	21.2691	22.5051	20.9226	21.635	21.3372	21.6495	21.6725	22.2366	21.7187	22.2025
Tmem129	17.2142	18.3534	18.3129	18.2363	17.6112	18.2606	17.2543	17.8605	17.8041	17.7813	17.1909	17.5403
Rnf220	17.8906	18.284	18.3	18.7113	18.1765	18.0833	19.4037	18.8321	19.3383	18.4593	18.3446	17.9021
Sap30l	18.6892	18.996	18.4979	19.4588	18.2119	18.4046	19.6026	19.079	19.627	19.3641	18.229	18.6828
Mad2l1bp	16.196	16.7056	16.4613	16.3999	15.7632	15.6691	16.4508	17.1694	17.7491	15.8503	15.89	16.0462
Naa60	17.9245	18.3078	18.028	18.8178	18.2823	17.3532	18.1812	18.2396	18.4496	18.8094	18.1456	18.138
Vta1	19.4161	20.0812	19.9484	20.4233	19.2407	19.6865	20.3808	20.7165	20.9328	20.3218	20.1026	20.0286
Eif5	22.4134	22.6582	22.8018	22.9817	22.3004	21.3391	23.2623	23.4025	23.6581	22.8042	22.5405	22.4892
Rrn3	17.8219	17.9583	17.8494	18.7359	17.3678	18.1223	17.8284	18.1	18.1083	18.2306	17.6514	17.7822
Ankrd17	20.3201	19.9467	19.6488	20.5663	19.8301	19.2345	20.4997	20.5288	20.9348	20.7889	20.238	20.2025
Apoa1bp	22.6304	22.6292	22.4117	22.6759	22.5297	22.7314	19.8036	20.9726	19.6126	22.4573	22.075	22.0802
Pdpk1	17.95	17.6761	17.8662	18.4571	17.9663	17.06	18.7071	18.7832	19.1406	18.9286	18.6051	18.5894
Cpsf7	19.3419	19.6664	19.2935	19.636	19.8945	18.826	20.3549	19.6754	19.9529	20.2448	19.7438	19.2534
Rab7	20.5608	21.1913	21.0587	21.7482	20.6263	20.5693	21.6663	21.4972	21.5975	22.1267	21.8167	21.6856
Ddb1	22.1635	22.789	22.3097	23.1599	22.4928	21.4983	22.2954	22.2812	22.0194	23.1932	22.9401	22.4438
Rfk	20.2362	20.0403	19.8128	20.7297	19.6997	18.9216	20.5187	20.4965	20.7206	20.7206	20.0551	20.1768
Txndc12	21.6571	22.5935	22.9898	22.222	22.0007	22.4674	20.8135	22.0565	21.7267	21.658	21.5007	21.271
Rbm42	19.4536	20.4501	19.5257	19.6397	18.889	19.5585	20.485	19.9465	20.5979	19.4719	19.4306	19.4831
Psmc5	21.2882	21.6278	21.2096	21.7315	20.8894	21.2394	21.5998	20.985	21.3219	21.0797	21.3948	21.1559
Tmem165	22.6521	22.9902	23.0081	22.7187	22.6395	23.2293	22.0116	22.1925	22.3351	22.6284	22.206	22.2471
Aup1	19.2863	20.2256	19.9021	19.4414	19.5599	19.5466	19.6592	19.0131	19.2498	19.5292	19.0355	18.7314
Hdac5	15.9665	16.2259	16.185	16.3548	15.2545	15.4331	18.0759	17.6197	17.878	18.364	16.5826	16.3566
Pfdn6	20.578	21.0329	20.9547	21.1364	21.5454	20.5908	20.6199	21.6737	21.5516	20.5553	20.7551	20.5445
Dscr3	17.4567	17.8585	18.049	18.5149	17.9782	17.4973	18.0151	18.6156	18.8338	18.4199	18.1786	18.4122
Cic	19.1111	19.5082	18.7598	19.3092	19.5885	19.1423	19.9119	19.7447	19.9615	19.9972	19.477	19.2853
Riok3	18.0065	18.4758	18.5255	18.6972	18.1485	17.1853	19.3085	19.563	20.12	19.6073	18.8197	18.7792
Dctn5	17.769	18.722	18.554	19.0938	18.0499	18.3149	18.8031	18.7544	19.4641	19.6285	19.024	18.9117
Rragc	18.9535	19.6461	19.3419	19.783	18.8747	18.3064	19.9564	19.9766	20.5417	20.2913	19.6832	19.5614
Tbl3	17.4298	17.7682	17.7159	17.5398	16.9897	16.8878	17.2943	16.8379	17.2131	17.2064	17.094	17.0094
Hp1bp3	22.129	22.0364	22.1695	23.1016	22.242	22.0295	22.1516	22.2956	22.2548	22.9198	22.6405	22.165
BC031181	21.6395	22.1882	22.3726	22.0492	21.7629	22.0162	21.3248	22.3888	22.4533	22.1342	21.8333	21.8754
Abhd17a	19.9506	20.4549	19.574	20.822	19.2706	19.1823	20.009	18.896	19.0991	20.2415	19.8746	19.8943
Polr2f	20.7239	20.8358	20.5541	20.7264	20.0115	20.8735	19.2963	20.2986	20.0164	19.6116	19.9787	20.2971
Ube2v1	20.3969	21.0002	20.6	20.4985	21.3846	20.3836	21.5615	20.8004	21.1039	20.789	21.0133	20.91
Snapin	21.2724	21.4281	21.5853	22.7199	21.8531	21.7925	19.4246	20.4128	19.5481	21.451	21.6193	21.6096
Gbf1	17.5855	18.0647	17.7582	17.9855	17.8634	17.4176	17.6615	17.4408	17.3818	18.0301	18.0544	17.6703
Fryl	18.7616	18.7191	18.8299	19.0156	18.5482	18.287	18.6491	18.8749	18.5236	20.3361	19.2147	19.6156
Atox1	20.4147	20.6035	20.2593	21.4026	19.9588	20.4405	20.1422	20.9708	20.6216	21.0492	20.7309	21.0921
Tmem234	20.4039	21.404	20.4015	20.8045	20.7563	21.2225	20.4798	20.5962	20.7144	20.8045	20.3115	20.2439
Ube2r2	19.8945	20.6501	19.9167	19.7268	19.706	20.2248	20.466	20.9713	21.0133	20.1578	20.3984	20.4539
Itch	19.0795	18.5881	18.5351	19.1252	18.9565	18.1311	19.5904	19.0977	19.4586	19.5745	19.4625	19.6081
Ncl	23.5186	23.9978	23.8009	24.0991	23.856	22.8971	23.4161	23.1645	22.9768	24.0773	23.7739	23.0197
Aldh3a2	18.1793	18.1773	18.4145	19.6677	18.6149	17.841	18.4473	19.0877	19.2538	19.8821	19.4503	19.4329
Pnliprp1	12.5065	12.1075	11.8049	13.0083	12.7413	14.5802	12.826	12.7292	12.4154	12.9615	12.7015	12.9244
Morf4l2	24.977	25.1627	25.0377	25.907	25.0614	24.6477	25.7545	25.3634	25.5727	25.5427	25.5767	25.2688
Actg1	26.2018	26.9348	26.5499	26.8168	26.258	25.362	27.2508	26.8599	27.1467	27.8706	26.9411	26.8616
Vps35	21.2895	21.1432	21.4592	22.1599	21.064	20.4928	21.5644	21.6312	21.769	21.6164	21.348	21.8549
Cct8	22.6918	22.6535	22.5095	23.6623	22.7265	22.4899	22.5011	22.3068	22.2903	23.0132	22.8067	22.4894
Pgc	13.6875	13.1158	12.6827	13.3631	13.8619	14.168	13.5719	13.0949	13.2463	13.9064	13.8682	13.7212
Ganab	22.3353	22.8909	23.2248	22.9347	22.8607	22.0273	21.7902	21.6348	21.3834	22.6747	22.4477	22.1261
Ublcp1	18.9998	19.3344	19.505	20.7402	19.3158	19.2387	19.3411	19.7504	19.6739	20.5327	19.9434	19.8817
Rnf34	20.0149	19.774	19.8945	20.7869	19.8004	19.9224	19.1424	19.8708	19.5953	20.3483	20.3236	20.249
Rbck1	17.8259	18.5325	18.0306	18.8747	18.339	18.1348	18.0049	17.8052	17.3626	19.3092	18.4296	18.3062
Pnpo	16.3575	16.7591	16.6474	16.6132	16.1741	15.7965	15.9747	16.6309	16.0777	16.7143	16.4274	16.2557
Wbp11	19.3044	19.6616	19.3152	19.8193	18.8948	18.7839	19.4288	19.471	19.5073	19.0888	18.9123	18.6892
Gja1	27.2348	27.6309	27.6691	28.1271	27.5546	27.2894	26.6059	26.8687	26.0288	27.6907	27.3642	27.3753
Slc16a1	23.7768	23.3997	22.9301	24.1866	23.4482	22.5965	21.4223	21.9363	20.3218	24.0357	23.6709	23.3631
Cx3cl1	18.1054	17.6542	17.302	17.2566	17.5485	16.8136	17.268	16.8094	17.0048	16.9113	17.539	17.0612
Clps	13.2291	13.0295	13.0672	12.9813	13.8099	14.4029	13.2132	12.8776	12.8392	13.1878	13.5547	13.2008
Plat	16.1454	19.5892	18.4022	15.5086	16.3133	16.1574	17.9811	17.9579	19.2054	15.674	14.5264	15.2289
Tpbpa	13.0103	12.6688	13.0655	13.1467	13.4848	12.8592	13.7607	12.7804	13.2037	12.709	12.8146	13.3702
Uhrf1	19.5432	19.42	18.8522	20.4438	19.3985	19.3115	17.5866	17.2918	16.4838	18.2118	18.3604	18.0647
Gsn	17.1892	19.7775	19.3019	17.2782	18.4866	18.7181	17.0293	17.5488	17.1104	19.6278	18.0983	18.6316
Cct7	23.5278	23.9988	23.7065	23.8187	23.3605	23.089	23.2873	23.2602	23.2344	23.4705	23.4079	23.0225
Anxa6	17.9403	18.991	18.0598	18.6232	18.5905	18.2067	16.7691	16.1249	15.8832	18.7609	18.0947	18.1844
Nptn	22.0213	22.924	22.6736	22.5506	21.721	22.2355	22.1647	22.2026	22.3878	21.9808	21.3826	21.2303
Scd2	26.9411	27.4801	27.3261	27.842	27.3899	26.7403	26.775	26.9175	27.0287	27.2129	27.0293	26.85
Atp6v1h	17.7481	17.562	17.0954	18.1597	17.5181	16.949	18.5174	18.1628	18.4001	18.6163	18.1491	18.0873
Serp1	22.3053	22.4814	22.6247	23.267	22.2513	21.245	22.2726	22.9494	22.6378	22.8741	22.743	22.5711
Lbr	22.2576	22.4777	22.5746	22.7644	22.1041	21.4789	21.1216	21.2047	21.2114	21.311	21.1471	20.8485
Orc5	17.5128	18.453	18.3224	18.5638	18.2273	18.3746	16.859	17.6485	17.1958	18.7349	17.7794	17.5929
Psmd2	22.7164	22.8044	22.786	23.7148	22.6991	21.663	23.0879	22.3402	22.6462	22.6783	22.6937	22.2051
Agtr2	12.1468	12.8583	12.1422	12.4958	13.4028	12.5715	13.5368	13.0832	12.9294	14.078	14.4575	13.9248
Rps29	27.5817	27.9597	27.8458	28.078	27.4944	27.1722	27.5979	27.6708	27.6716	27.9508	27.5453	27.4605
Dusp6	18.7784	17.798	16.8167	13.7494	13.1794	12.353	20.3346	19.6481	20.3018	15.8985	14.7393	14.6462
Prl3b1	10.7468	10.5903	10.3631	10.4187	11.0134	11.3273	11.1553	10.4377	10.1337	10.5337	10.9667	10.4346
Dync1i2	19.8247	20.0567	19.687	20.1766	19.8904	19.1882	21.2262	21.3005	21.952	20.8383	20.6038	20.9761
Mlst8	16.979	17.8635	17.6782	17.2067	16.6675	17.1814	17.4329	17.3864	17.6385	17.2888	17.2253	16.5933
Syt4	13.131	12.9869	13.2794	13.5328	12.5513	13.6114	12.3945	12.3605	12.1516	12.7897	12.5415	12.4001
Ldhc	13.234	13.6259	13.6883	13.9122	13.1465	13.8396	12.4034	12.6873	12.8766	12.726	13.2256	13.3781
Prl3d1	14.2146	14.3968	14.1371	13.8946	14.2449	14.5315	14.5083	14.6398	14.6695	14.1888	14.2602	14.3349
Stmn1	24.5818	25.189	25.0452	25.657	25.133	25.0084	23.7167	24.3032	23.8414	24.9141	24.9471	24.663
Rasa3	15.4591	16.0919	15.5779	16.3325	15.438	15.1051	15.7361	15.3905	16.0835	15.7736	15.635	15.6581
Def8	16.9325	16.3818	16.5636	17.219	16.9194	16.6389	16.9733	16.4405	16.5498	16.8804	17.0897	17.1644
Kitl	20.7398	20.4592	20.7933	19.984	19.3891	19.3006	20.1399	20.789	19.4813	21.0908	21.7522	21.7041
Emb	18.6532	19.8254	20.1769	15.7928	16.5003	16.598	21.1313	20.779	22.1097	16.0899	15.531	16.2604
Kpna2	23.7931	23.8296	23.8667	24.441	23.6742	23.2102	23.0153	23.2383	23.2824	22.7561	23.332	23.2498
Tyrp1	14.5059	13.4353	13.4564	13.0905	14.1793	14.1801	14.7688	14.5396	14.4505	13.9301	13.9027	14.4706
Bpgm	19.4685	19.7117	19.432	19.2259	19.407	18.7422	18.7082	19.6481	19.2499	19.1908	18.9926	18.6961
Calu	23.2913	24.261	24.228	23.6078	23.6947	23.1622	23.8319	23.5797	23.6529	24.0949	23.7015	23.4681
Hnrnph1	24.2657	24.1087	23.9648	25.268	24.7682	23.5177	24.7245	24.5208	24.4048	25.2353	24.5923	24.3695
Actr1a	19.6438	20.3313	19.5914	20.441	19.4964	19.0602	20.3165	19.7413	20.3575	20.4582	19.7844	19.3917
Spry1	14.978	15.7447	15.1621	14.6877	14.9882	15.0781	14.5271	14.3427	14.8304	14.5015	14.6846	14.7594
3010003L21Rik	11.8954	12.0302	11.6414	11.8656	11.8413	12.1262	12.099	11.9929	11.6755	11.8735	12.4026	12.4201
Rps26	26.6799	27.0149	26.873	27.0297	26.5233	26.3571	26.4643	26.8409	26.7347	26.8103	26.5293	26.4526
Rplp2	27.2029	27.22	26.8099	27.8101	27.0902	26.5095	27.0564	26.6612	26.628	27.5087	27.0215	26.9993
Lamp1	23.2225	24.1701	23.9882	23.7226	23.5537	23.2704	23.4019	23.6669	23.5392	24.516	23.7648	23.5704
Ghitm	22.4982	23.0351	23.0596	22.8659	22.349	22.3364	23.861	23.7143	24.232	22.9775	22.9987	23.1128
Cela3b	15.6438	14.811	14.9232	15.6339	15.348	15.0868	15.5213	14.92	15.0746	15.4266	15.5894	15.8497
Chgb	15.3415	19.7793	15.6989	12.0358	11.8833	11.8605	18.0978	19.8406	21.54	12.3333	12.1056	12.1161
Sh2d3c	14.2957	14.5652	14.5756	14.2872	14.3888	15.2471	14.5278	14.7335	14.7366	14.7821	14.7564	14.724
Tfg	23.1323	23.3808	23.1286	24.1632	23.1272	22.9975	23.5681	23.3641	23.2585	24.3696	23.9415	23.8852
Hsp90b1	25.9698	26.2834	26.336	26.4955	26.1403	25.5793	25.7877	25.5477	25.5605	26.3558	26.0938	25.9842
Papss1	19.536	19.5656	19.8827	20.8192	19.5498	18.9081	18.5773	18.6628	18.1147	20.0577	19.9291	19.9692
Suclg1	20.9951	21.0948	20.9277	22.0627	20.857	20.7129	20.9196	21.6339	21.3683	22.1252	21.808	21.7862
Sgpl1	17.9256	18.7813	18.6807	17.7412	17.5755	17.3491	19.2587	18.9202	19.8086	18.7389	18.2473	18.1208
Mgst1	25.9323	26.8408	26.5593	25.4308	25.2319	25.4685	26.8201	27.1892	27.3604	26.1193	25.1861	25.6011
Junb	21.8926	19.2205	18.5205	17.341	13.2435	12.2099	21.163	19.973	19.5425	21.1795	16.3641	16.7571
Plod3	21.5789	21.7307	21.4817	21.1317	21.365	20.836	20.9513	20.1722	20.2674	21.6552	20.5312	20.3319
Slc38a1	20.1128	21.1611	21.8101	19.0249	20.6056	20.3806	18.7489	20.2671	19.8937	19.1413	20.2303	20.3919
Lpl	20.015	22.0982	22.8232	20.7943	21.6916	22.1196	22.5296	22.3636	23.0865	23.022	22.2297	21.702
Reg1	12.7986	11.9549	11.8273	12.4044	12.0589	13.3381	12.405	12.0122	12.4962	12.2519	12.0153	12.125
Tmsb4x	22.1176	24.1228	23.413	21.5939	22.4329	22.4248	25.685	25.7395	26.5734	22.9519	22.3594	22.9968
Ccnd3	16.6054	18.3458	17.5959	17.3671	16.7428	17.065	17.9957	17.8157	18.6866	16.8787	16.7707	16.8254
Tspyl1	18.3488	18.7124	18.6356	19.1175	17.9516	18.074	18.8896	19.09	19.6299	19.0748	18.5535	18.9785
Stip1	21.6857	21.685	21.5624	22.7404	21.9369	20.7307	21.7396	21.1853	21.2085	21.6827	21.6828	21.8387
Ciapin1	18.8046	19.983	18.8609	18.8912	18.4074	19.1373	19.0706	18.8161	19.5796	18.786	18.9046	18.6989
Impact	16.8214	17.3705	16.9078	17.431	16.3489	16.2196	16.887	16.9015	17.1279	17.6502	16.8457	16.9198
Ddx1	21.5976	21.9496	21.6193	22.3787	21.3841	21.0426	21.3313	21.3474	21.3256	21.6992	21.589	21.3288
Mthfd1	19.3363	19.7787	19.794	19.6593	19.7065	19.0417	18.2119	18.7157	18.4183	18.8867	19.3239	18.9756
Npdc1	20.4027	20.9628	20.5369	20.3942	20.4582	20.5862	19.6055	19.4386	19.1603	21.1161	20.4225	20.1407
Cstf2t	19.8933	19.8066	20.1378	20.8326	19.5199	19.7567	19.8563	20.7452	20.8054	20.3142	20.2446	20.1582
Tnp1	12.4448	12.8312	12.6285	13.5119	13.1237	13.1986	13.616	13.3006	13.884	15.7028	12.9126	13.6659
Actc1	13.6925	12.9625	12.8607	12.8982	12.8888	12.931	12.7118	12.7552	12.9261	12.5477	12.6463	13.0228
Map1lc3b	20.8139	21.6181	21.5884	22.4918	20.9731	21.5042	21.8896	22.2929	22.0759	22.8987	22.3094	22.4756
Atp9a	20.4242	20.7316	20.7368	20.453	20.8658	21.1711	18.682	18.9686	18.4674	19.6451	19.5732	19.1827
Cops8	19.0912	19.4881	19.5443	20.1001	19.1177	19.2476	19.392	19.7714	20.0412	20.0305	19.5131	19.525
Smoc2	19.3412	21.2954	21.2068	20.16	20.5547	20.5965	19.9531	20.3296	19.631	21.7605	20.7452	20.7337
Bcar3	18.1705	18.0255	17.8839	20.3476	18.8136	18.222	19.113	18.9927	18.8113	20.7342	19.8954	20.0713
Spink3	10.0908	11.1115	10.9159	10.4878	10.6563	9.24179	10.5599	10.4513	11.2311	10.8059	10.5663	10.369
Fmod	17.2769	17.5026	17.9134	15.4121	15.4051	16.3377	19.2751	18.1122	18.5309	15.3911	15.3179	15.1886
Zfand2a	17.2787	17.4839	17.3116	18.2632	17.7998	16.6553	17.2586	16.9679	16.8074	17.9659	17.683	17.2756
Creg1	22.2081	22.381	22.3382	21.8452	22.1605	21.7876	20.8046	21.1736	20.8345	22.169	21.9877	22.0809
Cpe	24.6401	25.1445	25.5324	25.8695	25.5753	25.0717	25.4416	25.6814	25.3904	26.6331	26.0019	25.9813
Fkbp10	21.1245	22.1697	21.95	21.7055	21.543	21.0079	20.8379	20.2948	20.0201	21.9681	21.0255	20.5373
Mark2	18.8296	19.0916	18.8923	19.2239	19.6265	17.3711	20.3742	19.3279	20.0622	20.1071	19.5839	19.0378
Prm1	14.5589	13.8861	13.6718	14.4886	14.6933	14.5851	14.0939	13.3413	13.4709	15.9856	14.3483	14.2731
Slc2a4	16.4204	16.9591	16.6252	15.2537	17.6666	17.0206	17.826	18.4509	17.8871	18.2232	19.1172	18.76
Mpo	14.8042	14.2102	14.8476	14.7668	14.3478	15.0097	14.5279	14.1877	14.4724	14.4481	14.3649	14.7403
Itm2c	21.3904	22.4857	22.4068	21.3931	21.773	21.6505	22.0046	22.1255	22.1361	22.4673	22.5065	22.1783
Eif3h	23.2617	23.3068	23.3959	23.7104	22.87	23.2672	23.0959	23.6562	23.4519	23.8015	23.448	23.6801
Hnrnph2	21.1757	21.0293	20.9906	22.104	20.7309	20.2762	21.6759	21.4828	21.7851	21.4795	21.1211	20.8738
Scd1	16.6929	18.2621	17.7194	17.68	15.5322	16.1522	21.6953	20.3117	21.5674	16.9857	17.358	17.3247
Ndufv1	22.3344	22.3761	21.618	22.6947	21.8773	21.7368	20.8822	21.2061	20.7151	22.1225	21.8464	21.8137
Kap	15.5173	14.8638	15.2648	15.2285	15.4962	15.8122	14.3219	14.09	13.7384	13.981	14.9996	14.8933
Cox6c	24.4225	25.1813	25.2975	25.323	25.1299	24.6253	24.8267	25.6993	25.573	25.3775	25.3553	24.8562
Marcks	23.3228	23.78	23.4295	24.2992	22.9584	22.8746	25.23	25.1271	25.5493	24.0599	23.8244	23.8591
Map2k2	19.7218	20.7605	19.1453	20.074	19.1298	19.0655	20.2487	18.9852	19.4344	19.6388	19.4278	19.2054
Carhsp1	22.0432	21.635	22.1333	23.8454	22.9504	22.3867	20.6244	21.1797	19.6664	23.1851	22.612	22.4192
Isyna1	19.8092	20.953	20.6958	20.2452	20.379	20.0887	21.8778	21.234	20.4582	22.5606	21.9821	21.5604
Tubb3	13.4364	15.3919	14.7168	14.1819	13.2087	14.1013	14.4414	14.1695	14.8115	12.9611	13.5951	13.8832
Rpl7	26.1352	26.5272	26.5888	26.9468	26.3408	25.9467	26.1137	26.6172	26.5418	26.5452	26.4005	26.3681
Atp5g2	24.0935	24.513	24.4372	24.6614	24.1085	24.5536	22.9007	23.9811	23.0762	24.1045	24.2419	24.255
Herpud2	20.114	19.3949	19.385	20.1136	19.9062	19.4591	19.9495	19.8681	19.9668	21.0051	20.0998	20.3335
Acadm	20.0513	20.5274	20.1107	20.5017	20.0104	19.8135	21.8322	21.9841	22.7535	21.6508	21.4214	21.3332
Sf3b3	21.1423	21.0985	21.1061	21.4465	21.2395	20.3356	21.2268	20.8062	20.8488	21.7084	21.2917	21.0739
Clcn4-2	20.8087	20.8809	20.3389	20.0235	20.0684	20.7523	19.7716	19.4762	19.6547	19.9454	19.2138	18.9621
Hdlbp	22.5099	22.1143	22.1268	23.3785	22.6835	20.7922	22.5418	22.0109	21.9937	23.241	22.9949	22.6398
Vcam1	15.4192	15.8815	15.8654	16.1675	15.916	15.9018	16.0766	16.4157	16.2417	16.2513	16.3778	15.7594
Vdac2	23.3718	23.7337	23.4252	23.785	22.9302	22.9517	23.5855	23.6048	23.7094	23.7406	23.8049	23.569
Sqle	22.8773	23.6245	23.4324	22.5382	22.1277	21.9763	23.1355	22.8044	23.7458	21.4362	21.8099	21.6053
Cyp2e1	13.0551	12.1769	12.5402	12.1775	12.4683	13.1914	12.747	12.1833	12.5486	12.1078	12.3197	12.3112
Casp6	17.3949	18.0535	17.8842	18.9817	17.5944	18.2037	19.8049	19.9453	20.3716	19.6822	19.5753	19.4358
Txnip	19.5139	19.8012	21.0317	22.2051	21.3734	20.6778	21.7789	23.0692	21.3459	24.5507	23.1498	23.7913
Hey1	17.6922	17.2779	17.52	17.6273	16.905	16.0552	16.4517	16.3808	16.2846	16.5091	16.6591	16.12
Cotl1	18.5082	18.586	18.7726	18.0729	18.5724	18.462	18.8955	18.8022	18.9461	18.0426	18.3947	18.0465
Cldn11	11.1372	11.453	11.7569	11.7518	11.1054	11.4114	10.6649	11.9525	11.2567	13.1908	11.3126	12.056
Ywhah	21.1922	21.4748	21.0836	21.9904	21.1121	20.9761	21.9508	21.8177	22.5699	20.9944	21.1674	21.1747
Psmc1	20.902	21.2369	21.0072	21.4733	20.9563	20.9304	21.3264	21.2798	21.4899	21.1792	21.3103	21.2401
Mdk	18.4169	21.3467	20.4354	18.4258	19.668	20.5378	15.6353	16.9549	16.5087	17.016	16.8871	16.3346
Satb1	14.4044	15.6631	14.8917	15.6378	14.8055	15.1672	17.452	17.9277	16.4354	20.7499	18.6451	18.9937
Tspan3	21.8086	22.4426	22.3195	22.152	22.224	22.1567	20.8516	21.3834	21.0816	22.032	22.0055	21.3499
Ehd1	17.3195	17.7788	17.7965	18.6031	16.7123	16.6903	18.5291	17.8707	18.4867	17.4546	16.9929	17.0118
Pld3	20.5471	21.0016	20.3927	20.7511	20.3329	20.6115	20.4626	19.7266	19.7964	21.8105	20.9315	21.0101
Abce1	21.9154	20.2031	21.0717	22.4117	21.5266	20.7534	21.8732	21.7869	21.9181	21.4748	21.5025	21.314
Tap1	16.98	17.3477	17.1729	16.6993	16.7755	17.2829	17.148	16.9331	17.1736	16.6956	17.1318	16.5418
Dr1	18.2877	17.6631	17.5061	19.0721	17.387	16.711	17.892	18.0128	18.1443	17.5413	17.5273	17.7464
Atp5g1	21.8341	22.443	22.149	22.181	21.7251	21.978	20.9959	22.2272	21.8456	21.3497	21.5349	21.3145
Fabp5	24.1326	24.2377	24.5998	25.5609	24.3032	24.3368	22.8595	23.6225	22.0238	24.4444	24.1634	24.2726
Fabp3	16.0384	15.7412	15.6391	17.5874	16.0522	17.0182	15.1458	16.6118	13.5816	18.2481	17.9181	17.8832
Cct3	24.585	24.6096	24.4461	24.7885	24.2999	24.1229	23.9441	24.1645	24.2004	24.324	24.1183	24.1196
Fgg	11.8821	12.1698	12.1606	11.8536	11.551	12.4138	11.6772	12.142	11.9577	11.095	11.7759	11.6293
Pdcd6	21.128	21.3573	21.3724	21.7618	21.0276	21.119	22.1242	22.0597	22.5411	21.6418	21.4616	21.5947
Klf10	17.3857	17.0295	16.9777	17.8215	16.5806	14.8719	16.0416	16.3232	16.1752	16.2062	15.224	16
Snd1	20.4955	20.0167	18.9377	21.102	20.3085	19.2511	19.6674	18.9452	18.5452	21.2017	20.4427	20.2339
Cyr61	17.6507	18.3731	17.8882	17.8648	16.6427	17.3287	21.5846	20.3442	20.5818	22.1496	18.6934	18.6291
Lipf	10.8189	10.4687	10.6599	11.2559	11.6708	11.2694	10.659	10.3317	10.8753	10.703	11.0071	10.9575
Sgk1	20.5018	19.8492	20.0745	17.7195	18.0053	17.4396	23.5387	22.7474	23.7258	20.0026	20.51	21.216
Nasp	21.337	21.9269	21.9084	22.2389	21.4807	21.2823	20.9211	20.9161	20.7744	20.7039	21.271	20.5945
Flii	18.7177	18.8077	18.2618	19.3264	17.7949	17.3692	19.2106	18.7621	19.0817	19.7583	18.2765	18.4236
Smarcb1	20.1114	20.4642	19.843	21.5486	20.2512	20.301	20.2528	19.9741	19.963	20.8126	20.6494	20.4389
Fuca2	15.2821	15.8389	16.2202	15.9073	15.6925	16.2587	13.8206	15.1218	14.354	16.2168	14.8605	14.7785
Phc2	18.689	19.038	18.0437	19.3578	18.21	17.5918	19.0264	18.372	18.4872	19.3333	18.2236	18.466
Gldc	13.8278	14.3515	14.0079	13.8238	13.7664	14.2403	14.7685	15.1203	15.7591	13.2686	13.4185	13.8713
Prps1	18.6565	18.8911	18.9007	19.7518	18.5804	19.4447	17.2049	18.0563	17.4004	18.5676	18.3962	18.1547
Lrrn1	13.8762	13.3341	14.7425	14.8264	13.7013	14.0014	15.8038	16.1897	17.9654	17.4271	17.2587	18.3762
Rps5	27.2746	27.5247	27.4159	27.5894	27.3172	26.9671	26.9332	27.349	27.3125	27.3752	27.1995	27.0837
Ndufb11	23.3763	23.9763	24.1596	23.2331	23.3817	23.8998	22.1797	23.4558	23.1023	23.2115	23.4029	23.5404
Atp5c1	24.0925	24.4213	24.4107	24.5889	23.7985	24.3556	23.0033	24.2046	23.6507	24.5841	24.4527	24.6741
Sec23b	20.0679	20.5642	20.4254	20.379	19.6141	18.9238	20.9908	20.8588	21.2363	20.2667	20.0041	20.0928
Tbc1d15	19.456	19.2866	19.6175	20.2569	19.4841	19.1365	18.9619	19.1896	18.9037	20.005	19.48	19.6651
Hspa5	26.6114	26.8307	27.0291	26.983	26.7635	26.1712	26.4569	26.3132	26.2905	27.0388	26.9106	26.6103
Ankrd10	19.3315	19.4762	19.6153	19.8871	19.9825	19.3822	20.1725	20.4195	20.3336	20.382	19.9117	19.3634
Cd9	18.9424	19.6322	19.4798	19.4639	19.5016	20.2288	19.1728	19.1388	18.9622	19.6045	19.4936	19.6609
Ifrd1	19.7872	20.5111	20.247	20.2694	19.1135	18.86	21.8531	21.6332	22.6737	19.9055	19.1177	18.6903
Kars	20.4098	20.6394	20.3718	21.481	20.1618	20.1606	20.1779	19.3764	19.5119	20.813	20.0676	20.0353
Pfkp	18.695	17.8821	18.6275	19.8299	18.3918	18.3343	19.2994	18.9346	19.3073	18.2344	18.4071	18.8397
Ddx18	19.2056	19.2401	19.5595	19.4448	18.7332	18.5603	18.5566	18.6305	18.4789	18.9064	18.4228	18.3567
Cd34	15.7059	17.846	17.3004	16.2144	16.6988	16.9853	21.7489	21.7373	22.7853	18.8164	18.3019	18.549
Nup85	18.9699	19.6152	19.8685	19.8043	19.9811	19.0635	18.4631	18.785	18.4417	19.1429	18.9922	18.6875
Adm	13.3485	13.7869	13.3976	12.9727	13.3797	13.7327	14.0457	14.4769	14.9693	14.214	13.9503	13.9658
Arpc1a	18.8156	19.084	18.5188	19.9623	18.3935	18.7404	19.6845	18.9252	19.1713	19.9151	18.9995	19.3752
Rab1	23.3438	23.9557	23.9007	24.1272	23.3472	23.1231	24.3742	24.3541	24.7195	23.7306	23.9594	23.976
Zfand5	23.774	23.2787	23.4931	22.7535	21.7095	21.089	25.0694	25.0394	25.5998	23.2119	22.7775	22.6783
Tpst2	18.8111	19.04	18.7525	18.6273	17.8379	18.5023	19.2484	18.3335	18.831	18.6926	18.4733	18.7033
Ap1s1	18.3884	18.9212	19.0655	19.4934	18.0483	18.3794	18.3125	18.1687	18.205	18.3271	18.5108	18.2337
Rps15	26.5154	26.6351	26.5522	26.983	26.2503	26.2627	26.0038	26.5152	26.2387	26.5183	26.3367	26.3115
Pdhb	21.2858	20.8222	20.9148	22.4168	21.0985	21.5178	20.8842	21.8582	21.3698	22.4462	21.7524	21.9086
Map4	17.8391	18.0904	17.3749	19.026	17.9569	17.6318	18.6315	17.3882	18.1065	18.7663	17.8039	17.4043
Mrpl20	20.7783	20.981	20.5986	20.8257	21.9027	20.966	21.7078	21.8529	22.2953	20.9218	21.142	21.6547
Adam9	19.9559	20.9286	21.0379	20.5159	19.8854	20.5142	20.7737	20.8343	21.44	20.3521	19.9348	19.9224
Sarnp	20.9386	21.635	21.7914	22.0016	21.0375	21.3402	21.4387	22.2947	22.2033	21.2303	21.5568	21.2314
Lrrc4	13.0311	13.039	13.2385	12.9343	12.7983	13.262	13.5225	13.833	14.4306	13.2061	12.8349	12.6554
Rpl27	26.363	26.6026	26.44	26.8833	26.2724	25.7521	26.2531	26.4486	26.4126	26.5267	26.301	26.2425
Eif3d	22.8773	23.2773	22.8845	23.2782	22.791	22.1222	23.0075	22.6522	22.8632	22.9655	22.8102	22.5269
Hist1h1c	16.7704	17.7811	18.0326	18.2576	17.3518	16.8302	19.2096	19.8208	19.7315	19.6183	18.5744	18.6993
Mpdu1	18.8135	19.9499	20.147	19.2885	19.2858	19.9461	18.3735	19.2415	19.1243	19.1704	19.0189	18.7974
Nnt	18.985	18.9039	20.0999	18.9357	19.3994	19.0393	18.5911	18.1625	17.7309	20.7884	20.0393	20.0062
Kti12	17.5342	18.0896	17.5751	18.1524	16.4992	16.6348	17.7413	17.7712	18.3421	17.2145	16.8337	16.8832
Nsg2	12.8027	12.3482	12.4415	12.5048	12.4535	13.2567	12.0059	12.5277	12.5265	12.3841	12.4911	12.2889
Tmed3	21.954	22.3951	22.1979	22.6884	21.9617	22.5067	19.4879	20.2483	18.9298	21.9918	21.3839	21.1782
Fuca1	21.3034	21.2267	21.3773	21.8986	21.0833	21.3664	20.0076	20.2078	19.587	22.1027	21.1353	21.3589
Slc35a4	18.0869	18.4991	18.21	18.9839	17.9875	17.5686	18.5519	18.2441	18.4427	18.3821	18.0069	17.8484
Cd83	13.0508	12.992	13.3283	12.9542	13.6571	13.5291	13.2799	13.9118	13.7982	14.876	13.9671	13.9618
Fkbp8	20.1449	20.0081	19.4308	20.5585	19.9277	19.7167	20.3743	19.1805	19.1199	20.7089	20.0614	20.035
Sparcl1	18.9148	22.7084	21.5822	18.254	19.6606	21.0381	16.2607	18.4515	18.1445	17.9709	17.2335	18.5771
Orc3	18.4542	18.9047	18.8365	19.3503	18.9438	18.986	18.1324	18.892	18.545	19.1325	18.989	19.0249
Trim59	20.5557	19.9133	19.8647	21.8113	20.6632	20.3753	18.1723	18.7286	18.1421	19.512	19.7214	19.6698
Txn1	24.653	25.2461	25.268	25.4406	24.5644	24.3585	26.0057	25.924	26.355	24.9477	25.0147	25.0907
Lox	17.9004	21.058	19.5714	17.6889	17.5258	17.6654	20.3371	20.3875	21.1268	18.4784	16.8555	16.7594
Ccnd2	25.3837	25.3259	25.3944	24.6694	24.8095	23.8943	21.847	22.8156	20.8434	22.9522	24.0086	23.9361
Fkbp5	21.8826	21.7628	21.7413	23.5358	22.733	21.0942	23.7088	22.6119	23.6466	22.9407	22.2973	22.1663
Polr1b	17.931	17.8488	17.9784	18.1974	17.6122	17.5614	17.0784	17.1594	16.8069	17.498	17.2864	17.0579
Efr3a	18.4567	18.9419	18.164	18.7458	17.7584	18.345	18.4044	19.0348	19.1133	18.7695	18.1121	17.5512
Apex1	21.4432	22.0353	21.7932	22.1912	21.1763	21.5521	21.0693	21.4601	21.3443	21.5176	21.1581	21.0689
Anxa7	17.8478	18.3872	17.9932	19.0161	17.97	17.5279	19.0313	19.0934	19.2429	19.5429	18.4412	18.7584
Reg2	13.7222	13.2728	13.7371	14.0519	13.5493	13.4324	13.619	13.044	13.2118	14.2444	13.9329	13.8349
Dhx30	19.9837	20.3982	19.9408	21.0253	20.5562	19.3738	20.4363	19.9326	19.9303	21.3824	20.5575	20.0495
Rps6	18.249	18.3251	18.178	17.4314	16.696	18.1228	17.4943	17.458	17.2044	17.6201	17.2734	17.6962
Atp5j	24.9236	24.9753	24.7563	25.6835	24.7502	24.5671	24.7731	24.7012	24.5104	25.1866	24.9782	24.9992
Dhx15	23.8231	23.9566	23.9689	24.7431	23.9764	22.9451	24.2842	24.0466	24.1351	24.6154	24.1307	23.9697
Olig1	11.8465	11.3523	11.948	11.8677	11.5386	11.7182	11.7915	11.6167	11.6587	11.3348	11.4369	12.1683
Srsf3	23.1489	23.6662	23.5206	24.3962	23.5057	23.473	23.7985	23.8377	24.1029	23.4819	23.3399	23.324
Hmgb3	21.1188	21.6086	21.5423	22.5478	21.5676	21.7194	21.1397	21.3785	21.0911	21.8712	21.9645	21.2953
Vcl	20.9458	22.415	21.8294	19.7365	19.9729	20.3562	24.3259	23.9546	25.0384	22.0065	21.2367	21.3994
Nr2f2	17.008	18.6747	17.4042	18.1373	17.4286	18.2594	16.7143	17.2139	17.0008	16.5453	16.7929	17.0047
Rad21	22.9105	22.8293	22.9228	23.3691	22.949	22.2327	22.8451	22.4514	22.4758	22.6728	23.1174	23.0069
Cops4	19.7405	20.1205	19.8347	20.5209	19.3095	19.6852	19.2768	19.6311	19.4603	19.5352	19.6827	19.769
Fbln5	15.9814	18.7203	17.5904	17.0027	16.6996	18.0312	14.6132	16.0369	15.2676	16.4062	15.2572	15.3065
Rab31	19.2515	19.5497	19.5692	20.0114	18.7931	18.4424	21.8348	21.3268	22.0693	19.8634	19.7733	19.6249
Prdx4	25.2995	25.8393	25.6669	25.4458	25.1489	25.5693	23.5826	24.0097	23.4499	24.5948	24.2597	24.0123
Trap1	19.9023	20.263	20.0408	20.5306	20.362	19.8756	18.9023	19.357	18.5475	20.5253	20.4774	20.2683
Kansl2	20.6415	21.2449	20.9191	21.2607	20.6016	20.0762	21.4703	21.7166	21.832	21.3557	21.0085	20.5988
Pes1	18.2661	18.8268	18.246	19.5981	18.0369	17.7375	18.5818	17.968	17.9995	19.1394	18.1964	18.1832
Rbbp9	16.4595	16.852	16.3357	17.7158	16.6279	16.8709	16.752	16.8102	16.592	17.5006	17.4603	17.7626
Vdac3	23.3478	23.5762	23.5407	24.1858	23.1184	23.3792	22.5862	23.3852	22.9649	23.4548	23.5499	23.4735
Rbmxl1	22.8144	22.7977	22.7425	23.682	22.4887	22.4801	22.6352	22.5316	22.5301	22.6395	22.4627	22.3692
Plekhb1	14.5621	13.9536	14.411	14.5891	14.322	13.9109	13.8768	13.4858	13.8548	14.4368	14.2067	14.2879
Mesdc2	22.8915	23.4022	23.4572	23.6295	23.4749	23.5783	22.0626	22.2871	22.0089	23.5559	23.0132	22.8078
Apba3	17.241	17.0808	16.4701	17.836	16.6228	16.1565	17.7667	15.8459	16.2906	17.3801	16.87	16.9817
Ldhb	20.6392	21.3617	21.0901	21.0388	21.2672	20.8844	20.9992	21.7931	21.1092	22.8697	22.1331	21.8829
Adh5	23.3089	23.5083	23.0456	23.7493	22.9141	23.0017	22.2382	22.7769	22.5183	23.2766	22.65	22.8131
Pnrc2	20.9382	20.5864	20.5348	21.1081	20.6859	20.5892	20.8319	20.7501	20.7581	20.9957	21.2845	21.0303
Sec61a1	24.022	24.938	24.9316	23.9105	24.1175	23.9279	23.4163	24.0114	24.159	23.5988	23.5291	23.0488
Car1	13.7781	12.8401	13.4372	13.1679	13.1619	13.2174	13.5163	13.1153	13.2232	13.2236	13.1329	13.3228
Cyp4b1	15.0676	15.325	15.1303	14.2663	14.4831	14.248	15.1728	15.4375	15.3972	14.2312	14.2866	14.6106
Inpp5k	16.6569	16.8246	16.8036	16.8453	16.9471	16.4302	17.171	17.5008	17.3283	17.5729	17.1425	16.8781
Snrpc	21.9405	22.1787	22.2357	22.6141	22.1717	22.0477	21.556	22.3013	22.1336	21.7279	22.204	22.1381
Nelfcd	17.8994	18.0796	17.9681	18.4454	18.1711	17.421	17.5068	17.5253	17.2395	17.761	17.928	17.7494
Kifc3	16.3799	16.562	16.2007	16.7588	16.4834	16.1355	16.4951	16.2123	16.4469	16.8095	16.6404	16.7627
Il33	13.795	15.1726	14.0041	12.7361	12.2013	12.4696	14.2372	14.3261	15.1333	12.7482	12.6478	12.5983
Phb2	23.146	23.1573	22.7208	23.4478	22.2223	22.8469	22.4745	22.0148	22.1292	22.6303	22.3349	22.296
Aqp1	13.4876	18.9176	16.6872	15.98	16.0663	16.0211	13.8765	14.5106	13.764	15.3029	14.1568	15.244
Glb1	19.1956	19.3609	19.9024	19.3925	19.3534	18.6798	18.2925	18.6353	18.0986	21.021	20.1169	19.8852
Sipa1	17.9038	17.9809	17.6043	18.7452	20.0115	18.1067	18.5476	17.8666	18.3961	17.9688	18.0918	18.4655
Taz	19.1276	19.3439	19.5028	19.8426	19.9452	19.5236	18.1738	18.7586	18.0541	20.1989	19.4262	19.0094
Usp14	19.6325	19.8011	19.6867	20.2502	19.1685	18.5457	19.8296	19.7393	20.2706	19.59	19.3528	19.2873
Glud1	19.5242	20.6249	20.5409	21.0966	19.8747	19.9447	22.3468	20.9196	22.0651	21.1222	20.5975	20.7017
Imp3	18.9254	20.1668	20.249	19.7192	19.5002	19.7594	19.9168	20.8956	20.8925	19.5882	20.0854	19.859
Magoh	21.9286	22.0483	22.1841	22.9875	21.5477	21.7268	22.2776	22.3769	22.4123	22.2366	22.0683	22.0785
Mcm4	21.131	21.3951	21.6213	22.0816	21.4677	20.5762	19.2919	19.6721	19.3132	19.8933	20.8158	20.108
Gosr1	16.6559	16.3257	15.9686	17.5864	16.1655	15.3166	17.0309	16.4947	16.7033	18.0194	17.2347	17.2523
Rpl37a	27.5363	27.7783	27.8638	28.0858	27.6688	27.2057	27.402	27.9719	27.8608	28.0208	27.8367	27.8112
Rpl19	26.55	26.6544	26.3176	26.8875	26.4907	26.1768	26.4125	26.3906	26.332	26.6928	26.528	26.2582
Spcs1	24.4232	24.7879	24.8925	24.9025	24.5451	24.7866	23.7564	24.3853	24.2634	24.378	24.3709	24.1201
Nsdhl	19.7857	20.9683	20.7161	20.3765	19.7291	20.1041	20.5216	20.6683	21.2669	19.8605	20.1115	19.9597
Sh3bp5l	16.0845	16.2259	16.2209	17.2564	16.0438	15.6945	16.5097	16.5704	16.8529	17.5838	16.6174	16.6144
Zbtb17	16.9002	17.2958	16.4867	17.1071	16.4705	16.1785	17.0011	17.018	17.0526	17.2934	16.5461	16.601
Adh1	16.5254	19.5527	17.7171	15.0715	15.3096	16.1764	18.9772	20.4634	21.0211	18.6647	18.0204	19.6279
Pin1	21.0436	21.697	21.8483	21.8516	21.0681	21.3593	20.8937	22.0026	21.7983	21.0837	21.3682	21.1354
Vac14	17.306	17.5907	16.7027	17.8809	17.8947	16.9968	19.1064	17.0877	17.0838	18.2528	17.6624	18.3459
Olig2	12.4261	12.912	12.1806	12.2986	12.4583	13.6474	11.6997	12.4471	12.0703	11.9997	12.172	12.3187
Eif3i	22.7552	23.2266	22.9307	22.8915	22.5294	22.4754	22.4208	22.8801	22.8187	22.7301	22.6404	22.749
Lrrc59	23.1157	23.2673	22.8889	23.028	22.4231	21.827	23.866	23.1274	23.8305	22.3544	22.2451	22.3393
Mpzl2	13.0358	12.5266	13.1666	12.1708	12.2841	12.4577	12.6621	12.599	12.528	12.2831	12.4935	12.597
Tie1	11.8554	12.9876	12.2224	12.8834	12.5128	12.5209	13.278	13.1628	12.8566	13.4504	12.6314	13.397
Psmb7	23.9514	24.013	24.062	25.1511	23.7099	23.7724	24.05	24.3387	24.3358	24.2471	24.0618	23.7776
Sec13	21.0039	21.6706	21.4213	21.8381	20.7689	21.0299	21.157	21.6053	21.7027	20.954	21.4209	21.2431
Cnbp	24.1238	24.2561	23.7065	24.9784	24.0678	23.2885	24.1329	23.6675	23.4532	24.5278	24.2346	24.0752
Aurkaip1	20.0174	20.6473	20.3124	20.2868	19.467	20.5468	19.7083	20.2892	20.4206	19.9019	19.9621	20.0748
Dctn3	20.8836	20.8327	20.8923	21.4885	20.3547	20.5087	20.4472	21.1814	21.2946	21.3286	21.204	21.0632
Nadk	19.678	20.0305	19.7294	20.3928	19.6539	18.6508	19.7016	20.2268	20.2391	20.7654	20.7048	20.454
Btg2	22.2731	20.1667	20.2768	17.424	17.9036	16.7295	22.3973	20.8331	20.671	21.3211	19.3452	18.9569
Mcm6	23.2347	22.9113	22.8436	24.3606	23.7194	22.3864	21.182	21.155	19.96	22.87	23.0746	22.6245
Stk38	19.945	20.8405	21.2112	20.7286	20.4312	19.6964	20.5472	21.2184	21.3802	20.4502	20.5694	20.0971
Cdkn2d	18.7872	17.9401	18.5644	18.067	17.1763	16.5993	17.8707	21.1741	20.8584	18.0664	18.128	17.4012
Vps16	18.7318	18.9359	18.8077	19.8602	19.5838	18.6584	18.8454	18.4008	17.9722	19.9398	19.318	19.001
Gja4	13.1322	14.9689	14.3779	13.6482	13.6754	13.8494	13.275	13.1615	13.3687	13.3762	12.6921	13.0246
Tubb5	26.3432	26.7509	26.2819	27.0528	26.1342	25.691	26.4754	26.2396	26.4419	26.2824	26.0722	25.8781
Capn2	20.4729	20.6984	20.0695	20.6854	19.9404	19.463	20.8773	20.6541	21.2353	20.5717	19.7598	19.5135
Tk1	17.7384	19.2087	18.9156	19.1399	18.5241	19.2366	15.8146	17.284	16.2067	17.1739	18.0524	17.5539
Pex12	16.4352	15.9002	16.2821	15.7184	15.9398	16.3216	15.9202	16.2361	16.344	16.2485	16.0871	16.1803
Snx1	18.6776	19.1073	18.939	19.311	18.5969	18.4898	20.5483	20.3826	21.0832	20.0925	19.5184	19.6628
Tmem19	17.2438	17.8846	17.9756	18.0281	17.5926	17.5458	17.601	18.222	18.6032	18.3404	17.8564	17.5485
Abcb9	15.1978	14.5702	15.252	15.6674	15.1292	15.4637	15.5388	14.8617	14.6213	15.1205	15.0672	15.1318
Capn10	16.3791	16.5369	16.3755	17.0936	16.8595	16.156	16.8177	16.719	17.0545	17.5352	16.9574	16.7563
Pdyn	11.5334	11.1945	11.1382	11.4249	11.2744	12.1107	10.7767	11.6443	11.3849	11.3148	11.2955	10.839
Scoc	17.4773	17.8285	17.7234	18.926	17.6167	16.648	18.2016	17.7992	17.5481	18.3975	17.627	17.723
Ets2	19.3021	18.5805	18.4017	19.8134	18.5846	17.9036	18.0934	18.2662	18.011	19.7965	18.3519	18.5451
Polr2g	20.5752	21.117	21.3935	21.5816	20.6333	20.9898	20.9833	21.8584	21.9526	21.0578	21.2673	21.2307
Perp	16.2803	17.011	16.7616	16.2417	17.1671	17.1181	16.8507	17.4053	17.2514	17.6765	16.934	16.6947
Lamtor3	18.455	19.7144	19.5598	18.5709	18.3208	18.7793	20.1398	20.8401	21.4857	18.7143	18.6421	18.9679
Tnfaip2	16.6455	15.7398	15.9588	16.0824	16.1958	16.389	16.4406	15.9057	16.2845	16.1267	16.125	16.2505
Ctns	14.0658	14.2502	14.4687	14.6532	14.6316	14.7595	14.3258	14.3191	13.7683	15.6315	14.705	14.4725
Slc26a6	14.0626	14.6298	14.6397	14.391	14.4113	14.3495	14.8318	14.7731	14.5396	14.3382	14.4203	13.9801
Rps4x	26.8458	27.1981	27.1701	27.5203	26.9295	27.098	26.6894	26.9553	26.8294	27.2253	26.9717	26.8642
Atp5o	24.0732	23.821	23.7927	24.5704	23.6364	24.1884	23.1258	23.5324	23.1321	24.0403	24.1044	24.2583
Ap1b1	18.1056	17.8904	17.6562	17.9731	18.2467	17.4164	18.5121	17.8373	18.0138	18.1854	18.3432	18.2085
Uba2	22.1394	22.1652	22.1472	22.9848	22.0346	21.1625	22.0958	21.981	22.0438	22.3191	21.9468	21.9285
Wdr45b	19.3283	19.7165	19.5859	19.9198	18.9744	18.9636	19.7303	19.9339	19.9043	20.2102	19.8029	19.78
Psmc3	22.5609	22.7379	22.7585	23.3284	22.041	22.4028	22.6495	22.6673	22.736	22.5433	22.5184	22.5218
Gart	20.0103	19.9519	20.0755	20.8172	20.4055	19.4796	19.3492	19.3499	18.9052	20.7665	20.5132	20.2067
Rgs4	13.9773	13.3584	13.3387	14.017	13.7396	14.1359	13.9373	13.8474	14.1188	13.5945	13.7342	14.0569
Dnaja1	23.8213	23.4952	23.4641	24.1452	23.0627	22.1116	24.2555	23.8695	24.4753	23.6507	22.9738	23.4864
Plod1	19.5191	20.5667	20.2967	19.7008	19.7218	20.2494	18.7696	18.5049	17.9836	19.7368	19.6298	19.6163
Psmc4	21.7293	22.0349	21.2982	22.0704	20.9986	21.5636	21.1163	20.8893	20.9905	20.7762	21.0289	21.2205
Prdx3	20.5733	21.2937	20.9722	21.7134	20.8918	21.3087	20.225	20.6818	20.5995	21.3946	21.4988	21.4222
Scamp3	19.4988	20.0505	19.6841	19.5112	19.9192	19.9785	18.8499	19.0228	18.8642	19.6291	19.2673	19.1656
Il2rg	13.7498	13.9774	14.3128	13.649	13.6925	13.9577	14.1349	14.1127	14.5177	13.5072	13.9091	14.0887
Reg3b	13.3077	12.4786	12.4629	12.9828	12.4754	13.677	12.4941	12.2632	12.4916	12.2069	12.7967	12.9743
Mmp9	14.1839	14.0274	13.9166	13.843	13.3389	14.3004	14.2463	13.7596	13.8634	13.7483	13.7788	13.6578
Shcbp1	18.7838	19.0651	19.3493	19.9439	19.2465	19.0994	17.1336	17.8555	17.7452	18.3367	18.7525	18.6966
Slc25a3	25.8709	26.3741	26.1547	26.1201	25.4215	25.1336	26.7169	26.5372	26.8773	26.0628	25.8353	25.8425
Litaf	16.9228	18.9474	17.9175	17.1991	17.0184	16.8857	17.8556	18.1388	18.997	17.346	17.1251	17.049
Sh3bp4	16.1805	15.8498	15.4837	16.8326	16.1137	14.9309	17.2413	16.0748	17.0918	16.0153	15.4132	15.6614
Ugdh	20.9189	21.8032	21.1337	20.2427	18.9181	18.1133	22.6934	22.022	22.868	19.9287	19.2148	19.3379
Nusap1	18.4952	18.8095	18.9895	20.7799	19.2028	19.0504	18.4661	18.8792	18.8263	19.3728	19.356	19.3807
Rars	20.3171	20.5204	20.5122	20.9504	20.6226	20.1073	20.4495	20.1412	20.4054	20.5681	20.4173	20.1783
Mllt11	15.9251	15.3577	15.9345	15.6431	15.7769	15.9357	15.5122	15.9948	16.1586	15.579	15.9738	15.3645
Slc27a2	13.7784	13.2411	13.2704	13.0651	12.965	12.9513	13.3895	13.6662	13.6358	13.6423	13.6392	13.9183
Serpinb1a	20.85	21.0184	21.0004	21.2803	20.4085	20.7783	22.5696	22.8216	23.7834	21.3882	20.331	20.7551
Sec22a	18.0627	18.2019	18.5502	19.4016	18.346	18.611	16.8154	17.8305	17.3302	18.8305	17.9761	18.2394
Prelp	13.7919	14.483	14.6675	13.6168	14.1772	13.5608	13.7115	13.6123	13.7815	13.7235	13.8065	13.9534
Kctd20	17.7917	18.1306	18.0636	18.8377	18.1908	16.7628	18.8976	19.185	19.4602	19.1635	18.6014	18.3632
Crisp1	9.37084	10.2006	10.2579	8.29925	8.6923	10.0451	9.73561	11.0801	12.532	9.7219	8.76465	9.2358
Crip1	19.4471	19.5274	19.3645	20.2515	19.1838	19.1736	19.7887	20.4437	20.6024	21.2802	20.1817	21.2282
Ufc1	19.6436	20.3315	20.2674	20.3636	19.4864	20.2396	19.8504	20.402	20.1529	20.2536	20.4275	20.4234
Atp6v0e	20.9707	21.8511	22.1498	20.9599	20.8788	21.6088	20.9081	21.8734	22.1584	21.4187	21.015	21.1125
Cyfip1	22.7272	22.3752	22.3039	23.1784	21.966	21.4584	23.2435	22.6451	23.1815	23.0701	22.5859	22.9781
Cd81	25.2714	25.9197	25.7483	25.5138	25.4441	25.6255	24.5949	24.8226	24.5748	25.3693	25.2062	25.0704
Nfe2l1	21.0707	21.7874	21.5989	21.4757	21.7974	21.5928	21.0408	21.3912	21.0506	22.5752	22.0401	21.6845
Cirbp	17.627	17.9821	17.2519	18.9172	17.9198	17.6981	17.5732	17.5748	16.6292	19.5638	18.9552	18.2369
Dok2	13.0997	12.7063	12.9156	13.4676	12.9064	13.0763	13.5177	12.7474	13.0172	13.3307	13.6664	13.4566
Mif	26.6402	26.423	26.2244	27.3552	26.3568	26.0513	26.1048	25.8687	25.548	26.3318	26.3271	26.2571
Sh3gl1	18.3629	18.9418	18.6189	18.8312	18.5222	18.3583	18.9432	18.5859	18.9424	18.6494	18.4873	18.3823
Prkcsh	23.2606	23.9144	23.6093	22.8004	23.0872	22.917	22.8406	22.7906	22.9307	23.3252	22.7088	22.3049
Man2b1	20.1626	20.6453	20.3975	19.9006	20.2635	19.7923	20.074	20.1453	19.7376	21.3574	20.2819	20.2775
Polr2c	20.2008	20.7079	20.7635	21.0622	20.1534	20.386	19.894	20.5722	20.5741	20.1156	20.0605	20.05
Timm8a1	19.9239	20.2408	19.8014	20.3722	19.0468	19.6126	19.0925	19.3236	19.1919	19.1924	18.9781	19.0941
Men1	20.5222	20.6055	20.3601	20.7966	20.4337	19.4204	20.5271	19.8237	20.1733	20.2646	19.7423	19.6443
Mrpl34	19.1933	19.8775	19.7968	19.5924	19.2768	19.7631	19.2349	20.2433	20.2365	19.4521	19.4624	19.8299
Klf16	17.4214	17.5469	17.3501	17.0463	16.0162	16.57	17.1776	16.9547	17.0966	16.718	16.3989	16.4205
Map2k1	21.643	21.6707	21.7657	22.6792	21.1272	21.0036	21.8394	22.2005	22.2519	22.5255	22.0278	21.788
Nr1h2	19.2579	19.6495	19.3308	19.7292	19.274	18.8508	20.4205	19.693	19.8578	20.1795	19.7	19.4606
Rbmx	20.6309	20.6331	20.3986	21.1845	20.4654	19.9348	20.5276	19.8782	19.9109	20.8306	21.0051	20.6531
Gmpr2	17.0853	17.6626	17.3489	19.0195	17.4279	17.4075	17.325	17.749	18.0534	17.9063	17.2277	17.146
Mcam	15.5262	17.5506	16.8958	15.7967	15.9077	16.2352	15.1789	15.0816	15.1167	14.7771	14.2817	15.0094
Mfsd10	18.0172	19.0273	18.7597	18.6372	18.7951	18.7731	17.2825	16.9515	16.51	18.6204	17.7068	17.4836
Snx18	22.9276	22.1771	22.0343	23.8168	22.9126	22.0426	21.4711	21.8456	21.19	23.2394	22.3403	21.9451
Dync1i1	15.1778	15.0504	15.4649	14.9048	15.4081	15.3087	15.3931	15.5151	15.5148	16.0121	15.8544	15.6837
Fkbp4	21.6009	21.5264	21.2496	22.7947	21.0765	21.0327	21.2956	20.6104	20.3263	21.5593	21.4481	21.2038
Hsp90ab1	26.67	26.4396	26.0501	27.0297	26.3001	25.6026	26.6311	25.714	25.9914	26.7484	26.1294	26.0777
1110001J03Rik	18.8205	19.3495	19.1614	19.8781	18.743	19.2618	18.3327	19.8783	18.5426	20.1015	20.3281	20.3599
Gsta4	23.287	23.8444	23.5653	24.136	22.9586	22.9543	25.4028	25.4939	26.2677	23.9781	24.2399	24.0626
Hiatl1	19.6838	19.3711	19.696	19.7706	19.5131	18.9066	19.1859	19.1002	19.3667	19.4705	19.1582	18.915
Apod	13.4551	13.5637	13.1302	13.0582	13.5748	13.4293	13.9308	13.9705	14.0681	13.1765	13.2497	13.5682
Ptdss1	20.098	20.6431	20.606	20.3156	20.0316	20.3447	19.4786	19.6212	19.7772	20.479	19.6705	19.702
Tmem97	20.4023	20.8625	20.4203	20.5402	20.4311	21.2002	17.6975	18.0196	17.6583	18.5952	19.134	18.7725
Pdcd7	15.9539	15.9649	15.6713	16.2464	15.4786	14.9107	15.7972	15.5744	16.0804	15.986	15.3961	15.2115
Pnkp	17.2482	17.4757	17.1452	17.9112	17.5104	16.4506	16.794	17.1485	17.0487	17.4375	17.0389	16.9939
Panx1	17.9313	18.6982	19.0232	18.4572	18.2843	18.4158	17.9078	17.5689	17.9571	17.8925	17.7302	17.3182
Mov10	18.0613	18.0186	17.7458	18.7182	18.6526	18.0051	18.2933	17.4867	17.5353	18.4688	18.5269	18.2719
Prdx5	20.8962	21.1095	20.8555	21.4782	20.0117	20.4284	20.9812	21.1511	21.4267	20.4993	20.6409	20.4497
Ctsc	24.3217	24.9111	24.6598	24.2612	24.0188	24.1208	22.7132	22.3611	23.5457	21.1838	20.8736	21.0712
Pcx	16.0312	17.1831	15.9606	16.2423	15.7852	15.5876	15.9582	16.4936	15.1896	18.4599	18.5592	18.5583
Cope	21.7902	22.2183	22.076	22.4181	21.6345	21.7134	21.2316	22.1164	21.5457	21.9189	22.0233	21.8632
M6pr	23.1965	23.8351	24.0318	23.4167	23.3437	23.7164	22.7841	23.2026	23.3565	23.0645	22.9904	22.8474
Pip4k2c	17.9228	18.431	18.3576	18.0284	18.16	17.6918	18.2087	18.6013	18.965	19.2839	18.3738	18.2094
Rcbtb2	20.5897	20.546	20.4596	21.3917	20.2331	19.944	18.0325	18.5219	17.6629	20.1368	20.2778	19.8577
Emg1	21.9278	22.2819	22.2836	22.3239	21.721	21.8518	21.871	22.2123	22.4101	21.5608	21.7323	21.5016
Bag1	21.6505	21.8822	21.1719	22.6277	21.0031	21.1801	22.7374	22.0555	22.6912	22.458	21.458	21.6112
Guk1	18.4771	19.2007	18.8379	19.2642	18.6359	18.9926	17.4487	18.5857	17.5255	19.1924	19.0669	19.1213
Mesdc1	16.3631	16.5775	16.0868	16.4819	15.6407	15.8247	17.2226	16.6315	17.098	16.91	15.7493	15.8227
Hmox2	21.0356	21.0518	20.903	21.2189	20.4466	20.9303	20.3106	20.3909	20.4383	20.7383	20.966	20.7052
Pycrl	17.1268	17.8717	17.5163	17.9021	17.3933	17.0872	16.344	17.0548	16.8822	17.0998	17.082	16.9667
Cd82	21.7324	21.5294	21.7033	20.8675	21.7164	21.2134	17.6013	18.4589	17.5157	19.88	19.7327	19.5604
Abcb10	17.4619	17.1184	17.0523	17.5326	17.2245	16.9232	16.6457	16.7185	16.7416	17.0311	16.7111	16.6907
Bgn	21.4884	24.4381	23.8416	21.6874	22.998	22.934	18.837	20.4445	20.5476	19.8101	19.4178	19.7044
Pea15a	17.1183	17.8634	17.4693	18.2316	16.8832	16.784	16.9262	16.8277	17.3013	16.6307	16.7982	16.6258
Acox1	16.5202	17.1335	17.2022	17.1192	16.7458	16.1884	17.6321	18.1173	18.4713	17.5817	17.6247	17.4963
Pafah1b3	19.6952	19.0352	18.7299	20.8314	19.0036	19.2348	18.8282	19.2131	18.5527	20.3364	19.9399	19.9815
Gstm2	21.9437	23.1493	22.7186	23.4458	22.6087	22.6132	23.7651	24.278	24.3081	24.6374	24.2629	24.1609
Nsmaf	15.577	16.1962	16.2623	17.0789	16.302	15.6002	17.4316	17.6178	18.0585	17.9696	17.1824	16.9585
Ctsj	15.6307	15.112	15.0618	15.2186	15.7028	15.9277	15.5711	15.0747	15.1343	14.5986	15.667	15.8239
Gstm1	19.8904	21.7759	21.2149	20.9131	20.5171	20.9247	23.1298	23.1019	24.1129	22.0495	22.1433	22.0017
Ndufb7	22.6236	22.7975	22.2838	22.8205	22.3803	22.4274	21.4714	22.0503	21.8389	22.2391	22.4663	22.4933
Gabarapl1	19.5956	20.1609	20.2409	19.9813	19.615	19.6672	21.2241	21.5563	21.4438	21.5063	20.7819	20.8126
Plin3	18.3445	18.3204	18.2675	19.1914	18.8108	18.4086	19.0131	18.8226	18.7403	20.1936	19.7396	20.1876
Rab5a	21.294	20.7949	20.8662	22.019	20.2368	20.4584	22.0438	21.8644	22.0572	21.783	21.5137	21.5412
Ccni	23.2773	23.3257	22.9528	24.4329	22.8943	22.2016	24.0379	23.3893	23.4421	24.9485	24.012	24.0875
Thap11	19.5394	19.5467	19.6761	20.991	19.2779	18.7378	20.2798	20.1977	20.67	20.028	19.6992	19.9011
Cat	19.3774	19.0093	19.4501	20.8428	19.9322	19.0699	18.6491	19.2542	18.5768	19.9138	20.3915	20.3253
Tubb6	18.3653	21.506	19.9121	17.8609	17.5485	18.1036	20.3176	19.5468	20.5218	15.9922	16.1567	16.806
Pfkfb3	17.5203	16.3517	16.082	18.1628	16.1103	15.6901	17.5823	16.4036	17.1815	16.3974	15.6668	15.8318
Bcl2l10	15.3811	17.6739	17.4677	16.4593	16.6434	16.3103	13.4799	12.9423	12.1515	14.5038	13.3776	12.5678
Ltbr	20.0277	20.1924	18.8311	19.9519	19.022	19.38	19.9618	18.6326	19.0184	20.0394	18.8638	18.8623
Uqcc1	16.4067	16.8869	17.1068	17.4555	16.7439	16.6106	16.0244	16.4019	16.5426	16.7019	16.7201	16.3941
Puf60	21.165	21.5895	20.9546	22.0497	21.0592	21.0575	21.8958	20.8152	21.0651	21.8265	21.5611	21.3227
Dctpp1	20.7717	20.6372	20.5336	21.1158	20.1119	20.7545	17.9106	19.2416	18.3556	19.0186	19.2908	19.0988
Cd164	23.5627	24.5759	24.431	24.1932	24.0385	23.5725	23.2724	23.6957	23.6116	23.6772	23.3488	23.3112
Cpq	20.7192	20.5452	20.9356	20.2267	20.3159	20.8858	18.649	19.853	18.8216	21.1876	20.146	20.3823
Ier2	20.9739	20.7552	19.5675	20.0915	16.8735	16.2618	24.3698	21.8319	21.8102	23.696	20.6209	20.0074
Sae1	20.8509	21.4546	21.4369	22.0564	21.1501	20.7302	20.7918	20.8647	20.9127	21.1594	21.2259	20.9715
Elovl2	16.0476	16.6706	16.4213	16.8756	15.5085	15.8813	15.7746	16.4138	16.092	16.2095	16.4874	16.369
Fam98a	21.9538	22.1976	22.0829	23.8462	23.358	22.5948	21.0592	21.7683	20.671	23.2492	22.8589	22.4161
Tmem30a	22.0585	22.0264	22.2935	23.0631	22.2337	20.6436	21.3739	21.6957	21.7372	22.3846	21.8714	22.0456
Itpa	18.5287	19.4123	19.3911	19.9674	18.5801	18.9352	18.9674	19.3399	19.3476	18.8744	19.0744	18.9381
Taf8	15.9349	16.2909	16.5522	16.1302	16.4596	16.0066	16.4462	16.4745	16.5353	16.3535	16.8286	16.2797
Oat	20.5494	21.3197	21.2786	21.8539	21.207	21.0163	20.8139	21.3801	21.2227	21.661	21.9489	22.0204
Acta2	23.6242	26.0856	25.1995	23.7666	24.9213	24.6723	21.086	21.7644	21.4316	21.9167	22.0834	22.2634
Cryab	12.5505	14.3301	14.1765	13.0325	13.6969	13.9131	12.2678	13.067	13.2397	12.3441	12.5374	12.5074
Chia1	14.2944	13.7786	13.9098	13.826	13.9283	14.3816	15.1573	14.475	14.9035	13.8642	13.6346	14.0708
Ddah2	19.5653	19.5706	19.0312	20.3215	19.0414	19.3446	19.0349	18.5799	18.4995	19.3425	19.3415	19.3215
Arf2	17.4351	17.7488	17.5977	18.8497	17.7801	17.2847	17.927	17.9988	18.1143	17.8092	18.0596	17.7861
Miox	17.518	16.8952	17.2956	17.5819	16.9114	17.403	16.9657	16.5637	16.7002	16.7862	16.7621	16.7913
Slc4a1	14.3348	13.84	14.1063	13.6599	14.5172	14.8793	14.4469	14.04	14.15	14.0216	14.6531	14.7044
Vapa	24.6684	24.6773	24.5943	24.5903	23.4103	23.3995	26.177	25.8514	26.1994	24.2592	24.0517	23.9736
Aldh1a1	19.8044	21.2794	22.0958	22.4176	20.9856	21.4361	21.71	23.995	21.417	25.6432	25.074	25.2322
Luzp1	16.5325	16.9363	16.4979	15.2598	15.0006	14.7954	17.904	17.7451	18.5674	15.3919	15.2357	15.0636
Cept1	20.7447	20.9782	21.2949	21.4476	21.2843	21.4109	20.2669	21.0647	20.7592	22.2021	20.8177	21.0664
Syap1	19.198	19.8731	19.7807	19.9529	19.1406	19.3218	20.4179	20.7987	21.0874	20.2976	20.15	20.2993
Igdcc4	16.9946	18.24	18.3202	17.0145	18.7542	17.7563	16.9326	17.7741	17.9766	17.4767	17.1412	16.4854
Ube2d2a	22.4833	22.5835	22.4138	23.1641	21.8051	21.9119	22.4473	22.4406	22.4017	22.6257	22.3228	22.2615
Tmem14c	20.7163	22.5401	22.3569	22.7154	22.0377	20.022	20.3559	21.3473	21.0277	22.2877	22.0329	21.9043
Higd1a	22.6443	22.3566	22.5781	23.9642	21.9951	22.7984	21.638	22.3104	22.1041	21.7556	22.1783	22.1779
Timm23	23.735	23.7051	23.5512	23.8164	23.2249	23.6138	22.9178	22.9751	23.0157	23.0445	22.9938	22.9852
Aimp1	19.7678	20.0139	20.19	21.3591	19.7684	20.3837	19.8518	20.7249	20.3587	20.9534	20.5626	20.3811
Ccng2	22.0338	20.3994	21.2971	21.3962	19.746	19.3487	20.811	21.0656	20.7111	21.6651	21.722	21.5284
Pi4k2b	18.1292	18.4202	18.5576	18.5861	17.3108	16.4632	20.224	20.2216	20.9268	19.0215	18.239	17.7925
Tmed6	10.6579	12.0145	10.6395	11.0664	11.3104	11.063	10.9093	11.5105	11.9091	11.9784	11.3265	10.7754
Numbl	14.9707	16.1582	15.7731	15.672	15.2604	15.3957	16.5907	15.8161	16.169	15.7956	15.5004	15.3094
Ddost	23.6184	24.3414	23.7494	23.8883	24.1301	23.7177	22.8403	22.5632	22.1778	24.3815	23.9098	23.7227
Ndufs5	22.2249	21.6526	21.8243	21.7645	21.5894	22.4372	20.5243	21.6125	20.8197	22.2602	21.8712	21.927
Mrfap1	24.5715	24.7986	24.3961	25.4575	24.5008	23.4074	26.2468	25.4476	26.072	24.7931	24.5794	24.4381
Pdia4	20.2453	19.0637	17.961	20.812	20.4687	19.4562	20.7118	18.5037	18.5992	22.4863	21.2526	21.0008
Ppic	21.394	22.6427	22.755	22.1484	22.3125	22.6718	21.0415	21.5338	21.3814	22.7923	21.5652	21.5859
Dctn6	19.4109	20.6696	20.6603	20.7625	20.5787	21.0193	21.028	20.2418	20.6683	20.9691	20.8673	20.9197
Sacm1l	19.4314	19.7456	19.9125	19.9198	19.0381	18.8827	19.418	19.9455	20.0508	19.742	19.6601	19.5116
Preb	19.2948	19.9704	19.7778	19.7339	21.4664	19.5026	20.2059	20.2025	20.5043	20.235	20.2912	20.0393
Lxn	19.1704	19.5541	19.4602	19.6081	18.9826	19.3129	20.0965	20.4046	21.1629	20.5119	19.9271	20.2975
Nr4a1	24.4109	22.9281	22.4721	18.1131	18.7003	17.004	22.1242	19.584	19.684	20.8799	17.3133	17.0221
Psma6	23.1829	23.1533	23.1635	24.0425	22.5301	23.2266	22.9836	23.4296	23.4646	22.8874	23.0521	23.2065
Med28	21.7903	21.9818	22.0137	22.3815	21.4927	21.9787	21.3053	21.9279	21.7164	21.7607	22.013	22.0192
Tm9sf3	23.4373	23.8562	24.0367	23.8929	23.9567	23.2782	23.11	23.4589	23.3857	24.0491	23.7048	23.3625
Mrpl4	20.1874	20.7058	20.395	20.7058	20.3242	20.4135	19.6732	20.1321	19.7958	20.4821	20.4851	20.341
Nubp2	17.2812	18.1062	17.4741	18.1765	17.2362	17.142	18.3513	18.39	18.5461	17.8477	17.6804	17.7708
Lamb2	18.1041	18.553	17.8077	17.6789	17.0373	18.0999	18.0704	17.2158	17.4769	18.8039	17.7022	17.5616
Fscn1	25.6872	25.6702	25.2934	26.0054	25.2249	24.9487	23.8028	23.4254	23.4667	23.7505	24.312	24.2191
Pnpla6	17.3628	17.3104	17.2838	17.9735	17.8403	16.9925	17.4644	17.3561	17.6321	18.9194	17.8693	18.136
H1foo	12.8515	15.0636	14.0435	13.6209	14.1263	14.2666	12.2562	11.57	11.3206	12.2709	11.7033	12.205
Grcc10	22.2939	22.1127	22.1575	22.7838	22.0944	22.0519	20.7308	21.7457	20.6392	22.4125	22.3369	22.406
Rnase1	16.695	15.7814	15.6576	15.8096	16.4238	16.6137	16.9404	16.7595	16.464	17.8123	17.3642	17.3066
Park7	22.1021	22.4856	22.4596	23.0091	22.0983	22.6158	20.8018	21.7898	20.6834	22.4602	22.5154	22.4818
Rab32	15.4288	15.4063	15.0773	17.4256	15.5456	14.9664	13.5114	13.9033	14.1069	14.7966	14.23	14.3596
Sh3bgrl3	17.9702	19.489	18.4794	18.3796	17.442	18.3911	18.8565	18.9597	19.2916	18.5096	17.9766	18.3683
Emp1	18.9284	20.5265	19.9089	20.3325	19.9322	19.8319	19.7131	19.4151	20.2844	18.4631	17.622	18.4291
Pnp	18.2845	19.2997	19.248	18.6419	17.8224	17.9157	18.9849	19.5731	20.0926	17.9296	17.8393	17.882
Trrap	21.0155	20.9683	20.7549	21.2636	21.7405	20.4564	21.0494	20.9654	20.6451	22.727	21.8577	21.83
Egln2	19.8134	19.442	18.9655	19.249	19.6396	18.795	19.9174	19.5277	19.8253	19.6706	19.7824	19.4225
Dpf2	20.3753	20.0749	20.0154	21.0424	20.4621	19.2795	20.4489	20.5438	20.6431	20.8045	20.4654	20.4594
Mcrs1	18.956	19.0478	18.7399	20.2712	19.0403	18.832	19.0297	18.4687	18.4734	19.9964	19.3582	19.1893
Mum1	17.2028	18.0217	18.0073	18.3156	18.6244	17.4237	17.6576	17.4412	17.399	17.985	17.874	16.7424
Creld1	20.2898	20.0753	20.1993	20.3067	19.9179	19.8112	19.7728	19.6662	19.2775	20.8905	20.8292	20.5925
Hgs	18.9371	18.7852	18.6726	18.7898	18.7213	18.4067	19.4758	18.7653	19.0146	18.6794	18.8611	18.6451
Clpb	20.6557	21.3088	21.0961	20.2564	20.523	20.6709	18.6923	19.7404	19.4072	19.8151	19.8435	19.3698
Phf1	14.7186	16.2161	15.82	15.8325	15.3856	15.0478	16.2136	16.1297	16.4385	16.4688	15.7291	15.716
Nfe2l2	21.8312	21.5249	21.2273	20.5951	19.8739	19.3051	22.0066	21.0742	21.5183	20.7028	20.1176	20.4458
Ezh2	20.251	19.6886	19.7305	21.0496	20.3669	19.3693	19.236	18.9096	18.767	19.8621	19.6632	19.4658
Zdhhc7	18.3993	19.1164	18.7441	19.4411	18.6966	17.8891	18.8145	18.5905	19.0246	19.0642	18.4608	17.9582
Rpl6	26.223	26.618	26.6882	26.7471	26.3365	26.2248	25.9734	26.6622	26.5328	26.5964	26.3612	26.3812
Ndufb3	21.2093	21.6487	21.8966	21.8256	20.903	21.7844	20.0494	21.5479	21.0475	21.5824	21.149	21.4432
Slc35b4	17.2104	17.3065	17.7212	17.7804	17.8212	16.9748	17.0605	16.7702	17.2021	17.3304	17.539	17.1084
Dppa5a	14.8346	17.2759	17.3445	15.8836	16.7758	15.1517	13.9368	13.5974	13.8562	13.9952	13.8112	13.7653
Stra13	17.5753	18.2106	18.6122	18.4683	17.7084	18.548	16.4976	18.0731	17.1923	17.7493	17.7706	17.9837
Pdlim1	22.4455	22.8833	22.6285	23.4848	22.5965	22.2208	23.378	22.9926	24.2384	21.9042	21.7807	21.4346
Ei24	20.2174	20.2238	20.694	21.2651	20.7313	20.4091	19.3854	19.5865	19.4658	21.0094	20.3	20.2027
Tspan31	23.3806	23.5505	23.5175	23.1698	22.8116	23.3801	22.6001	22.8979	22.993	22.939	22.6121	22.6885
Melk	20.6162	21.0153	21.7973	21.6131	20.9301	21.1332	18.9609	19.7615	19.8434	20.4449	19.9948	19.2328
Rrp8	16.9232	17.0808	16.765	17.1326	16.3544	15.6274	16.8376	16.2995	16.7412	16.7447	16.3045	16.0909
Gad1	13.4275	13.4119	13.222	13.6159	13.3293	13.4197	13.8528	12.9764	13.3977	13.3269	13.505	13.5178
Ctps	21.1081	21.1483	21.2518	20.8518	20.3519	19.4959	23.1755	22.965	23.7581	19.6467	19.9566	19.7236
Strap	21.7625	21.8284	21.3768	22.4942	21.2418	20.6287	21.4133	21.4221	21.3956	21.9693	21.4254	21.278
Atp5e	23.1903	23.3295	22.9433	23.8108	22.424	23.1123	22.1893	22.725	22.2346	22.9024	22.7965	23.2352
Gfm1	19.0071	19.6262	19.5022	18.9896	18.95	19.1883	17.7623	18.5162	18.329	18.644	18.7773	18.6752
Tox4	18.5115	18.6124	18.7752	19.159	18.2235	17.7974	18.5736	19.1505	19.1245	18.7901	18.5792	18.5604
Cdc45	17.7647	18.0886	18.1592	18.1245	17.7347	17.3821	16.2783	16.7578	16.6417	16.3313	16.8499	16.7497
Socs3	16.1488	16.9883	15.9278	15.7808	15.9907	15.6221	17.0081	15.5873	15.8413	16.8235	15.3471	15.7751
Stub1	21.1306	21.8159	21.3947	21.9337	21.3987	21.5235	21.9223	21.4878	21.4313	21.9113	21.7319	21.2193
Wdr5	20.2026	21.3863	21.0805	19.8942	20.9635	19.9979	19.9907	20.5658	20.6387	19.6213	21.1159	20.3392
Bad	19.711	19.3751	19.9612	19.9167	19.6783	19.532	19.7476	19.8243	19.9508	19.8726	20.0914	19.6378
Man2b2	15.9499	15.1748	15.2131	16.2783	16.2117	15.977	16.1729	15.3948	15.5016	17.3744	16.5505	16.5676
Ruvbl1	19.6525	19.9355	19.461	19.9601	19.3433	19.6112	18.9605	19.0871	19.1092	18.9944	19.1083	18.9991
Zfp239	15.09	14.9166	14.8269	14.9619	15.0704	15.3036	14.683	14.5746	14.5511	15.1654	15.1353	14.967
Xrcc1	19.1074	19.4205	18.8718	19.876	19.7282	18.683	18.538	18.2436	17.7698	19.782	19.1426	18.4458
Ptprn	16.742	17.2375	16.7155	15.9381	16.1859	16.6458	18.0959	17.1552	17.9088	15.5935	16.2556	15.9653
Sparc	26.0295	26.8741	26.1065	24.1657	25.8204	25.7638	25.1986	25.3442	26.245	24.6135	24.6875	25.4167
Rab34	19.3786	20.6431	20.0014	19.9468	19.6993	19.8907	21.0769	21.0195	21.0995	20.4106	19.6234	19.4134
Glrx	16.0806	17.4251	17.0075	16.7041	16.2326	15.8694	18.3609	18.1366	19.0867	16.3329	16.847	16.5269
Sfrp1	15.8279	17.2618	16.8036	15.3086	15.486	16.3442	15.5404	15.9295	16.2596	14.4999	15.2413	15.1164
Mrps22	19.9344	20.1352	20.1115	20.9099	19.804	20.2067	20.1168	20.7266	21.1608	19.9122	19.7103	20.1065
Slc44a4	12.3095	12.0035	11.8548	11.8602	12.1741	12.1521	12.1768	12.019	11.627	12.1678	12.0805	12.0971
Glis2	17.066	17.5218	17.3494	17.0016	17.0384	16.3564	16.9257	17.2	17.0492	16.9246	16.9415	16.6058
Rcan1	16.8674	16.8395	16.7439	16.7042	16.9592	16.6398	16.6371	16.9951	17.0425	16.4495	16.6777	16.6847
Rad52	14.2438	14.9749	14.5536	15.0696	14.8514	15.0958	15.0618	14.8084	14.8964	16.0551	15.1337	14.8382
Cyc1	24.2909	24.3452	24.0423	24.466	23.6123	23.903	23.0756	23.6469	23.5303	23.523	23.6646	23.4584
Nhp2	21.8439	22.2679	22.1688	22.3901	21.5241	21.8908	20.9397	21.8009	21.4552	21.4639	21.4673	21.4139
4931406C07Rik	16.8025	17.3126	17.6402	18.0109	16.7808	17.4444	16.3565	17.4234	16.5555	18.2107	17.978	17.9354
BC004004	20.2814	20.9307	20.8099	20.5573	20.6075	21.1718	18.2633	19.3103	18.6017	20.5545	20.1725	19.9734
Scamp2	19.5841	20.2606	20.0672	19.603	19.4233	19.147	20.0864	20.0633	20.4848	19.8492	19.1557	18.8589
Cyp1b1	23.7505	24.7625	24.7618	24.3432	25.21	24.7313	21.9648	22.682	22.3409	23.7325	22.6576	22.9138
Eid1	20.3165	19.7034	19.5202	22.6904	20.3264	19.91	20.1879	19.5476	19.4064	21.8806	20.9155	20.7836
Clpp	19.4343	20.1307	19.8115	20.2217	19.2558	19.956	18.8925	19.3215	19.282	18.9706	19.3281	19.029
Acss1	12.4294	12.8144	12.7511	12.7929	12.5827	11.9769	13.7316	13.8999	14.9078	12.9269	12.8886	12.8039
Ppox	17.5239	17.6199	17.5792	18.2986	18.7945	17.7266	17.7422	17.5143	16.8281	19.4974	18.576	18.1435
Smarcal1	17.176	17.3258	17.3624	18.3514	17.328	16.3808	16.9618	17.5419	16.5709	19.2232	19.0737	19.0234
Llgl1	19.0023	19.1448	19.3562	19.6115	19.4438	18.4505	19.5181	19.234	19.391	19.5567	19.5931	19.1683
Wbscr16	16.6931	16.7843	16.4372	17.3141	16.2282	15.8656	16.475	15.8278	15.7359	16.4679	15.9537	15.8608
Thbs3	13.4979	14.7906	14.3149	14.139	14.1158	13.7841	13.8129	13.7293	13.52	13.9956	13.314	13.1364
Serping1	16.9621	19.6566	19.4274	16.8641	17.8412	18.7877	15.91	17.0974	16.8123	17.546	16.6009	17.3513
Spint1	14.3531	14.4968	14.597	14.196	14.7433	14.3839	14.5254	14.9292	14.9457	13.8165	14.3895	14.3471
Tmem223	20.4364	20.5112	20.6391	20.5501	20.6628	21.3621	19.4966	20.3706	20.0133	20.4851	20.6036	20.6209
Slc1a5	15.6423	18.7479	18.5396	17.2719	17.1126	17.042	16.9943	16.3473	16.8957	16.0676	15.4394	15.7499
Id3	23.4597	23.2561	23.494	24.8464	23.5265	23.2374	21.2153	23.0073	20.3474	24.6837	24.5951	24.4983
Ap4b1	15.1163	15.4151	15.2171	16.7114	15.287	15.5659	16.8937	17.2316	18.2046	17.0695	15.9744	16.2668
Fam96a	21.3794	21.0953	21.1464	21.8696	21.2008	21.9356	20.6887	21.3714	21.2228	21.183	21.6012	21.9697
Smpdl3a	18.3105	18.5069	18.4489	18.8597	17.9225	18.5778	16.6016	17.3979	16.2667	19.6289	17.5834	18.0562
Rheb	22.8292	22.7561	22.5469	23.2843	22.7348	22.4871	22.305	22.4567	22.3658	22.9882	22.7693	22.8578
Slc4a2	19.6066	19.9774	19.5266	20.3946	20.2462	19.8015	19.1427	18.4184	18.0965	20.814	19.6553	19.5003
Sall2	16.9647	16.6338	16.9649	16.9027	16.8121	16.7799	16.7807	16.8067	17.1421	16.7269	16.6011	16.2938
Slc2a5	14.9487	14.4173	14.6286	14.4353	14.7515	15.0293	15.1617	14.4671	14.5334	14.7555	14.6329	15.1543
Kcne1l	11.9808	12.3296	12.1509	12.1498	12.0557	11.96	12.505	12.1597	12.7426	12.0258	12.0747	12.0746
Lig1	20.624	20.8595	20.6612	21.6521	21.0827	20.3759	18.9085	18.7496	17.9311	20.4605	20.0189	19.6453
Tpt1	28.0918	28.3576	28.1251	28.7134	27.9191	27.565	28.4752	28.3319	28.4843	28.4809	28.079	28.0722
Bckdha	17.5126	17.923	17.4696	18.0058	17.5053	17.7543	17.0102	17.3776	16.7827	18.6381	18.2896	18.0212
Dync1h1	21.9307	21.6731	21.3868	22.0341	21.3291	21.0544	21.2553	20.7196	20.6604	22.469	21.3846	21.4411
Ambp	11.65	12.1228	12.0131	11.871	11.5293	12.1416	11.8193	11.5671	11.6504	11.7884	11.6229	11.9533
Rfpl4	13.1202	15.2356	14.6321	13.9526	14.0087	13.412	12.0207	11.5553	11.0429	12.7399	11.5212	11.6717
Znhit2	17.0184	17.1958	16.6843	17.5087	16.4761	16.5422	17.4677	16.7432	17.3693	17.0272	16.8148	16.8636
Stxbp3a	16.8569	16.9809	17.2404	18.2853	16.6456	16.7841	18.8443	18.7444	19.3029	19.2574	18.3401	18.166
C1galt1c1	19.4711	20.0043	20.4337	19.648	19.0177	19.7944	19.8278	20.0974	20.4855	19.5961	19.3619	19.6936
Clic1	22.5598	23.7315	23.7428	22.2815	22.0007	22.2287	23.8724	23.9087	24.3837	21.6545	21.8184	21.6562
Akt1	20.9853	20.666	20.4072	21.6655	20.2547	19.6947	21.7172	20.0034	20.4347	21.9477	20.5816	20.6158
Frzb	14.5435	18.6726	17.6014	14.9331	13.5857	14.2681	16.0464	17.62	16.1012	19.4636	17.4445	17.703
Sardh	18.9367	18.4621	18.193	18.3423	18.2471	18.0481	15.5792	15.4398	14.9834	16.6137	16.6933	16.4429
Ndufa9	22.0343	22.0747	22.3076	22.6782	22.1514	22.0205	20.6593	21.442	20.9482	22.0608	21.9776	21.9156
Coq7	18.5533	19.0726	18.9187	19.5978	18.4021	18.8328	18.0328	19.0378	18.7858	19.0189	18.8729	18.5379
Serpine2	27.1791	27.6263	27.6926	28.0065	27.3668	26.8846	27.0102	27.0452	27.1052	27.6456	27.2773	27.0287
Ebp	19.46	20.3774	20.4073	19.9788	19.9874	20.3312	18.928	19.8014	20.2482	19.5576	19.7721	19.698
Emc2	18.7205	19.6148	18.9667	19.6907	19.0333	19.153	18.431	19.2123	19.1273	19.4637	19.3965	19.2099
Mcoln1	17.2487	18.7345	18.5091	17.6409	18.8736	17.8557	17.2241	17.1596	16.9568	18.3158	18.0886	18.0799
Bace2	14.9835	15.2688	15.512	15.1303	15.2844	15.4723	15.0946	15.2192	16.1235	15.6535	15.5874	15.9869
Ptpru	15.8585	15.6548	15.9764	15.688	15.3215	15.636	15.8334	15.5922	15.6544	15.1999	15.2838	15.2405
Plcd1	16.773	16.7268	16.3398	16.3256	16.5637	16.1348	18.0547	17.4185	17.819	17.393	16.9362	16.9889
Apoh	14.959	14.3109	14.6269	14.278	13.4331	14.0371	14.2147	15.8347	15.8515	13.5882	13.8364	13.6063
Cops3	21.2898	21.5852	21.3243	21.7482	21.1573	21.4829	20.9605	21.1586	21.2917	21.335	21.523	21.6016
Abcd3	21.0863	20.5982	20.5766	20.7162	20.4342	19.7785	20.5342	20.4478	20.753	20.5914	20.4934	20.3525
Ube3a	22.5739	21.2728	21.4413	22.0574	21.1544	20.9933	22.4452	22.2314	22.7656	22.0031	21.4243	21.7864
Plxnb2	22.1804	22.342	22.5467	22.9427	22.8867	22.3117	21.0674	20.5407	20.2281	22.6871	21.613	21.3699
Fbl	23.1709	23.5706	23.1828	23.572	22.9598	22.7369	23.0709	22.9462	22.97	22.89	22.6428	22.2172
Plod2	26.1457	25.9079	26.1998	24.2022	25.9058	25.0167	24.8418	25.148	25.7316	24.4912	24.5397	24.3103
Snap91	13.9291	15.1218	14.99	12.4588	11.7413	12.2004	18.451	17.5686	18.3675	12.235	12.1949	12.4402
Tuft1	13.6361	14.1892	14.4158	15.7946	14.5425	13.9454	16.4482	16.8071	16.8477	16.9397	15.5985	15.7419
Coil	15.9394	16.3144	16.4014	17.0832	16.0827	15.6892	15.3605	15.8016	15.7508	16.3652	15.8633	15.7458
Foxc2	12.4102	12.7502	11.7777	11.7223	11.7958	11.8824	11.9161	11.995	11.8241	11.6102	11.3163	11.6717
Gk2	11.5861	10.3327	10.5983	10.7708	10.4843	10.5322	11.8931	11.0027	10.6931	11.2408	11.1505	11.3058
Tspo	18.4952	18.3535	18.4626	19.216	18.3801	18.444	17.7991	18.7561	18.7299	18.4393	18.8826	18.7702
D17Wsu104e	21.4763	22.1608	22.1076	21.4982	21.4271	22.3979	20.0954	20.7849	20.4211	20.7312	20.8219	20.6135
Dpp4	13.9981	13.9504	13.7451	13.6047	13.7068	14.0319	14.1331	13.6933	13.4592	14.5536	13.7844	14.0915
Cks1b	23.6028	24.2018	24.2599	24.8475	23.6126	23.9409	22.9033	23.3407	23.1141	23.5201	23.7347	23.4987
1110008F13Rik	23.4842	23.9144	23.4509	23.5781	22.6977	23.4377	23.4447	23.1299	23.3422	23.4258	23.0764	23.0708
Rnd3	17.6217	16.8299	16.8215	13.193	12.5657	11.8538	22.7574	21.8499	22.8412	14.6376	13.1317	13.6106
Serpini1	14.3862	15.5371	15.8068	14.859	14.5036	15.3183	15.6252	16.2096	16.8726	15.7278	16.125	15.6024
Mapk14	18.5589	19.0109	18.8191	20.0041	18.5184	17.8757	19.4853	19.0605	19.3227	19.5245	18.9555	18.6735
Rpe	16.8049	16.9631	17.4593	18.7287	16.7966	16.1629	17.5481	17.5539	17.7796	18.1295	17.8365	18.3232
Gramd1a	18.0513	18.9789	18.5546	18.9389	18.9338	18.116	19.1635	18.9724	18.8137	19.908	18.8654	18.672
Ngrn	17.8922	18.3751	18.1291	18.8854	18.1546	18.0322	17.8286	18.5601	18.2508	18.6105	18.2536	17.8168
Tmem35	16.2883	17.4839	16.8366	16.3983	16.1152	16.3643	17.1549	18.0028	17.5818	17.0341	16.8432	16.63
Tbr1	9.47502	10.2481	10.5945	10.2746	8.93491	10.653	9.36767	10.4325	11.113	8.8745	9.21353	8.84248
Pepd	17.7974	18.1309	17.9381	18.1395	17.3228	17.6095	17.889	18.2557	18.5594	18.0993	17.8706	18.0689
Tppp3	15.5493	15.2175	15.2202	16.9565	15.7224	16.2899	14.7409	14.7707	13.9686	16.1848	15.7493	15.604
Gjb3	13.6613	13.8454	13.7816	13.9019	13.8521	14.3124	13.6585	13.9952	13.6225	13.0214	13.7175	13.6867
Efs	16.1293	15.9407	16.1024	15.8183	16.0715	16.1168	16.3097	15.9515	16.2327	15.8939	16.1402	15.9272
Crisp2	12.9891	12.571	12.7109	13.0591	12.8007	13.5578	12.7042	12.6034	12.8277	13.1908	13.1348	13.0675
Bcan	15.8097	16.6056	16.4981	15.3106	16.7222	15.6862	14.5633	13.8219	14.1116	13.7121	14.3492	14.2289
Hmg20a	18.3192	18.5674	18.7275	19.7402	19.429	18.5018	19.5547	19.8074	19.7479	20.6362	19.8749	19.6836
Tcf4	20.8505	20.9444	20.8095	20.3419	20.8758	19.7988	20.0225	20.8226	20.9604	20.2776	20.6765	20.3939
Ube2s	22.6848	24.7785	24.9497	25.5204	24.4659	24.1776	23.8924	24.0189	23.7708	24.439	24.7428	24.4321
Cyb5a	26.2973	26.5033	26.5314	27.215	26.388	25.9939	25.303	25.7921	25.1278	26.5438	26.2645	26.3478
Csnk2b	22.3466	22.9398	22.4234	22.9753	21.9692	22.0089	23.3187	23.1014	23.366	22.5529	22.5196	22.3852
Plg	13.5709	13.5618	13.0098	13.7385	13.4343	13.6889	13.3017	13.6056	13.357	13.6412	13.5677	13.7974
Rcl1	18.0086	17.7299	17.3854	17.6609	17.3087	16.6725	16.9918	16.7859	16.8804	17.2822	16.8605	16.7145
Top2b	21.8181	21.6159	21.7812	23.0824	22.152	20.7609	21.9468	21.8525	21.905	23.2155	22.4923	22.4259
Mkln1	18.4528	18.4803	18.3136	19.1995	18.1203	17.4756	18.5185	18.634	18.8686	18.9067	18.3342	18.4312
Asah1	21.8037	22.8724	23.0763	23.0301	22.4508	23.0666	22.9951	23.4915	23.204	24.1767	23.726	23.5118
Casc3	18.7026	18.8876	18.8008	19.2238	18.8453	18.3641	19.1347	19.0848	19.4821	19.4815	19.0776	18.5159
Gys1	17.871	17.4814	17.1729	18.4264	17.4936	17.0745	18.1496	17.0979	17.4358	17.9755	17.6015	17.6709
Brap	16.2813	17.4848	17.1636	17.4211	16.6518	16.1901	17.4332	17.4537	18.0356	17.5007	16.6986	16.5134
Col5a1	18.7087	22.0208	21.1152	18.3683	20.2089	19.9586	17.3871	17.8476	18.5534	17.2484	17.2342	17.6155
Cfdp1	21.296	21.4771	21.0308	21.8133	20.5339	21.2056	20.5363	21.2317	21.1779	21.6967	20.9165	20.9528
Uap1	18.9439	19.2444	18.6439	19.7115	18.2904	17.1721	19.2763	18.7172	18.8675	19.5145	18.7155	18.4957
H2afx	23.1046	23.4223	23.0178	23.7389	23.581	22.6929	21.5159	21.2464	20.9992	22.3678	22.6396	22.3378
Mfsd5	19.0818	19.6068	19.2707	19.0012	18.5033	18.8933	18.8072	18.5914	18.9958	18.7343	18.3663	18.1331
Mre11a	16.9105	16.8947	16.6789	17.7088	16.7384	16.9914	16.5951	16.6417	16.6746	16.5224	16.2919	16.4372
Htra1	27.4833	28.011	27.8954	27.8096	27.6604	26.9065	26.0539	26.0083	26.0686	26.0877	25.9141	25.4783
Sigmar1	20.0154	20.5594	20.5237	20.5159	20.286	20.4868	19.1352	19.5178	19.5763	19.7601	19.3824	19.1124
Ddx20	18.185	17.9429	17.6564	18.2683	17.9809	16.9559	17.8436	17.6582	17.951	17.8564	17.5157	17.5844
Ldb3	14.7295	14.9118	14.2822	14.6326	14.1827	13.7017	14.4208	14.4474	14.511	13.5695	14.2139	14.0818
Dnajb1	20.7782	20.0726	20.0097	20.5687	19.4861	18.8817	20.4549	20.4328	20.8839	19.816	19.4943	20.042
Zwilch	17.7421	18.325	18.7551	19.7427	19.4492	18.2669	16.7338	17.3862	16.5195	18.4124	17.9398	17.34
Arhgap27	19.4954	18.0459	18.5142	18.9978	19.4967	18.1366	17.943	16.7255	16.9317	19.0243	18.6641	18.283
Mical1	13.8114	15.5211	14.8931	14.6317	14.2067	13.1946	16.304	15.3775	16.1776	15.734	14.2404	14.1228
Galnt16	16.3572	18.197	17.6984	14.7608	15.0107	15.3841	18.5146	18.101	19.1882	14.9349	14.845	14.4984
Hsd11b2	20.4032	21.7998	21.7138	22.8906	22.8663	22.5829	19.0279	20.5415	17.9918	23.0216	22.1947	21.7092
Cdc123	20.2499	20.8938	20.9072	21.1158	20.6188	20.7351	19.5029	20.6077	20.4292	20.539	20.8177	20.5839
Fis1	20.7874	20.6078	20.7986	21.9534	20.9732	20.397	20.8638	20.765	20.6917	21.5411	21.3049	21.2887
Pam16	21.6714	21.7385	21.5378	21.9339	21.1521	21.4628	19.5575	20.5237	19.8996	20.9246	20.8823	20.9722
2017-03-02	20.8406	21.681	21.4279	21.7428	22.049	22.2697	20.7847	21.3219	20.2744	24.2747	22.5491	22.2904
Smim14	22.5907	22.9735	22.8683	24.3087	22.8542	22.5893	21.0344	21.7108	20.8623	22.5373	22.0546	22.3735
Atp6v0b	21.765	21.6962	21.6645	22.1328	21.5452	21.9618	21.1047	21.3025	21.1433	22.0562	21.3587	21.1415
Stk25	16.72	16.5186	15.8702	15.9979	17.1029	16.9026	17.7331	17.5484	17.5543	19.7039	18.9607	18.9311
Trappc3	17.8251	19.5086	19.4878	19.445	19.2037	19.0632	18.6181	19.3698	19.3481	19.1939	19.3077	18.8085
Cpt2	18.5121	18.7087	18.6326	19.2889	18.5416	18.4617	19.2644	19.172	19.5373	19.2026	18.9869	19.0759
Wee1	19.3678	19.2381	19.4478	20.1983	19.5667	18.5748	19.1332	19.2718	19.7558	18.623	18.778	18.3162
Atp5sl	14.8367	15.5088	15.5734	15.8085	15.6346	15.5593	15.0088	14.8034	14.3556	16.3014	16.0572	15.7046
Crym	11.7237	12.6471	11.8207	11.6965	11.3184	11.9683	11.7995	12.3596	11.3758	11.4327	11.4213	11.2948
Ceacam12	10.1168	11.8464	10.8162	10.8251	11.2096	10.6145	11.166	11.182	11.5633	11.0344	11.2815	10.7666
Sdpr	12.994	15.3182	15.5887	14.5473	14.6045	14.8521	13.7568	15.8556	15.4034	16.0644	14.8866	15.8297
Pfkm	17.8354	17.293	17.5304	18.507	18.0352	17.255	16.6096	16.5507	15.819	18.7357	18.5317	18.3858
Praf2	19.216	19.7551	19.5521	19.4975	19.1037	19.765	18.1194	18.4021	18.3134	18.652	18.5302	18.2876
Tac1	19.6333	21.3731	22.477	19.6177	18.9525	18.7591	22.8882	21.7629	23.2995	17.0817	16.6662	16.995
Pgk2	12.8984	11.4983	12.2946	13.3407	12.1549	13.195	11.8978	11.3776	11.6043	11.9931	12.3569	12.4062
Idh3g	22.0699	22.2346	22.2426	22.5544	21.9302	22.533	21.5351	22.0557	21.4224	22.7425	22.2969	22.1345
Nxf1	20.3911	20.6726	20.6702	20.5941	21.0168	19.3367	21.4192	21.5068	21.7188	21.1979	20.5841	20.1675
Ppm1g	22.3392	22.4567	22.0035	22.564	22.0006	21.7909	21.9295	21.1756	21.4169	22.18	21.7542	21.2845
Atl2	20.4727	20.6904	21.1717	21.2741	21.1595	20.512	20.0467	21.0181	20.618	22.3023	21.572	21.1297
Nck2	17.4365	17.1205	16.4834	18.3188	16.687	16.2547	18.0624	17.6496	17.9552	18.3527	17.0854	17.3343
Nme4	15.4103	15.6941	15.2446	15.7799	15.6997	15.821	14.8485	14.9059	14.702	15.7874	15.6414	15.3464
Trpm7	19.0387	19.3032	19.6306	20.6533	19.949	19.5763	18.95	19.157	18.8411	21.2309	19.8292	19.6989
Cdca5	19.4138	20.288	19.8851	19.7542	19.3801	19.9334	18.5956	18.7809	18.8967	18.3607	19.1834	18.8562
Fkbp7	20.2152	20.6125	20.7907	20.3849	19.9805	20.9979	17.2617	18.7142	17.4592	19.7708	19.131	19.0175
Fam198b	15.8521	17.0924	16.4791	13.8154	13.1198	13.4269	18.1203	18.1148	18.5271	17.368	17.759	17.9218
Fdxr	20.9202	21.3988	20.7407	20.2346	20.08	19.5422	21.1123	20.9622	21.4215	19.967	19.803	19.7011
Nid1	19.56	22.1528	21.3223	18.839	19.842	20.5549	16.8846	18.6207	18.6925	17.3215	16.9503	17.3957
Cyp3a11	11.0752	10.2586	10.7441	10.3198	10.7474	11.3396	10.555	10.1599	11.3341	10.8508	10.135	10.3787
Mea1	18.7615	19.0882	18.5604	18.7432	18.0215	18.2599	18.826	18.7931	18.8857	18.5411	18.2524	18.7165
Tia1	22.3074	21.4817	21.6857	22.1784	22.9597	22.3427	21.6507	22.0595	21.4288	22.8132	22.7654	22.5713
Bub3	21.9216	22.549	22.6702	22.8329	22.1179	21.88	22.5253	22.7368	22.9328	21.9453	22.5438	22.1693
Nek7	20.5773	20.2875	20.2173	21.9735	20.7344	20.4169	19.4618	20.2039	19.8984	21.8318	20.8796	21.0298
Cdc37	20.851	21.5933	20.9017	21.7431	20.98	20.5252	21.2856	20.5452	20.5772	21.5072	21.2387	21.3377
Dgcr14	15.6376	15.93	15.3996	16.8752	16.08	15.4608	16.3777	15.7129	15.56	16.5758	16.4418	16.1214
B230118H07Rik	17.4723	17.8802	18.0213	18.3264	17.3481	17.9517	15.5591	17.4318	16.3035	17.9247	17.5177	17.7934
Snta1	16.7858	15.9894	15.8439	16.1034	16.4291	15.8718	16.0319	15.6096	15.4499	16.1607	16.4638	16.342
Med20	18.2562	18.6916	18.6919	19.0764	18.7528	17.7643	18.2544	18.9135	18.9428	18.8848	18.4926	18.1837
Tbxas1	13.2495	12.789	13.1749	13.045	13.0101	14.8284	13.3279	12.5987	12.4373	13.4994	13.3534	13.3916
Snap25	11.6293	13.475	13.6477	9.75883	9.38615	10.2172	19.9519	19.1039	20.0652	9.0511	9.90512	9.90603
Atp5b	25.9984	26.4028	26.0996	26.7487	26.1495	25.7194	25.7333	25.5972	25.6052	26.287	26.0528	25.8288
0610031J06Rik	21.258	21.5364	21.574	21.2744	21.1251	21.3925	20.4926	21.2215	20.7682	22.123	21.2293	21.192
Neu1	16.4277	16.9104	16.6929	17.1596	16.0165	16.5803	15.5936	16	15.1205	17.6785	16.7082	16.7414
Keg1	11.4436	11.6154	11.8396	11.1262	11.3935	11.3153	11.7575	11.701	11.5727	11.2493	10.9622	12.0269
Lrp10	21.6045	22.3998	21.8255	21.2653	20.7629	20.9208	21.8863	21.7614	22.0926	22.0631	21.2729	20.8229
Bax	17.6203	19.5612	19.1516	19.6525	19.0765	18.6016	18.7163	18.7096	18.7169	19.4534	19.2087	19.1995
Mut	20.0522	19.9176	20.4981	19.49	20.1941	20.1175	18.937	19.6636	19.3521	20.0577	20.3529	20.3391
Mid1ip1	24.5791	24.5237	24.1552	26.0172	24.1153	23.9879	23.5942	24.2972	22.3597	26.2275	25.7088	25.5739
1110059E24Rik	16.9428	17.2974	17.6661	18.4987	17.5555	18.2215	17.2022	18.6661	18.6251	18.068	18.0659	18.1692
Gstm5	21.6056	22.1458	21.6875	22.382	21.3694	22.0908	20.0451	21.1243	20.4346	21.9493	21.4775	21.4922
Pde6d	17.7235	18.1641	18.2305	18.6633	17.3653	18.0658	17.6136	18.3477	18.6628	17.7367	18.3537	18.3071
Tmem132a	20.4689	21.1914	20.3706	21.186	21.0237	20.4935	19.3028	19.0228	18.3148	21.372	20.5661	20.2574
Ubl5	22.2552	22.4409	22.6811	23.4489	22.3532	22.0004	22.1206	22.552	22.3592	22.8199	22.5579	22.532
Cisd1	21.8479	22.2151	21.9524	22.1252	21.8937	22.0965	19.8829	20.6302	20.2763	21.0784	20.9659	20.9669
Ncdn	16.4265	17.771	16.5723	17.1039	16.0975	16.1599	16.8398	16.9776	17.1857	16.9599	15.8362	15.7459
Slc34a2	14.7447	14.6431	14.3781	14.289	14.8214	14.516	14.1886	14.8874	14.934	14.1187	14.5362	14.7709
Gas1	18.2451	17.878	18.1583	17.73	18.1646	17.7008	17.9622	17.9586	18.8325	17.8962	18.084	18.5089
Oser1	19.9502	20.0106	20.0344	21.2319	19.8768	19.8951	19.933	19.9353	19.8853	20.2953	20.0295	20.2093
Sdf2	21.3064	22.3245	22.6426	21.8291	21.7944	22.52	21.4323	22.713	22.7581	21.828	21.6057	21.5486
Fkbp3	21.9071	22.3737	22.4601	22.8513	22.0319	22.4099	21.7183	22.1947	21.6126	22.442	22.0359	22.144
Stam	17.083	17.1132	17.2937	17.9931	17.2308	16.5177	17.9866	17.9657	18.2853	17.9545	17.4927	17.7587
Abhd8	17.3138	17.1603	16.6039	18.2337	17.0803	16.6604	15.8706	15.6168	15.3853	16.6476	16.4425	16.3013
Surf6	16.5165	16.9446	16.2959	16.7775	15.9126	16.0246	16.3977	16.6503	16.7181	16.7587	16.0987	16.5188
Fgd1	18.1012	17.3402	16.9509	17.2964	17.16	16.6507	16.8327	16.8379	16.793	16.7494	16.9711	16.8051
Bet1	16.9956	17.2855	17.1448	18.7034	17.3813	17.6047	16.6006	17.2662	16.8093	18.3258	17.9366	18.2338
Cdkn2c	18.8398	18.9182	18.8264	20.5407	19.1369	18.7088	17.7351	17.358	17.5803	18.9921	19.0599	19.1817
Dnal4	16.6828	16.721	16.8713	17.1195	16.8466	16.9012	16.6889	16.8713	16.7971	16.8663	17.0102	16.7998
Adam8	14.6039	15.2895	15.1877	14.7805	14.842	14.0625	18.3519	18.6904	19.9829	14.4114	14.3599	14.087
Cdk2	19.0882	18.9143	18.9446	19.7667	19.7261	18.4523	18.8043	18.531	18.3683	19.2439	19.1788	18.8933
Paf1	16.0351	16.8524	16.3174	16.7517	16.2298	16.7812	16.5691	16.4185	16.7371	16.8075	16.2288	15.95
Parvg	15.9875	15.5559	15.7546	14.6463	15.2353	15.8652	15.5942	15.8009	15.8376	15.3551	15.4525	15.1284
Mrpl51	22.2781	22.3871	22.33	23.5186	22.2511	22.3664	23.5651	23.4246	24.0208	22.8187	22.469	22.8618
Rgs10	16.9318	17.2809	17.0692	17.2553	15.9873	15.6435	16.8125	17.23	17.6774	16.3194	16.2911	16.4005
Clptm1	21.7241	22.9073	22.5444	22.3963	22.5903	22.0706	22.0772	21.2285	21.46	22.6481	22.2571	21.9253
1110038F14Rik	17.1125	17.8666	17.8296	17.9916	17.4063	17.5624	17.5608	18.3958	18.3252	17.5909	17.5442	17.4091
Fadd	16.6482	17.1512	16.7909	17.2333	16.8689	16.7756	16.9934	16.9722	17.1767	16.8349	17.046	16.8464
Wdr74	19.5129	20.0678	19.7698	19.7446	20.1131	19.4612	19.6847	20.1641	20.3773	19.7425	19.2154	19.0078
Numb	16.9993	17.1135	16.7826	17.8385	16.6695	16.1777	18.2918	18.6093	18.53	19.1539	18.7068	18.4455
Fam107b	16.8665	17.1596	17.4172	17.6944	16.5975	17.3689	16.3679	16.2366	15.8045	15.5451	16.0469	16.2996
Hspbp1	17.7125	18.0899	17.2568	18.0921	17.1577	17.27	17.5853	16.6769	16.7862	17.5867	17.2733	17.4579
Efna1	15.956	16.1757	16.654	16.4567	16.8002	16.7181	14.1672	15.197	14.8911	16.0561	15.6917	15.4107
Rps6ka1	15.8874	16.1419	15.9567	15.7596	15.5174	15.3149	16.5241	16.256	16.301	15.8866	15.7079	15.755
Parp9	16.4632	15.9844	16.2746	16.7913	16.367	16.1315	16.201	16.6157	16.3233	16.5139	16.8027	16.5272
Utf1	16.5633	15.9056	15.9475	15.9541	15.8799	16.5842	15.8408	15.6606	15.7767	15.6898	15.9582	15.7835
Npc2	22.3109	23.3008	23.3625	22.911	22.5006	22.8215	23.2307	23.5379	23.735	23.6929	23.2015	23.2254
Nucb1	21.4135	23.166	22.4084	21.301	21.6208	21.7734	21.4129	21.3293	21.5439	22.1973	21.4674	21.0512
Mbnl1	21.6689	21.5781	21.6345	21.8574	21.1661	20.8264	24.4267	24.3886	25.1178	22.5386	21.9176	22.0428
Guca2a	13.4408	12.5651	12.6939	13.1257	12.7627	13.2201	13.1499	12.4296	12.7044	13.1254	13.2457	12.9246
Tsn	21.347	21.733	21.939	22.7838	21.975	22.025	21.2797	21.6752	21.6007	21.9598	21.9157	21.7449
Pigyl	18.0117	18.6327	18.41	18.3903	17.9794	18.3097	17.7081	18.0482	18.1536	17.8722	18.1042	17.7753
Dnajc15	20.8592	20.9654	20.8016	21.3246	20.615	21.4995	20.3837	21.2701	20.8417	21.5614	21.4217	21.7646
Akirin1	20.9269	20.8472	20.8862	21.4379	20.0435	19.1966	21.9832	21.9113	22.4907	21.3858	20.9744	20.9689
Ces1c	12.7561	11.9765	11.8262	12.156	12.5309	13.0986	12.2811	11.9174	12.0643	12.2863	12.4041	12.991
Msh6	20.1996	19.4032	19.4939	21.0376	19.9604	18.9246	18.5862	18.034	17.7475	19.5874	19.0745	18.8522
Elf3	16.3851	15.2028	15.6532	14.6431	14.8495	15.7079	16.5673	16.7254	16.6744	14.9874	15.2575	15.0519
1700123O20Rik	18.8583	19.0606	18.6451	19.3507	18.2833	18.302	19.5944	19.8124	20.0424	19.1315	19.0168	19.4642
Dlg3	15.2157	15.9846	16.0431	16.0737	15.7324	15.4582	16.2481	17.1806	16.7981	17.8655	17.0769	16.9977
Nphp1	19.0595	18.5293	18.4454	18.4098	18.9017	18.5799	18.2996	18.4475	18.4203	18.3393	18.5801	18.5647
Aldoa	25.6598	24.3838	24.0239	26.0982	24.9845	24.5876	24.8094	24.2369	23.8473	25.5107	25.5326	25.8028
Bri3	20.0402	20.3931	20.3296	20.8513	19.5063	20.3832	20.5561	20.9463	20.8562	20.7844	20.462	20.8457
Trp53inp1	20.1999	19.6439	19.7992	19.1138	18.4778	17.6734	21.2476	21.1575	20.3984	22.6358	21.4799	21.5533
Rbm12	18.9385	18.3188	18.3596	19.693	18.0576	16.9733	18.0789	17.7551	17.4506	18.4996	18.0282	17.9931
Ly6d	14.322	16.3167	16.2622	13.3967	13.141	13.6941	15.1728	16.7	16.4725	13.4584	13.5362	13.5701
Nif3l1	17.9856	18.076	17.8035	18.9677	17.6682	18.1145	18.0804	18.096	18.6206	17.9422	17.7118	17.4459
Cog2	18.0746	18.4839	18.2864	18.6246	18.1883	17.9986	18.4543	18.7329	18.6674	18.7354	18.7492	18.5837
Por	21.4102	21.795	20.7756	18.8943	19.4592	19.1654	20.6853	20.3908	20.3619	18.8886	19.3795	18.9213
Trpv2	13.3128	13.7905	13.4177	13.6849	13.3005	13.8484	13.5867	13.5492	13.5761	13.3252	13.427	13.4452
Aatk	15.1034	14.5016	14.686	14.8519	14.945	14.988	14.8671	14.4353	14.7095	14.6594	14.8459	14.898
Gabarap	22.3418	22.6664	22.106	23.0447	21.9541	22.1457	22.8951	22.8551	22.9683	23.328	22.8052	22.9714
Chchd1	21.4584	21.6094	21.7957	22.4251	21.304	21.5113	20.4149	21.483	21.2114	21.1686	21.1861	21.2363
Ppa1	21.3183	22.079	21.8826	22.1382	21.2128	21.5497	21.0864	21.4772	21.7428	20.3937	20.9543	20.7465
Ppif	18.1641	18.4534	17.8342	18.5011	17.4583	17.1859	17.5801	17.4768	17.5803	17.9101	17.5725	17.0947
Erap1	18.2855	18.327	18.6962	18.6393	18.1658	18.1496	16.2491	16.7887	16.2249	18.2596	17.1211	17.1844
Ube2e1	19.7232	19.8845	19.8119	20.3849	19.1662	19.3824	20.1258	20.6455	21.0077	20.0267	19.3536	19.6475
Tlk2	18.0418	17.9736	17.884	18.1983	17.6659	16.9577	18.5529	18.771	18.9419	18.4507	17.9853	17.7824
Mrpl23	20.4933	20.9257	20.63	21.1654	20.524	20.4443	19.036	19.652	18.7583	20.666	20.504	20.3937
Slc39a7	22.5766	22.5822	22.1091	23.0716	22.4813	21.941	22.2942	21.1719	20.8631	22.8644	22.6147	21.9841
Tnfaip8	14.9409	14.7607	14.473	14.8654	14.6331	13.7419	15.0549	15.264	16.0107	14.1338	14.288	13.9703
Atp6v1d	19.5043	19.8933	19.8367	20.7223	19.4977	19.7051	19.9923	20.2952	20.5862	20.6514	20.3441	20.3004
Ctgf	17.3304	19.8972	19.1694	18.1114	19.1966	19.3545	21.7103	23.5379	21.7747	25.1998	23.5644	23.2148
Slc25a10	19.1406	18.9787	17.9787	19.615	18.8593	17.9054	18.4881	18.3456	18.2948	18.7941	18.8499	18.9031
Kcnab2	14.0475	14.1718	14.5358	14.3486	14.5416	13.5176	13.4608	13.9019	13.3957	14.1283	14.4935	13.3929
Pou2af1	10.2677	10.9408	10.182	10.4975	9.52768	10.1976	10.4419	9.92628	10.3806	10.2367	10.4341	10.2104
Nr1d2	18.4852	18.2376	18.5368	20.2387	19.3405	18.9381	17.6384	18.8508	16.7944	21.3662	20.0638	19.9116
B3gat3	18.0129	18.141	17.4944	18.3304	17.8265	18.2579	17.9813	17.3266	17.3038	18.5341	18.0078	17.7767
Bub1b	19.5059	19.9236	20.3373	20.7702	20.4984	19.9263	18.4782	18.7495	18.5619	19.5075	19.6967	19.6426
Rcc1	17.1596	18.167	17.7993	18.9256	17.5925	17.0492	17.6424	17.1768	17.2853	17.6053	17.4234	17.1855
Ubac1	19.0423	20.0191	19.6079	20.0745	19.3717	19.4277	19.4493	19.6207	19.7091	19.6575	19.3999	19.3178
Eefsec	17.3999	17.9609	17.4316	18.6785	17.4651	18.0301	16.0277	16.0562	14.9046	18.1054	17.5007	17.6647
Pcsk1n	14.9503	15.6286	14.822	14.7707	14.3648	14.957	14.3884	13.466	13.9939	13.3595	13.0342	13.4748
Slc22a8	14.859	13.3838	13.6429	14.3234	14.184	14.5084	14.7014	14.6068	14.699	14.302	14.6039	14.6919
Sox2	10.2232	9.85206	9.88776	9.89465	9.88675	10.0201	9.70341	9.14482	9.35518	9.40829	9.90282	10.7806
Hsd3b7	16.1704	16.5584	16.4406	16.4498	16.9226	16.0266	16.1958	16.7195	16.3499	17.4805	16.7328	16.9682
Gtse1	17.2813	17.6086	17.7794	18.1037	17.4971	17.3149	17.2415	16.5975	16.7414	17.1768	17.26	16.8904
Cox7a2	25.3728	25.4356	25.4872	25.771	24.9627	25.3357	24.8521	25.4889	25.4168	24.8908	24.999	25.13
Stam2	17.0744	17.0378	17.1221	18.1447	17.1507	16.0612	17.4806	17.0328	17.3635	18.1456	17.6201	17.6304
Fcgrt	18.6359	19.0957	19.1285	18.9483	18.8824	19.3729	17.1635	17.8894	16.5593	20.1567	19.1586	19.2815
Pomp	21.5927	22.3593	22.1879	22.3759	21.413	21.2167	22.5242	22.977	23.1462	21.7179	21.6674	21.7044
Mettl7b	14.6204	13.7131	14.1846	14.0777	13.9629	14.4978	13.9505	13.2921	13.4037	13.5983	13.974	13.8313
Foxo1	24.7016	23.9964	23.9477	25.7651	24.9527	24.5623	22.4171	23.7032	21.2361	25.5177	25.1292	24.9743
Mrps18a	19.2863	19.6892	19.1328	19.952	18.7387	19.6673	18.7803	19.0359	19.2925	19.2107	19.1786	19.1991
Sirpa	17.7986	18.1073	17.627	17.576	17.6539	17.9773	17.689	16.6345	17.1005	17.3673	17.2397	17.7413
Msh2	16.9545	17.8073	18.1899	18.5763	18.3571	17.4222	16.4075	17.1892	16.2741	17.8361	18.2454	17.817
Vps53	16.6778	16.9549	16.7351	17.1159	16.7796	16.0956	16.8416	16.9167	17.1537	17.8446	17.4563	17.4971
Rxrb	19.3073	19.5758	19.3386	19.7739	19.3822	19.1363	19.0907	19.37	19.167	20.0427	19.5246	19.2779
Mto1	16.6646	17.5593	17.1821	17.0996	16.7906	16.4163	16.4382	16.7911	17.0158	16.8431	16.8756	16.3676
Mfng	14.198	13.7395	13.9697	14.6432	14.4438	14.669	14.3159	13.6423	13.9584	14.1204	14.4763	14.3516
Cog4	17.1374	17.272	17.5625	18.5127	17.5926	16.918	17.1666	17.2983	16.9392	18.5103	17.8452	17.7724
Pacsin3	17.159	16.6321	16.3276	17.3702	17.0965	16.4908	17.2464	16.493	16.512	17.2699	17.3075	17.0029
Tbc1d8	17.5413	17.5131	17.1592	16.8846	17.2619	17.076	21.2035	19.9872	21.4751	17.4853	16.8112	16.7269
Hap1	16.0337	16.3847	16.4157	16.4328	16.0114	15.5897	16.476	16.4085	16.0914	16.676	16.1296	15.517
Rrs1	19.0377	19.7214	19.3924	19.8655	19.1813	17.6853	21.321	20.2321	19.8727	20.8414	21.4002	21.5577
Smpd2	19.1564	19.4299	19.2243	19.6397	19.5752	19.1223	20.0085	19.6196	20.0731	19.5988	19.3583	18.9265
Abtb1	15.3494	15.7606	15.6464	16.3451	16.5921	16.1246	16.5002	15.9851	15.8102	17.7546	17.0953	16.9424
Rsrp1	21.7162	21.7043	21.5596	22.6538	22.2479	21.4811	23.7407	23.7135	23.6687	24.2767	23.0539	22.8153
0610012G03Rik	19.8874	20.2737	20.0808	20.5192	19.813	20.3049	19.8783	20.5643	20.473	20.3053	20.2954	20.4313
Tsg101	20.1143	20.3935	20.1792	21.3014	20.1951	20.048	20.5688	20.5287	20.3721	21.0724	20.9321	20.632
Commd4	18.1374	18.3037	18.5873	18.9288	18.5061	18.4381	18.108	19.1642	18.9548	18.8503	18.8007	18.5392
Vps4b	20.6768	20.7196	21.0164	21.7474	20.9451	19.5448	21.4878	22.0432	22.1046	22.1896	21.7446	21.6141
Crat	16.1525	15.9413	16.3517	16.0928	15.835	16.2822	15.8588	15.9026	15.7897	16.3126	16.1514	16.3976
C1ra	14.2024	16.097	15.9039	14.5318	14.6733	15.5931	14.8864	15.1003	15.0354	16.3931	15.2417	15.2811
Zbtb18	19.7315	19.3658	19.6035	20.7002	19.9185	19.005	19.6794	19.9156	20.057	19.7965	19.2232	19.0551
Sdc2	18.8431	19.6639	19.795	19.6027	19.2854	19.482	19.2766	19.9906	19.567	20.8928	19.5533	19.8248
Mapkapk5	18.2843	18.383	17.9691	18.8555	17.9216	17.985	18.9398	18.3163	18.4945	18.9438	17.9322	17.8527
Cyp17a1	16.7205	18.9318	18.0563	16.8544	16.4355	18.4451	18.7421	21.0454	19.8238	19.9802	22.5479	21.7871
Efemp2	19.106	20.2551	19.1147	19.7014	18.9253	19.2782	18.3932	18.294	17.8842	19.9474	18.8923	18.7571
Cdc6	17.266	17.6277	17.7503	18.1669	16.8372	16.2652	14.8437	15.8122	15.2296	15.5987	16.2416	15.8181
Spata4	11.0535	11.2423	10.783	9.69452	11.2463	11.1875	11.4196	10.4636	10.4774	11.4012	9.89891	11.0267
Spo11	11.7952	11.9414	12.0833	11.157	11.4686	11.7998	11.7886	11.9748	12.1869	11.2656	11.6519	11.4598
Slc7a3	13.0491	12.7737	13.115	12.5752	12.3975	12.455	13.8008	13.8675	13.7203	12.9309	13.1002	12.8618
H2-Eb1	15.3514	15.0323	15.3048	14.7724	15.005	15.3162	15.3274	15.2295	15.5846	14.8737	15.0546	15.396
Pfdn1	19.7372	20.2754	19.9531	21.523	19.6152	20.1132	19.5185	20.0856	19.5157	21.4157	20.6072	20.8578
Trim2	13.4099	13.7644	13.9037	15.2708	13.7745	13.7154	17.4207	17.5749	17.5873	18.8465	16.9215	17.4256
Ube2g2	18.192	18.5564	18.3243	18.5521	18.0974	18.1964	18.7655	18.6246	18.8729	18.635	18.4436	18.361
Trappc6a	18.1085	17.7257	17.8697	18.356	17.7993	18.1226	16.8603	17.877	16.709	18.3982	18.6664	18.4932
Sac3d1	18.082	18.3858	17.9442	18.4433	18.2528	17.5125	18.1492	17.3354	17.584	17.4888	17.844	17.7864
Orc6	18.4451	18.7763	18.8977	19.5617	18.6365	19.1556	17.8919	18.3935	17.9842	18.0689	18.2623	18.2194
2017-09-09	18.578	19.1783	17.9343	18.5662	18.4027	16.8823	20.0563	18.8106	19.4167	18.5923	18.4598	18.1763
Cul7	19.8391	19.9567	19.5236	20.3044	19.8847	19.4245	20.22	20.0465	20.0351	20.6973	19.8348	19.6426
Bok	19.753	20.6366	20.0607	21.8883	20.5554	20.1619	19.9198	20.1266	20.2205	20.0607	19.6754	19.7355
Polr1c	18.7774	19.1885	19.4229	19.5275	18.8956	19.3183	18.4861	19.567	19.4671	18.7965	18.7738	18.8453
Slc37a4	16.074	16.059	16.1798	16.8323	16.0479	15.9411	15.5088	15.6474	16.0844	16.6461	15.6064	15.734
Lcat	13.3897	13.3402	13.0424	13.007	13.544	14.5813	13.6111	13.3527	13.3892	13.3649	13.2471	12.8342
Lcmt1	17.6582	18.0926	17.691	18.1591	17.5337	17.8591	17.7276	17.8738	18.0546	17.5913	17.8838	17.7615
Bid	14.7523	15.2192	14.6777	16.5212	15.3147	14.8122	15.2638	15.0904	15.073	16.9943	16.1184	15.9247
Nprl2	16.6674	17.3251	16.9972	17.6083	16.8278	17.1072	17.1803	17.3075	17.322	17.5108	16.8342	16.6669
Prom2	14.3923	13.5435	13.3625	13.4176	13.4859	14.2031	14.1477	13.293	13.3049	13.6122	13.5923	14.1201
Rhd	14.6526	14.0991	14.1956	14.4059	14.5281	14.7309	13.8261	13.8193	13.6903	14.1209	14.3394	14.5307
Pcdh8	15.091	14.9052	16.056	16.9354	16.4355	16.3036	17.4419	17.5854	17.9409	17.7316	17.8337	17.4853
Psmb3	22.871	22.8302	22.7457	23.5352	22.1776	22.6475	21.7436	22.3931	22.1229	22.3308	22.4532	22.485
Sf3b6	21.4794	21.8509	21.9372	22.1299	21.1923	22.0415	21.7387	22.701	22.6975	21.529	21.6515	21.8269
Psme1	21.2798	21.921	21.702	22.2435	21.1595	21.7438	21.7292	21.5855	21.2793	22.0021	22.1105	22.0581
Krtcap2	23.4619	24.1954	23.981	23.1414	23.2007	23.5947	22.5388	22.9734	22.7782	22.6771	22.4789	22.4766
Slc40a1	16.3551	17.3033	18.1552	17.1084	17.8869	17.3461	15.5657	17.2838	16.6252	19.0799	17.7468	17.981
Armc10	18.7348	18.7753	19.08	19.6868	19.0689	18.8397	18.8914	19.1852	19.3807	20.1798	19.1437	19.1015
Jagn1	21.435	21.6679	21.9266	21.593	21.3347	22.1332	20.6808	21.086	21.147	20.9045	20.7702	20.8524
Egr1	24.6371	23.011	22.3754	21.7666	17.2538	17.2812	25.7058	24.6724	24.6812	25.7803	22.1393	21.5804
Adck3	15.6116	15.753	16.6478	18.3154	17.892	18.1885	17.2305	18.4351	15.9121	21.065	19.5986	19.9029
Ptpn1	19.7953	19.682	19.4704	18.5948	19.1522	19.5422	19.7269	20.2281	20.7278	19.1195	19.2541	19.2075
Cyp4v3	14.8567	14.4297	14.8037	14.3636	14.7031	15.1414	14.9779	14.5419	14.8591	15.0819	14.6678	15.1675
Slc22a6	13.2927	13.2857	12.8285	13.0365	12.9574	13.9737	12.9431	12.8861	13.4272	13.1949	13.7103	13.234
Ceacam10	12.3383	13.5922	12.5388	13.131	13.1281	13.2277	14.3155	13.1531	13.8321	13.9809	13.192	14.0856
Fam136a	20.5044	20.5916	20.7528	21.8762	20.7344	20.8059	20.3267	20.7192	20.3722	21.3015	21.252	21.4212
Fabp9	11.5922	11.9758	12.3224	11.7687	11.4106	13.0548	11.7777	12.0111	12.6712	12.6066	11.502	11.9976
Bcap29	19.1442	19.5625	19.419	19.7333	19.3312	20.1903	16.7724	18.1407	16.7237	19.7668	18.6776	18.3769
Lgals2	16.1979	16.1249	16.2887	16.4431	16.9838	16.4137	16.7436	16.7649	16.9424	17.0727	16.7772	17.563
Ecsit	16.56	16.8711	16.1727	16.8534	16.3674	16.4503	16.3733	15.7904	15.8034	16.5513	16.218	16.1038
Syngr2	19.8399	20.6578	20.5037	19.6233	19.3845	20.1218	19.6748	19.4897	20.0636	19.5809	18.9192	18.8934
Anp32b	24.0791	24.5911	24.3886	24.8173	24.0403	23.9487	23.7459	23.5326	23.6218	23.7183	23.8253	23.5317
Sec61b	23.3201	23.924	23.8713	24.1053	23.0307	23.1641	23.5811	24.1451	23.9867	23.6881	23.3843	23.6584
Eif4ebp2	18.3832	16.1442	15.3725	14.5949	15.8076	13.5459	13.8529	14.2057	14.3306	15.9707	15.4072	18.3553
Akr1c6	13.0204	13.2718	12.8663	12.9483	12.6377	12.9643	13.3449	12.9322	13.1708	12.9117	12.8465	13.082
Zfp346	17.0203	16.7785	17.2328	18.0528	18.0365	16.7938	17.0388	17.2933	17.0292	17.7215	17.3256	17.2417
Rcn1	22.5896	22.7316	22.7271	23.5195	22.8132	22.475	22.2322	21.3579	20.9671	23.1071	22.5634	22.1607
Chuk	17.7272	17.6266	17.5806	18.9298	17.9257	16.1983	18.8126	17.9261	18.2903	18.5722	17.859	17.4672
Pth1r	12.8405	13.545	13.1286	13.0826	12.9371	13.0434	12.7273	12.8557	12.8253	12.8394	13.1439	13.022
Acot7	20.6412	20.5486	19.7988	20.9256	19.6405	19.6058	19.5564	19.6209	19.3156	20.183	20.758	20.9554
Rrp15	18.0345	18.4523	18.1677	18.5626	17.1937	17.437	17.5995	18.0204	18.018	17.5387	17.1219	16.9373
Mecr	15.0119	15.5013	15.4113	16.359	15.3819	15.2391	14.038	14.8518	14.0353	15.7091	15.4443	15.3581
Ftsj1	19.5628	19.5548	19.3142	20.0411	19.1777	19.7667	18.1425	18.4719	18.5154	18.9248	18.4484	18.7184
Cd320	20.4215	21.0826	21.004	21.0939	21.2609	21.4777	19.2523	19.6421	18.7471	21.0516	20.6954	20.8336
Hspa2	14.931	14.4341	14.0389	14.9273	13.5889	13.4524	16.9062	15.6879	16.872	13.5842	13.1151	13.5879
Ddt	17.0358	17.7715	18.0568	18.6558	17.8108	17.6672	16.3451	17.9799	16.0716	18.8552	18.7711	19.0088
Emp3	21.4299	22.7755	21.8811	20.216	20.9419	21.7692	20.4114	21.3591	21.7145	19.7849	20.0794	20.0532
Trappc2l	19.4292	19.8805	20.0537	20.7959	19.5355	20.0641	18.8354	20.2903	19.5552	20.503	20.2623	20.658
Tpd52l2	18.8911	19.3524	19.5892	20.3382	19.1181	18.9346	19.4027	19.713	19.8749	19.4114	19.4733	19.6162
Klc4	15.9531	16.1889	15.8922	16.3157	16.0951	15.5407	16.1014	16.1188	16.1026	17.2981	16.6283	16.2309
Tinagl1	14.3004	15.8586	14.5603	14.2468	13.9339	14.3211	16.8892	16.8429	17.3248	15.8718	15.2638	15.8306
Man1a	17.1716	18.0777	17.506	16.4345	16.3996	16.302	16.8352	17.5954	17.8283	17.8421	16.4485	16.9043
Arl2bp	19.5795	20.8593	20.8318	21.3702	20.9368	19.9333	20.4659	20.7551	20.8261	21.0788	21.3723	21.0556
Gmcl1	18.2255	18.3031	18.8373	19.5936	19.0841	18.4049	17.9801	19.0816	18.7312	19.144	18.9793	19.0442
Naa10	19.4943	19.7555	19.5673	20.1723	19.4133	19.5075	18.6123	18.8004	18.513	19.3628	19.3529	19.3039
Zfpl1	15.8758	16.6159	16.2876	16.7799	15.9464	16.0963	16.6039	16.7133	16.6611	17.1606	16.5009	16.155
Vav3	13.312	13.04	13.1121	13.5227	13.5047	12.8036	13.5913	13.1459	13.0113	13.1287	13.4692	13.7695
Dstn	23.15	23.5538	23.0465	24.5976	23.6673	22.9356	23.6685	23.4872	23.2916	25.0907	24.2394	24.2724
Ahcy	21.9935	22.4148	22.2607	22.9702	22.0924	21.9364	20.9137	20.8669	20.3942	22.0779	22.0122	21.6856
Rpl22l1	22.7433	23.6446	23.799	24.0044	23.3452	23.5876	22.7343	23.4559	22.6389	23.4901	23.3493	23.3706
Msx1	14.9654	15.2235	15.3543	15.3724	14.6669	15.0317	14.3705	14.8329	14.6068	14.9866	15.17	14.5816
Plekho1	15.0655	15.8384	15.188	15.6486	14.515	14.7262	15.7453	15.0622	15.4227	15.563	14.3765	14.5376
Angptl4	19.3678	21.271	20.0288	19.1697	19.1858	19.2016	21.7074	22.1374	23.3449	19.7475	19.7653	20.5647
Cdc25a	17.7839	17.5363	17.7013	18.0985	18.1174	16.2921	17.6108	17.0736	17.4256	17.6105	17.711	17.9343
Pmp22	19.9692	20.6539	20.5735	20.6475	20.4876	20.7814	17.9373	18.7558	18.352	18.8591	18.2126	18.5784
Srpk2	16.4127	16.3779	16.4077	17.4001	17.0242	16.0789	16.979	17.1617	17.0914	17.7031	17.1729	17.1493
Polr2e	20.3465	20.9626	20.9397	21.1303	20.7119	20.7544	20.3458	21.106	20.9836	20.6688	20.7226	20.5705
Dsn1	15.3988	16.2886	16.4496	16.7108	16.2109	15.9776	15.0779	15.2976	15.079	15.307	15.8127	15.4441
Igtp	15.9067	16.1036	16.0316	15.8664	15.994	16.257	15.7372	16.0153	15.7812	16.3835	16.1737	16.3058
Fam120b	18.0548	17.4592	17.6612	19.2821	18.2363	16.4619	17.9405	18.09	18.0054	19.251	18.072	18.3182
Tubg1	19.2809	19.8974	19.3511	20.326	19.1698	19.276	18.5611	18.5204	18.5522	19.1623	19.0123	19.1004
Nfxl1	17.8576	17.6157	17.9224	18.4806	17.6688	17.0063	18.8326	18.4212	18.4919	19.0649	18.1976	18.3248
Mri1	19.2376	19.1564	19.0575	19.2294	19.526	19.5219	19.1253	18.7982	18.0502	19.0365	19.0249	18.6548
Fam69b	14.7098	15.3625	14.7064	15.823	14.928	15.3561	13.436	13.6309	13.0441	14.8737	14.3585	14.3156
P4ha2	18.9276	17.9551	18.788	19.8852	18.539	18.7667	16.7141	17.3059	16.7861	17.297	17.5186	17.8529
Slc6a4	13.4081	13.2447	13.5794	13.0215	13.2999	13.129	13.5723	13.3701	13.5667	13.6177	13.5263	13.6085
Ntsr2	14.9772	14.8021	14.838	15.2276	15.1979	15.2945	15.3458	14.8152	15.0966	14.5938	15.3067	14.5878
Slc25a14	16.2445	16.7354	17.144	16.864	16.4301	16.8493	16.772	17.3395	17.5479	16.4538	16.8412	16.5416
Mycn	21.694	20.8756	21.0237	22.4625	22.3707	21.0009	17.9379	18.3083	16.1635	20.5092	19.9975	19.83
Krt19	15.8599	15.4996	15.0848	15.065	15.3402	13.9984	17.0269	17.6258	17.5984	17.3692	16.4638	16.9117
Actr10	20.5	20.8597	20.7233	20.6133	20.2525	20.0908	20.6321	21.2548	21.4714	20.7044	20.6769	20.6221
Wfdc18	15.6824	13.0116	13.4939	13.4128	13.2666	13.1968	13.1784	13.1408	13.7372	13.0953	13.2812	13.221
Cdk2ap2	18.9019	19.7395	19.4947	20.0746	19.0616	19.4079	21.0509	20.8568	21.0527	20.3713	20.5331	20.5542
Tmbim1	18.7684	19.2967	18.6316	18.4324	18.1742	18.459	20.352	20.0419	20.7165	18.7397	17.3335	17.5209
Dusp10	15.3803	14.8852	14.6169	14.704	13.9231	14.011	14.6019	14.2022	14.3834	13.7762	13.7342	13.8915
Mbd2	20.488	20.6231	20.3724	20.5582	19.7243	19.8946	20.9006	21.1957	21.5761	20.6993	20.1882	20.5826
Exosc5	19.7117	20.0028	19.8734	19.8528	19.9046	19.961	18.6321	19.2118	18.6042	19.3952	19.3373	19.2937
Usp2	16.2012	16.3283	15.5967	16.179	15.6671	15.8593	16.3636	15.559	15.7306	15.9186	15.6895	15.8298
Lztfl1	17.1218	17.3101	17.5003	18.2897	17.5944	17.1171	17.497	17.8385	17.7797	18.4065	18.1297	18.0674
Ube2l6	12.8921	12.7635	12.4718	12.6047	12.2505	11.8722	12.0636	13.6908	13.2952	12.6337	12.8228	11.9789
Atf6b	19.9286	20.2901	20.2014	21.0339	19.9369	19.995	18.5156	18.6626	18.1495	20.3169	19.6664	19.1569
Tmem218	18.052	18.5833	19.0862	19.3207	19.198	19.451	16.476	17.8152	16.7387	18.7741	18.3796	18.3594
Csnk1e	17.7753	18.0479	17.9999	18.4503	17.5318	17.1259	18.4295	18.1765	18.2524	18.1687	17.8111	17.3747
Galk1	20.4504	19.8362	19.2964	21.025	19.8509	19.8712	17.5185	17.8919	16.913	19.5547	19.7498	19.5104
Gipc2	13.2108	13.5024	14.2175	13.047	13.3688	13.0121	13.2151	13.2659	13.4618	13.1828	13.3604	12.9806
Tspan5	15.2811	16.673	15.848	15.1854	15.558	15.197	17.0503	17.5152	18.5161	15.1772	14.7662	15.0268
Pcsk7	16.2362	16.8357	16.6488	16.5104	16.2698	15.66	16.6262	16.3117	16.6898	16.6457	15.9331	15.9922
Ly6a	16.2266	16.178	16.349	15.9922	16.4561	16.3487	16.6751	17.0028	16.9073	16.1565	16.211	16.2129
Ube2k	22.481	22.6964	22.4291	22.8534	22.1675	22.1779	22.1918	21.9486	22.2121	21.9644	22.0366	21.9537
Nampt	19.6692	18.9431	19.4551	20.42	18.9752	18.4806	19.5932	19.7922	19.814	19.4444	18.9761	19.2927
Dnajb9	21.7055	20.916	21.0123	20.9337	20.3712	20.6704	20.2	20.6317	20.6337	21.0431	20.3013	20.3224
Sod2	20.3461	20.7394	20.6044	21.7557	19.8233	20.068	21.0127	21.5179	21.7636	21.0597	20.7109	20.7351
Tmem183a	18.3248	18.7063	18.8733	19.2451	18.4522	17.5328	19.2928	18.7954	19.218	18.6974	18.5415	18.3681
Ethe1	15.398	15.7936	15.7377	16.3902	15.1307	15.2997	14.2614	14.7006	14.629	15.0282	15.037	14.9092
Kdelr2	24.5409	25.0005	24.8308	23.68	24.4557	24.32	24.0217	24.4726	24.4527	23.4277	23.7699	23.9616
Dvl2	16.1726	16.5366	16.0552	17.7407	16.0472	15.1789	16.4455	15.5347	15.9321	17.1499	16.1504	15.8167
Amacr	16.7207	16.9634	16.53	16.413	16.5122	16.4395	16.2269	17.0729	17.3455	16.2736	16.0484	16.1422
Sertad2	19.2857	18.5992	18.3526	17.6906	18.7253	18.3413	18.4475	18.4301	18.5896	17.6748	19.1388	18.9231
Eif2s3y	8.84635	9.18817	8.82151	8.80752	9.02707	9.41162	8.6278	8.86397	8.37976	9.78164	8.83168	9.31528
1110032A03Rik	13.4029	14.0894	14.494	15.3525	14.1004	15.4421	13.3439	14.7127	13.5892	15.7435	14.9529	14.9982
Fam195a	19.2856	18.9412	18.7267	19.8154	18.8789	18.5734	17.997	18.0593	17.1805	19.6627	20.1215	20.1858
Rab27b	15.1612	15.1921	15.4536	16.0831	15.2347	15.4584	14.7624	14.3175	14.2659	14.6994	14.1885	13.9951
Pim2	14.1615	14.5426	14.3876	14.4473	14.108	14.1732	14.5084	14.2112	14.5348	14.3313	14.4306	14.2191
Magel2	12.4009	12.2927	12.2135	12.1217	11.935	12.2078	12.8456	12.0066	12.0129	12.1539	12.2629	12.8515
Calhm2	13.5924	14.4602	14.5727	14.1153	14.5141	13.8334	13.6815	13.605	13.8119	14.2882	14.2945	14.3563
Fah	15.9625	16.1793	16.0962	16.7886	16.3921	16.4925	15.9171	16.8237	16.1541	17.3888	16.7664	17.0636
Tmem123	22.2685	21.9664	21.8523	21.9319	21.0219	21.4946	21.7121	21.6322	21.4276	21.4583	20.7307	21.0996
Cd2bp2	18.0086	18.3491	18.2333	19.1877	18.5526	17.8055	18.5688	18.4658	18.5131	18.926	18.5053	17.9537
Arl6ip5	16.2027	18.5087	19.0079	17.8142	18.7423	17.3145	18.2735	18.7785	19.2906	18.9065	18.578	18.6558
Fbxw4	17.7542	18.245	18.6357	18.0218	18.0817	17.7725	18.0809	18.2331	18.5222	18.0041	17.9163	17.6866
Mccc1	16.6716	16.8735	16.906	17.1119	16.9217	16.5529	15.7677	16.9305	15.654	17.9789	17.479	17.755
Capn1	14.2889	14.6379	14.6275	14.7884	14.3231	13.9352	16.1892	14.9054	15.785	15.2625	14.9763	14.8733
Cldn2	13.4656	13.4908	13.4638	13.4802	13.4202	13.5988	13.5621	13.1148	13.5948	13.1792	13.7113	13.2387
Chchd4	19.5374	19.7684	19.9989	20.0478	19.099	19.3578	18.8111	19.457	19.1733	19.1614	19.3439	19.2542
Mmp11	16.6449	17.0922	17.3477	17.3982	17.1438	17.4845	18.1143	18.5781	18.2189	20.6155	18.6957	18.255
Ehd3	15.4466	15.1952	15.1291	15.0484	14.8043	14.9128	15.635	15.0939	15.6518	15.0353	15.1461	15.2784
Pld2	17.3111	17.336	17.143	17.0491	16.9855	17.5828	17.7508	17.4863	17.6307	17.8711	17.274	16.967
Cetn3	20.71	20.9439	21.1203	22.4172	21.0308	20.9991	20.3117	20.7891	20.1959	21.4565	21.0476	21.167
Zyx	18.823	20.5405	18.7006	19.1371	18.3192	17.8718	21.6612	20.705	21.2562	21.1319	19.39	18.6709
Amz2	17.4729	17.5855	17.7193	19.0889	17.8089	17.742	17.173	17.6642	17.6605	18.2206	18.0048	18.2727
Fam192a	18.7158	18.8304	18.9094	20.0081	18.8933	18.734	19.4861	19.3818	19.5986	19.6526	19.0227	19.0966
Irf7	14.7953	14.5002	14.8741	14.6096	14.5889	15.1772	15.5029	14.5559	14.6872	13.956	15.029	14.9417
Gpr180	20.0665	20.6026	20.2406	20.3145	20.109	20.4304	18.9171	19.047	18.7462	20.0301	19.5733	19.5377
Pzp	14.1987	14.2159	13.9022	14.1668	14.0584	14.47	14.4846	14.0309	14.2978	14.1762	14.2728	14.397
AI597479	17.9529	18.1257	17.9162	19.7493	18.4047	18.3517	18.2555	18.1358	18.1522	19.299	18.7853	18.5635
Polm	14.4521	14.6402	15.078	15.0049	15.0276	14.6801	14.6431	14.6792	14.8266	14.8486	15.2003	14.6006
Palmd	13.1617	13.1867	12.7887	12.7914	12.0128	13.21	12.8238	12.2883	12.8871	12.4027	12.6163	12.1396
Nt5c	16.6131	17.1346	16.9643	18.0865	17.0204	17.0305	17.7315	17.6323	17.8701	18.2588	18.08	18.2863
Frg1	19.0059	18.8286	17.8778	19.6848	18.6136	18.2185	19.4592	19.0986	19.11	19.6819	19.2967	19.2642
Ift140	17.366	17.4842	17.6638	17.7542	17.8224	17.5298	16.8583	17.0075	16.4159	18.0816	17.8788	17.7319
Mmp13	8.84908	9.07792	8.87291	9.34625	8.05822	9.265	8.59404	8.23	8.02616	9.07345	8.1587	7.93105
Cel	12.9804	12.9157	12.907	13.0463	13.5138	13.3783	13.5785	12.8375	13.0088	13.1542	13.3352	13.494
Cct5	24.368	24.2788	23.9656	24.7453	23.8288	23.5161	24.1116	23.7508	23.8825	24.1635	23.9126	23.8896
U2af2	21.2761	21.9697	21.523	21.3761	21.3422	20.7024	21.6458	21.6069	21.5815	21.2513	21.2773	21.1055
Ptgs2	23.8773	23.6283	24.117	11.3563	11.6657	12.0725	20.7314	18.514	18.678	12.0859	11.8977	12.0013
Coq5	16.9582	16.7354	16.4854	17.2247	16.6529	16.5011	16.4994	16.3578	16.6245	16.951	16.7528	17.0582
Ccl6	16.0557	15.5231	15.2598	15.8255	16.316	16.3697	16.1033	15.9885	16.0528	16.1775	16.2825	16.1023
Fkbp11	17.091	18.9633	18.7111	17.929	17.4435	18.6123	16.5632	17.8274	17.0975	17.9035	17.2944	16.8654
Cd14	14.7045	17.0171	15.1565	13.8147	13.7097	13.9964	14.5535	14.8918	15.2788	14.0766	13.7465	13.8846
Cdk9	20.4208	20.3419	20.3398	20.992	20.5794	19.7713	20.739	20.5948	20.5733	21.3182	21.187	21.0246
Eng	17.2398	18.1493	17.489	17.1596	17.341	17.3988	17.2977	17.9303	18.0412	17.4324	17.2989	17.5326
Pdk4	13.0935	13.8761	14.106	16.3788	14.7467	15.7324	16.9893	17.6762	17.629	19.3713	17.2865	17.5216
Tulp2	11.4389	11.0047	11.1121	11.5793	11.4088	11.8827	12.9501	14.3655	11.0698	16.3265	16.8289	16.4447
Cyp4f16	15.1671	15.6422	15.6377	15.6478	15.364	15.2414	14.6616	15.0318	14.7157	15.5831	15.329	14.8668
Slc17a1	13.292	13.6621	14.067	13.4071	12.4905	13.816	13.2928	13.7518	13.6441	13.0798	12.7512	12.7221
Mmp23	21.142	21.2434	20.9215	20.9659	21.0168	20.6598	18.9415	18.7459	17.938	20.8304	19.8369	19.6147
Ndufa5	21.0272	21.8197	21.7559	21.9245	21.6409	21.342	20.0522	21.4576	20.909	21.3666	21.3728	21.0425
H13	22.3063	23.1388	22.7673	23.1259	22.5823	23.0459	22.7793	23.0039	22.8833	23.9462	23.7805	23.5017
Plekha2	16.8108	16.255	16.5354	18.0781	17.3674	16.6113	17.995	18.2749	18.3949	18.3103	18.2478	18.1256
Lrg1	13.729	14.8697	14.3525	12.936	12.9911	13.2725	13.4949	14.1368	13.8395	12.5758	12.9888	13.2738
Tnfrsf1a	20.1476	21.4663	20.8081	19.2926	19.6961	19.4077	20.7291	20.57	21.0145	19.7659	19.6761	19.5093
Ifi47	14.8441	14.4767	14.7864	15.1139	15.072	14.6039	14.7833	14.3873	14.522	14.6939	14.6955	14.9182
Hs6st1	18.3065	19.0283	18.1937	16.1829	15.6283	16.2189	21.4198	20.2041	21.4547	17.3436	16.2416	16.2523
Mta1	19.3823	19.284	18.9593	20.0262	19.6806	18.4783	19.3105	18.5267	18.293	19.3536	19.4415	18.9468
Itpr3	17.1315	17.1755	17.3673	17.1138	16.8589	17.0025	16.6058	17.1093	17.2597	16.6375	17.0946	16.5032
Ebpl	19.5403	20.031	20.5306	20.3981	20.7026	21.0832	16.7808	18.7997	16.9242	19.6887	19.6564	19.465
Smpdl3b	20.6962	21.3696	21.1931	21.0125	21.4537	21.4931	17.8301	18.5544	17.6854	20.0332	20.0263	20.3493
Fzd6	16.056	15.8441	16.4905	16.3682	16.0109	16.4548	16.6066	16.8758	16.3355	17.9356	17.5652	17.066
Rcor2	15.4797	15.3734	15.0979	15.3474	15.7408	15.8961	16.3717	15.0972	15.4525	15.3238	15.4165	15.6503
Mvd	16.6933	17.5428	17.2637	17.1213	16.232	16.3461	17.8344	17.327	17.8742	16.367	16.9169	16.8082
Chrd	14.9331	15.4685	14.9123	15.4277	15.3113	15.9742	16.0068	15.49	15.7387	15.5479	15.4379	15.3896
Tyk2	15.5765	15.6735	15.8342	16.0464	15.7515	15.624	16.3026	16.3479	16.4301	16.5817	16.1306	16.0364
Pkm	24.0822	23.8559	23.8415	25.3155	24.103	23.6405	23.6591	23.2028	23.084	24.2553	24.3776	23.9215
Tob2	16.4965	16.0749	16.2352	16.3312	16.1318	16.5306	16.5308	16.0832	16.4668	16.2694	16.3603	16.6218
Crip2	15.4335	15.9255	15.6469	15.8825	15.5719	15.4804	16.1163	15.8337	16.3095	16.3493	16.2072	16.3502
Dkk3	16.0372	18.2133	17.3943	16.3884	16.5995	17.0283	14.5562	14.7057	14.6971	15.2997	15.5721	15.4297
Lsm7	20.2681	20.7126	21.0512	20.6506	20.1845	21.2245	19.312	20.6299	20.1186	20.137	20.2771	20.0239
Cfb	12.7406	12.8901	12.8075	12.4749	12.8872	13.7372	12.857	12.776	12.717	12.6955	12.7765	12.7843
Gripap1	17.0395	17.3121	16.97	16.8708	20.6015	17.7312	18.0279	18.5628	18.6888	17.6134	18.3939	17.6614
Acot13	18.1189	18.309	18.2729	19.3582	18.271	18.7001	16.5625	18.4724	16.5086	19.0379	18.8824	19.0652
Brinp1	14.4169	14.3743	14.5869	13.7928	14.4881	14.7323	14.6015	14.2841	14.2639	13.4167	14.5113	14.276
Grpel1	21.0856	21.1467	21.1013	21.358	20.3889	20.6401	20.8704	21.4787	21.6481	20.8094	20.6023	20.7239
Zcchc7	17.4937	17.7341	17.5946	18.3073	18.4972	17.5068	18.5681	18.3065	18.0476	20.1471	18.4586	18.5402
Dohh	19.1421	19.2352	18.6811	18.9721	19.0211	18.8994	18.4188	18.3119	18.2964	18.4951	19.4341	19.1716
Psrc1	16.4577	17.0879	17.1809	17.6112	17.5155	17.6759	15.582	16.2851	15.5769	17.1617	16.949	16.6272
Mast2	18.6706	19.2275	18.621	18.1009	18.1519	17.7937	18.9516	18.7837	19.0699	18.4889	18.2798	17.9119
Anapc11	20.4763	20.7925	20.3435	21.5843	20.4258	20.6366	19.1912	19.5378	19.3611	20.3381	20.265	20.2146
Cav2	17.3194	17.2196	18.9735	17.8878	17.2196	18.5318	18.5669	19.074	19.9222	17.8421	16.882	16.3085
Ercc1	18.1762	18.376	18.0565	18.6934	18.9136	17.9911	18.5377	18.2311	18.6072	18.1697	18.3291	18.2735
Slc23a2	22.2528	22.4222	22.8535	19.0209	19.0846	19.0217	23.417	22.5535	23.2349	19.1483	19.0049	18.9104
Arl6	18.0891	17.9551	17.7729	19.1128	17.2234	18.4999	17.5769	17.7592	18.0337	18.1615	16.9986	17.3638
Stk19	15.407	16.5263	16.423	15.922	15.9691	16.4459	16.6025	16.9532	17.0619	15.8914	15.8168	15.6426
Sult2b1	13.1177	13.3828	13.7134	13.7509	13.2011	13.5552	13.3585	13.117	13.2297	12.8994	13.022	12.9552
Sytl4	19.2524	19.8608	20.5125	22.1263	21.7057	20.7627	19.5302	20.6668	18.3739	22.7942	22.0916	21.6147
Epb4.2	14.095	13.8482	13.6405	14.0619	13.7895	14.0388	13.6198	13.2892	13.5945	13.4054	13.6121	13.4719
Dynll1	25.1994	25.0647	24.6523	25.4694	24.5163	24.5461	24.6921	24.4224	24.5255	24.4874	24.1791	24.6248
Fxyd6	16.0558	17.2683	17.7379	18.0484	17.4218	17.675	13.6422	14.8959	13.1131	16.0939	16.0476	15.5687
Emc7	22.5537	23.3286	23.2862	22.7848	22.234	23.0398	21.931	22.8538	22.7841	22.5902	22.1425	22.0228
Pycard	16.4419	16.0624	16.3329	17.1353	16.3819	16.3363	14.9917	15.6736	15.1049	16.667	16.3723	16.6417
2310039H08Rik	19.1104	19.0722	18.8892	19.2964	18.543	19.4407	17.5443	18.6606	17.9459	18.6376	18.9691	19.0601
Bloc1s6	18.4919	18.6859	18.8674	18.7996	18.6979	18.7766	18.4282	18.9539	19.0842	18.6315	18.4404	18.3454
Snrpa1	20.1012	20.4995	20.5013	21.2819	20.1838	20.3573	20.2805	20.4909	20.6605	20.3106	19.8591	19.8353
Sil1	18.3744	19.2678	19.0959	18.659	19.0568	19.6806	17.0287	17.7	16.619	18.9867	18.8321	18.6767
Emd	20.631	20.8016	20.6821	20.3781	20.0799	20.183	19.6885	20.4008	20.4616	19.7518	20.0798	20.0485
Mfap2	24.9043	25.3161	24.9063	24.9192	25.2728	24.8171	21.1984	21.9808	20.7758	23.1971	22.6578	21.5277
Mlh1	15.8882	18.0602	18.8637	16.5647	16.671	16.192	21.4199	15.5349	21.7417	16.5012	16.6893	16.1383
Asb3	16.1862	16.8699	16.6839	17.1668	16.497	15.971	16.6169	17.4732	17.8198	16.9456	16.7389	16.7168
Rhcg	13.8273	13.4651	13.965	13.6935	13.4415	13.9055	14.0052	13.9636	13.8635	13.416	13.4236	13.5724
Zfp61	15.4202	15.9071	15.5875	16.2167	15.8865	15.0744	16.5545	16.4624	16.3848	16.5485	16.2193	15.4916
Ppp2ca	23.5983	24.0377	23.685	23.8288	22.9042	22.7396	24.1271	24.0999	24.4617	23.4046	23.3431	23.4066
Ndufa2	22.3155	22.5437	22.5279	23.0637	22.1889	22.4146	21.6815	22.2714	22.2452	22.131	22.4213	22.3415
Tff3	16.5273	16.1472	16.1199	16.3996	16.622	16.5216	15.7487	15.3781	15.4602	16.1581	16.5238	16.5376
Peli1	21.2125	20.6466	21.0998	20.5557	20.2499	19.8899	22.4771	22.2293	22.4115	21.5009	21.125	21.231
Tuba4a	17.7145	18.1146	17.6445	18.5811	17.2863	17.548	18.1006	17.1954	17.4545	16.6147	17.5574	16.9074
Cadm1	16.5829	16.5934	17.1761	16.1789	17.2869	15.7997	19.0902	19.4033	19.9151	16.8077	16.4744	16.1251
Iqgap1	21.2908	21.2926	21.4312	21.8986	22.2334	20.434	20.4581	21.3634	21.4208	21.5571	21.7416	21.4349
C1qa	15.0052	17.1054	16.5101	14.6909	16.3928	16.5024	13.9525	14.891	15.0773	14.5261	14.2868	15.0476
Entpd5	16.3966	16.5324	17.535	17.5772	16.8876	17.8479	15.6734	15.847	16.4169	17.0906	16.1697	16.1873
Npepps	19.0516	19.2407	19.1219	19.368	18.9178	18.7741	20.1605	20.4146	20.8604	19.884	19.2288	19.0485
Med31	18.6704	18.8783	19.1449	19.8012	18.682	18.6474	18.3864	19.501	19.7137	19.1458	18.6586	18.6161
Bex2	17.3036	18.3955	18.5899	17.5391	17.3646	18.1058	18.2917	18.4483	18.3524	17.4706	17.8944	17.0717
Gpc1	16.8678	18.0742	17.3454	16.9809	16.7821	16.3774	16.7543	16.3094	16.7806	16.3489	16.006	15.7764
Gpn1	17.6819	18.408	18.1365	18.1726	18.0987	17.5763	18.0669	18.0475	18.3141	17.5772	17.4913	17.0958
Slc7a7	14.195	14.5988	14.9788	15.4144	15.0901	13.8326	13.9652	14.4278	13.6492	16.9389	15.1941	15.1823
Fam132a	19.4221	19.7633	19.724	20.0092	20.0659	19.6884	18.1841	18.699	18.4147	20.6243	19.8654	20.0443
Klf4	17.3159	15.946	15.0048	14.723	12.9807	12.79	19.1011	16.7223	17.3792	17.3139	13.509	13.7713
Slc9a1	18.922	19.465	19.1341	18.9134	19.2056	19.0147	18.7501	18.7818	18.8841	19.1535	18.562	18.4251
Rras2	17.8689	19.0877	18.3041	18.5174	17.1574	17.2102	22.6373	22.0568	23.3498	18.5456	18.3113	18.2901
Gas6	21.4817	23.0895	23.106	22.3609	23.0758	23.0046	20.9334	21.8247	20.1821	23.8558	23.0174	23.2591
Rai14	19.2663	20.3402	19.589	18.9979	18.9709	18.0365	20.4953	20.2409	20.9742	19.5424	18.8502	18.9243
Smim11	19.2172	19.6084	19.8478	20.2496	19.0967	19.8677	18.0682	19.3585	19.0434	18.8274	19.5053	19.3657
Elovl6	19.9691	21.409	20.9974	21.0928	20.3256	21.2424	22.1526	22.5112	21.8723	23.509	23.8439	23.3263
Stard3	17.5635	18.2747	18.1475	17.9737	17.6693	17.8134	18.1078	17.9478	18.1129	18.2407	17.9132	17.7955
Sertad1	18.4882	18.348	17.4234	16.538	15.4222	15.3831	18.9702	18.6923	19.3765	17.0274	16.4529	16.3721
Fbxl14	18.6701	18.3803	17.6771	17.7822	17.8354	18.1604	18.1985	17.9037	18.4283	17.6773	17.9921	17.4626
F3	23.5638	22.5043	22.5667	14.8608	13.5657	13.7388	19.4469	18.4519	19.0708	14.4963	13.4223	13.8936
Jun	20.6858	20.7368	19.5492	23.3733	18.6233	17.4576	24.6678	22.4826	21.9781	25.0033	21.5091	21.3991
Prkci	19.3295	18.9074	19.0098	19.8684	19.5091	18.2394	19.4555	19.2588	19.199	20.6963	20.1808	20.0183
Nap1l5	26.3105	26.3741	26.3838	26.9737	25.9456	25.6107	24.3967	25.0308	22.6275	26.2697	26.3258	26.0186
Cuzd1	13.1395	12.8527	13.5775	13.1651	12.985	14.2099	13.5218	13.8457	14.4768	13.429	13.2818	12.9103
2017-09-03	16.403	15.4571	16.0343	16.1579	16.1157	16.582	16.5249	15.6432	15.3773	15.6272	16.3387	16.543
Slc6a3	12.4373	12.7425	12.1869	12.455	12.2278	12.6032	12.3012	12.2256	12.3914	12.7394	12.3679	12.3996
Kcna1	17.1328	16.0513	16.3603	15.8686	16.8528	16.3671	16.9501	16.0493	16.3967	15.8581	16.9498	16.3653
Cox6a1	26.5896	26.9552	26.7009	27.2571	26.5008	26.195	26.2463	26.5952	26.5284	26.8509	26.4505	26.4625
S100a1	16.6315	16.7002	16.9849	16.6322	16.0588	16.8016	16.9864	17.5353	17.1357	17.2408	17.1452	17.4725
Gnmt	13.4724	12.9037	13.0591	12.9961	12.479	13.3787	13.1917	13.4671	13.1777	12.8177	12.937	12.5353
Prkrip1	17.5651	17.7385	17.7318	18.1143	17.2131	17.4125	17.521	18.1379	18.2148	17.532	17.4324	17.5824
Srgn	14.2782	18.0849	16.5109	13.8854	13.6445	13.5657	17.1377	17.9634	19.1243	14.57	13.7152	14.4219
Rnaseh2c	20.2293	20.7036	21.0361	20.7427	20.6789	20.1649	18.7781	20.4358	19.6797	19.5477	20.5655	20.1125
Gng3	15.2324	15.5776	15.6142	15.5848	15.8882	15.5728	15.7395	15.4606	15.8411	15.2378	15.2332	15.3281
Fmo1	14.4248	14.2495	14.5756	14.0268	13.6582	14.5823	13.7612	14.953	14.7441	14.1466	13.4488	14.2354
Cdr2	16.7314	16.9847	16.5928	17.1785	15.8542	15.7661	17.039	17.2996	17.3377	16.648	16.078	16.3063
Sphk2	16.2724	16.9804	15.8643	16.5855	16.494	16.0275	17.3998	16.68	17.25	17.1614	16.9386	16.7296
Gnb1	21.496	21.72	21.1028	22.0735	21.0527	20.9543	22.542	21.6246	22.0451	21.2125	21.4102	21.6679
Lypla2	18.9124	19.0623	18.8977	19.3883	18.9483	18.3336	19.1238	19.3746	19.5627	18.8962	19.1423	18.8129
Gpd2	19.8497	19.7099	20.0597	17.6841	19.0431	19.904	17.5512	19.2066	18.951	18.4264	19.0029	19.2523
Large	18.1281	18.98	18.9907	18.2667	18.3402	18.3945	19.5222	20.2107	20.8377	19.8511	18.7911	18.6939
Xrcc6	17.4908	17.7431	17.6193	18.2938	17.5546	17.7077	16.3991	16.8353	16.4215	17.7276	17.4144	17.4007
Rdh14	17.8206	17.9839	17.9566	18.7902	18.2318	18.4572	16.8189	17.2054	16.9537	18.6156	17.9708	17.9124
Cd248	15.1785	15.6198	15.3495	15.4475	15.2302	15.4515	15.0362	14.6261	14.9521	15.066	15.1784	15.1303
Dnajc12	15.3355	15.1244	15.3533	15.023	14.2566	14.8936	15.1905	15.9309	16.1262	15.5273	15.0551	15.3094
Fam151a	13.3534	13.9586	13.7066	13.6169	13.7511	14.4702	13.7165	13.0478	13.3363	13.5357	13.3838	13.1755
Ndc80	15.773	16.1488	16.3809	17.5118	16.4935	16.7251	15.405	15.7435	15.5566	15.9429	16.2726	16.2267
Slc12a4	17.4842	18.4521	17.6627	17.7478	17.4623	17.2996	18.0568	17.2822	17.6614	17.6058	16.9619	16.6429
Tcf21	16.2054	20.1174	19.7727	18.9651	19.5943	20.831	14.183	16.0577	15.352	16.4234	15.6373	16.7505
Fam207a	16.3813	16.8925	16.3168	16.97	16.0549	15.8912	17.2838	16.6959	17.0625	16.8484	16.5542	16.7155
Acot8	15.3203	15.6571	15.4614	15.8374	15.2115	15.8981	15.4222	15.7151	15.8657	15.5113	15.4133	15.7103
Tacc3	17.5934	18.3681	17.8239	18.9567	18.2571	18.2774	17.6447	17.2588	17.3567	17.7428	18.0088	17.6295
Fau	26.3944	26.6151	26.394	26.7141	26.1506	26.0865	26.2986	26.5667	26.5533	26.5681	26.3791	26.2062
Cul4b	19.2599	19.0341	19.2738	20.366	19.5552	18.6662	19.3746	19.613	19.2053	20.5115	19.9721	19.8444
Tgfb3	18.2048	18.581	18.3567	19.5335	19.2419	19.3692	15.9376	16.825	15.263	19.0176	17.8174	17.6957
Gnpat	19.0206	19.0815	19.0022	19.7881	19.0835	18.7486	18.901	18.8196	18.5328	19.845	19.4136	19.2093
Cks2	22.7073	23.6036	23.3721	23.8553	22.6008	23.0521	23.7434	23.7804	24.2762	22.6008	22.633	22.9125
Dcpp1	13.1332	12.5884	12.71	12.9642	12.9228	13.0573	13.2626	13.2158	13.6655	13.3607	13.0815	13.252
Ifitm2	24.292	24.7454	24.4526	24.1567	24.1217	24.6893	22.2799	22.7941	21.6823	24.0438	23.9183	24.0651
Cap1	14.6585	19.4574	18.4094	19.862	18.4687	13.2676	19.4346	19.0654	19.5236	18.944	18.8487	18.8719
Lamtor1	21.4431	21.9979	21.7888	21.7631	21.5079	22.0734	21.0261	21.8229	22.1399	21.3532	21.9621	21.8859
Tnnc2	11.784	11.365	11.6726	12.2129	11.6214	12.4502	11.5646	11.1223	11.5521	11.5846	11.7394	11.9888
Tada3	17.7643	18.0223	17.4688	18.1526	17.3545	17.5445	17.3579	17.0283	17.0729	17.7602	17.1459	17.1656
Nit1	17.6549	18.0124	18.3648	18.5124	18.2446	18.4531	17.8394	18.5085	18.2089	19.1885	18.8207	18.7011
Apobec3	15.3936	16.0062	15.6073	16.0551	16.0546	16.2931	16.0441	15.9797	15.9861	16.2204	16.3716	15.7598
D1Ertd622e	17.5734	16.9055	16.9003	17.495	16.471	16.2793	16.8347	17.4597	17.1885	17.7095	16.6725	17.0301
Ift46	17.7	17.7761	17.9494	19.2335	18.2843	18.2	17.7593	18.0488	17.8847	19.0286	18.7184	18.5057
Atp13a1	19.824	20.6001	20.2387	19.3603	19.9099	19.111	19.8953	19.2987	19.652	19.8613	19.0053	18.7263
Fbxw5	16.59	17.382	17.1222	18.5385	17.4201	16.9003	17.3515	17.1704	16.8237	18.0774	17.5781	16.8235
Natd1	16.9273	17.8781	17.8276	17.9188	17.3011	17.061	18.1919	18.3991	18.7438	18.2254	18.0065	18.0422
Ppp2r3c	17.5845	17.8927	17.8617	18.9495	17.3947	17.8283	17.6941	17.9964	17.8046	18.3612	17.8587	17.883
Fbxo9	18.0388	18.5858	18.6809	18.7544	18.3421	17.782	19.3558	19.8655	20.1874	18.8838	18.8561	18.7581
Tex19.1	12.7552	13.6837	13.5284	13.3442	13.2162	13.6246	13.061	12.7861	12.6516	12.552	12.6529	12.917
Ibsp	12.0992	12.7734	12.5269	12.1744	11.7251	12.1934	12.1603	12.1427	11.3974	11.4971	11.6613	11.708
Shd	12.897	12.9914	12.6342	13.4589	12.5834	12.8249	12.7218	12.4926	12.6833	12.9707	12.7171	12.456
Fosl1	14.5733	14.2961	14.2286	13.2847	13.1949	13.3517	15.281	14.4156	14.9057	12.9475	13.1007	12.824
Npy2r	10.7302	12.3309	11.8367	11.7974	11.0288	11.4721	12.2217	12.4466	12.1928	11.5442	11.7809	11.8297
Ctsb	23.7838	24.8959	24.7484	23.7748	23.7313	23.5984	24.2472	24.2145	24.2943	24.8051	24.7242	24.5306
Bmi1	18.7626	19.3433	19.0622	20.0181	18.9048	17.9168	19.3188	19.7083	20.0557	19.6347	18.641	18.716
Cp	12.6344	14.1779	14.057	12.3406	12.9556	13.6086	13.013	13.8018	13.6849	13.2744	12.8924	13.2622
Serpinf2	15.1675	14.6078	14.6433	14.8796	14.0202	15.0572	14.4488	14.4444	15.1018	14.4084	14.7526	14.6447
Timm10	19.1887	19.625	19.5082	19.9134	18.6169	18.803	19.159	19.8112	19.8327	19.1888	18.7807	18.6434
Fbxo6	14.9257	15.8213	15.4816	15.9346	14.5752	15.4001	16.4509	16.7142	17.024	16.9536	16.5553	16.6479
Rfc2	19.8668	20.1651	20.2752	20.8042	20.1535	20.165	19.2038	19.2525	18.9144	19.7649	20.0541	19.7654
Calb1	12.8959	11.2077	11.6421	11.5855	11.4304	11.9162	12.4425	12.1497	12.8047	11.6971	12.1492	12.1846
Gmnn	19.2948	20.0332	20.252	20.8524	19.8429	20.014	19.6953	20.3345	20.5919	19.0792	19.8343	19.6117
Cyb561	13.1026	15.4872	14.7598	14.0817	13.5394	13.394	15.1768	15.042	15.5578	14.9989	13.6961	13.3276
Rnf19a	23.1266	22.2764	22.2641	23.3738	22.7938	21.8716	23.1209	22.8041	23.7275	21.4492	21.5073	21.2395
Vps4a	18.9541	18.9481	18.5141	19.964	18.8263	18.221	19.598	19.2427	19.722	19.7923	18.9229	19.0796
Lyar	19.0949	19.7219	19.3095	19.2365	18.4728	18.8745	18.4491	18.4437	18.7005	18.262	17.8405	17.874
Evi5	18.0915	18.0218	18.0885	19.4305	18.2623	17.0756	18.7105	18.9594	18.9543	19.2478	18.5139	18.5564
Lsm10	17.5993	18.0599	18.234	18.7977	17.7248	18.2233	17.8872	18.8266	18.9492	18.0284	18.2945	18.4286
Ddit3	15.1606	15.4832	15.5099	15.3484	15.2327	15.5289	15.9152	16.409	16.6117	16.179	15.6299	15.7951
Plagl2	15.0918	15.0505	14.4653	15.4762	14.7767	14.5162	15.2858	15.2982	15.5333	15.809	15.0451	14.9189
Plek	13.2193	13.6876	13.3528	13.165	13.0026	13.6948	13.5196	13.2478	13.744	12.5848	12.8126	12.9603
Cnih2	15.7921	16.1836	15.5363	17.2286	16.7335	16.1795	15.0056	14.6964	14.3861	17.2454	16.7389	15.6582
Hand1	14.6553	14.1659	14.4699	14.2851	14.0582	14.5152	15.0326	14.6479	14.8545	14.1324	14.3221	14.5905
Pcbp3	17.0803	16.3323	16.594	16.8833	16.8104	17.3429	17.2134	16.6734	16.9147	16.2376	16.8255	16.7488
Spag6	13.1827	12.3504	12.4091	12.7821	12.9239	13.5297	13.3029	12.4727	13.0894	12.7392	13.0176	13.2854
Rab33a	19.0402	18.9546	19.2819	20.8551	19.2209	19.7839	17.4939	18.8384	17.8715	19.9252	19.8666	19.9
Srp9	21.0183	21.4056	21.1888	22.1501	20.9568	21.3664	21.6743	21.7382	21.7254	21.5297	21.6457	21.5366
Cyp2j5	11.8492	11.4286	11.4597	11.7459	11.1585	11.9731	11.5961	11.6864	11.4144	11.4962	11.2526	11.5852
Itgb5	22.4388	22.4565	22.4447	22.2822	22.2086	21.4264	21.6285	20.9336	20.8305	22.3909	21.2974	20.9846
Fbxo25	16.0845	16.2844	16.3668	17.2635	16.4434	15.8319	16.5633	17.1928	17.4568	17.7583	17.0863	17.6325
Zmat2	19.431	19.6689	19.6068	19.7013	19.8428	19.4701	19.6647	20.0727	20.1234	19.5586	19.8722	19.4001
Slc35a1	18.6651	19.213	19.0667	18.8111	19.0817	19.2591	18.2667	18.3589	18.2762	18.7063	18.4459	17.9861
Elf1	15.739	15.5212	15.4706	16.0141	15.151	14.3987	16.0676	16.2758	16.1876	17.6299	16.7968	17.1644
Hells	19.4164	18.9802	19.3984	20.2949	19.1538	17.5219	16.6989	16.8432	16.2026	17.3794	18.1212	17.4839
Rps6ka2	22.2509	22.0592	21.9815	22.959	21.7946	20.9051	23.7225	22.6207	23.7252	21.9733	21.5831	21.7749
Flot2	18.7299	18.707	18.4072	19.0026	18.6779	18.2283	19.407	18.9705	19.1537	19.378	19.2697	19.148
Trpv4	14.048	14.9359	14.4581	14.2019	14.2896	14.4272	14.1377	14.2851	13.5336	14.4071	15.1392	14.6627
Sart3	18.9961	19.2084	18.9845	19.4686	19.1602	18.7529	18.9389	18.8521	18.9286	19.2572	18.8308	18.709
Gsg1	12.1145	11.0573	11.4908	13.1726	12.9962	12.9121	11.9565	11.4683	11.5021	12.6625	12.733	12.9646
Cln3	16.5971	16.9059	16.7826	16.7049	16.9965	17.2696	16.2285	16.7535	16.1176	18.4168	16.5915	16.4215
Fap	10.8191	11.7221	10.9181	10.9961	10.943	11.1912	11.275	11.5641	11.7279	10.4613	10.6543	11.5389
Plac1	17.8186	17.5814	17.2764	17.5963	16.7795	17.7751	17.2848	16.9403	17.0368	17.0634	17.4123	17.5387
Fabp1	12.7909	12.645	12.2136	12.618	11.6028	12.7074	12.2274	12.2722	12.435	12.6987	12.6038	12.6164
Ubxn6	18.7172	18.7333	18.2756	19.437	18.5261	18.0688	19.1224	18.3717	18.5066	19.9847	19.0604	19.0749
Fyn	20.2712	19.7128	19.3483	20.0109	19.9419	18.7074	19.7746	19.4517	19.9797	20.4507	20.109	19.9425
Sfxn1	19.235	19.8279	19.6769	19.1369	19.1996	20.0845	20.1257	20.5682	21.259	18.9459	18.6769	18.8687
Apoc1	13.7779	13.5299	13.4755	14.3806	13.4494	13.9323	14.2411	13.5786	13.7011	13.4224	13.6136	12.8561
Eif4ebp1	21.1346	21.3783	21.3476	21.544	21.0813	20.9475	22.1917	22.1222	22.5065	21.4857	21.2883	21.1417
Med7	19.9607	20.3294	20.1395	20.4526	19.9288	20.3908	20.5238	20.7609	20.9485	21.4284	21.0969	21.1104
Ncald	18.7132	17.906	18.4141	17.9791	18.6111	18.1968	17.7568	17.9188	17.8202	18.0078	18.7091	18.7442
Mpg	17.3639	17.781	17.7404	17.6716	17.3912	17.4875	17.1252	17.0928	17.1517	17.2283	17.3818	17.0143
Mmadhc	21.428	21.7918	21.7747	22.0105	21.1036	21.1263	21.9566	22.2931	22.6697	21.7553	21.7325	21.3776
Otub2	13.3379	14.2344	13.9653	13.764	13.8025	14.1535	13.5964	13.52	13.7093	13.2758	13.653	12.7514
Trpc3	13.8758	14.4092	14.0799	14.3239	14.2461	13.7913	14.1251	14.2362	14.1802	14.8659	14.3962	14.1772
Selenbp1	14.287	14.4042	14.8143	15.7445	14.924	15.1133	14.0966	14.5503	13.6417	16.5883	15.5545	16.1429
Dhodh	15.9598	16.5031	16.3174	17.1631	16.4735	16.29	15.0718	15.6152	14.9073	16.3679	16.0691	15.8988
Utp3	20.3899	20.7006	20.3132	20.7952	19.7551	20.4228	20.7137	20.1504	20.6622	20.5994	19.9521	20.001
Nup210	18.416	19.221	19.085	18.2092	18.9181	19.032	16.1591	16.6488	16.1912	17.5146	16.7122	16.2661
Timeless	19.0367	19.1009	18.9248	19.8206	19.617	18.8094	17.1257	17.4529	16.9677	18.4849	18.4794	17.8886
Galnt3	14.5532	14.2479	14.668	13.6189	13.9737	14.7602	14.2628	14.3472	14.7771	14.0372	14.0557	13.8987
Cyp27a1	16.2884	15.618	15.7233	15.6913	16.0109	16.0877	16.7366	16.2427	15.9115	16.867	16.8664	16.3358
Ptges2	17.9796	18.2032	17.7089	17.8023	17.0191	17.544	17.3826	17.5993	17.661	17.3496	17.4372	16.9406
Mtor	17.9593	17.7784	17.8319	18.2414	17.9947	17.869	18.4085	18.3866	18.6099	18.846	18.1426	18.4128
Tusc2	17.0537	16.8191	17.0246	17.1571	17.1533	16.9501	17.6196	17.7204	18.0079	17.3354	17.0824	17.534
Gkap1	19.302	19.3115	18.8059	19.7435	18.5275	19.0465	19.3636	19.6207	19.631	20.0422	19.2414	19.3587
Meox1	13.8647	14.5475	14.8824	13.62	13.8318	13.9775	13.3562	13.9431	14.4581	13.395	13.4113	13.5681
B9d1	17.5424	17.2735	17.0476	18.1412	17.4696	18.0277	15.4409	16.5137	15.8374	16.8543	16.6721	17.0183
Fxr1	19.9065	20.2985	20.3515	20.4885	20.4358	19.8184	19.9381	20.4684	20.3385	20.9959	20.3948	20.3033
Cd276	15.521	15.4161	14.9374	15.1941	15.3035	15.1044	15.5215	14.9668	15.1589	16.163	15.3909	15.402
Rgs1	13.9787	13.5433	13.5148	13.6546	13.8105	13.6579	14.2292	13.6185	14.3282	13.7396	13.5793	13.743
Per2	13.8778	12.8461	12.7782	13.1517	12.8171	12.0772	13.8713	13.2458	13.1855	13.0657	13.3653	13.4564
Camk1	19.0431	18.742	18.4595	18.984	18.7456	18.5243	16.7847	17.3195	16.9628	18.6351	18.1537	18.3643
Calr	25.1048	25.7474	25.6618	25.2412	24.931	25.041	24.9622	25.2147	25.0976	25.7965	25.4953	25.1015
Cox6a2	14.401	14.4467	14.3644	14.1856	14.1122	14.9746	14.6016	14.3627	14.5404	14.0689	14.1457	14.1449
Apoa5	14.9989	13.8885	13.9857	14.4222	15.1144	15.0872	14.9499	14.3577	14.2459	14.4054	15.1954	15.0514
Tmem37	15.4864	16.1846	15.3171	15.19	15.3833	15.5405	16.5024	17.2023	18.2936	14.7279	15.2112	15.4938
Ier5	18.7492	17.586	17.3466	15.948	14.7075	14.9824	17.1541	16.7383	16.9281	14.5486	13.9226	13.9693
Ckm	15.0114	14.6732	14.5309	14.6977	15.2917	14.8618	15.1355	14.6039	15.1028	14.8131	14.8208	15.0826
Rpl11	26.037	26.3028	26.3318	26.7935	26.1747	25.9244	25.8818	26.1711	25.9505	26.5172	26.3699	26.144
St6galnac2	13.7275	13.6651	13.9667	12.9586	13.6806	14.2408	13.6951	13.3243	13.1943	13.0922	13.5515	14.4312
Itih2	13.9717	13.669	13.955	13.8921	13.8788	14.4019	15.6543	15.6602	14.4963	18.5708	15.8529	16.6695
Gadd45gip1	18.277	18.5691	18.2098	18.8237	18.1946	18.7318	18.314	18.5525	18.2172	17.8432	18.2546	18.3143
Rac2	16.5734	16.4792	16.3473	15.4593	15.2284	16.4051	16.5048	16.2155	16.8806	15.0851	16.1822	16.4945
Slc12a2	19.9166	19.975	20.1149	19.0928	19.6815	18.8222	20.4796	20.4778	21.1209	19.6446	19.1552	18.8652
Nab1	19.2191	19.2317	19.3419	17.7696	17.4137	16.6702	20.204	19.7791	20.6265	17.7265	17.9044	17.6856
Ackr3	15.4653	17.4372	17.2779	18.5197	18.2956	18.8129	18.0504	18.0984	17.0216	19.1611	17.4874	17.5456
Limk1	15.6443	15.5205	14.7398	15.3754	15.7281	16.8258	15.6991	14.8801	15.6169	15.7836	15.9688	16.0891
Supt6	19.2779	19.0212	18.5349	19.3371	19.1213	18.7123	18.494	18.1914	18.2771	19.3526	18.9239	18.4302
Prodh	16.3727	16.9314	16.6161	16.5207	16.7229	16.5938	15.8536	16.1928	15.8157	17.0144	16.6954	16.3173
Mknk1	18.6881	19.0889	19.1745	19.1094	19.0001	18.4766	19.3278	19.3444	19.4044	19.5578	19.6529	18.9872
Atp6v0a1	18.9049	19.2594	18.4733	18.7696	18.9005	18.261	17.8447	17.2032	17.218	19.2373	18.2647	17.8212
Sod3	17.2227	17.7848	17.251	15.7153	16.1964	16.595	15.7569	15.9195	15.3211	16.74	16.7547	17.4666
Spa17	13.847	13.8975	13.8706	14.7285	13.3189	14.138	12.9705	13.7739	12.6966	14.7935	13.5318	13.9697
Slc6a9	21.1487	21.0919	20.2075	20.0078	20.5436	19.908	19.5188	18.5683	18.6912	19.2284	20.0873	19.184
Hmg20b	18.514	18.7479	18.5543	18.5402	18.8517	18.7655	18.9851	19.1012	19.0087	19.4014	19.1897	19.0431
Lefty1	15.4062	15.5093	15.9409	15.8257	15.6261	15.5155	15.8633	15.5537	15.8266	15.2097	15.2542	14.9761
Slc22a4	12.2477	11.7212	11.7673	11.4398	11.781	12.5721	12.4896	11.7444	11.7156	11.7327	11.8152	12.5456
Cd79b	11.679	12.6447	12.3509	12.4817	12.378	13.3652	12.5159	12.3197	12.8613	12.4989	12.7857	13.0412
Galntl5	14.5826	13.8977	14.198	13.6533	14.1499	14.4268	13.7864	14.9062	15.1086	13.8474	14.181	14.3138
Aldh1a3	15.145	13.8629	13.9707	14.6954	13.689	14.0064	14.3519	13.7468	14.3387	13.973	13.8347	14.357
Rsph1	14.1918	13.4437	13.5594	14.144	14.3066	14.2822	14.6448	13.5184	13.9982	14.3967	14.5172	14.4074
Sspn	18.9026	19.5178	18.7797	21.2159	20.6051	20.1437	17.4515	19.0517	16.1395	22.088	20.6534	20.5228
Snx5	20.072	20.535	20.4683	20.4719	20.6946	20.535	20.3458	20.5998	20.4131	20.6725	20.6095	20.7335
Cdkn1c	13.8364	14.5321	14.0111	14.3599	13.2947	13.7155	14.5765	13.9717	14.4094	14.3095	13.8837	13.793
Lao1	14.048	13.7513	13.4495	13.7178	14.2501	13.9055	14.2764	13.8267	13.8545	14.2753	13.7057	14.2717
Cyp2c29	14.0985	13.9128	13.3425	13.6573	13.7291	13.8277	14.2624	13.6681	14.0647	14.8599	13.5185	14.1133
Pvalb	12.9434	12.9678	13.2812	12.6237	12.7354	12.9605	13.166	13.1769	13.7137	12.3383	13.2123	12.834
Srrt	20.7951	21.0636	20.3981	20.7989	20.8149	20.3467	21.1657	20.3916	20.7123	21.062	20.6816	20.047
Dnajc2	20.3231	20.3411	19.9135	20.0278	19.3647	19.4188	19.8382	19.77	20.045	19.3327	19.2096	18.8983
Vps29	20.6652	21.2228	21.2538	21.7574	20.5741	20.8346	21.2393	21.8853	22.0192	21.1051	21.1519	21.5022
Rdm1	17.4524	17.0862	17.4914	17.869	17.6546	17.7604	15.524	16.8824	15.8956	17.2169	17.409	17.3483
Ndrg3	17.3426	17.1609	17.3467	18.0052	17.4535	16.9026	16.8583	17.3323	17.0683	17.9894	17.9092	17.9049
Cpsf1	21.0382	21.2663	20.6222	21.5131	21.2797	20.4711	20.5111	19.9771	19.7226	21.7461	20.8264	20.5514
Dnttip1	19.2079	19.6189	19.4376	19.9968	18.9389	19.1182	19.674	19.7391	19.8392	19.817	19.4726	19.2757
Pter	14.2361	14.679	14.6288	15.561	14.7454	14.5024	13.5617	14.0116	13.5606	15.2604	14.7038	14.3984
Rtn4ip1	15.0178	16.1941	15.0198	16.1201	15.5082	15.3368	15.0783	15.9478	15.5132	16.459	14.8857	15.5596
Abhd12	20.077	20.1268	20.1639	20.1274	19.9508	19.6614	18.3036	18.3229	17.9427	19.8586	19.5649	19.1404
Scly	14.8568	14.9508	14.8106	14.6422	14.6337	15.2409	15.1877	15.0988	14.8663	15.0607	14.8153	14.6596
Slc4a10	12.8268	12.256	12.6575	12.7658	12.5849	13.4085	12.9978	12.6221	12.9093	12.2989	13.0561	12.8276
Grb14	19.0756	19.3778	20.5391	22.2566	21.3748	21.3685	23.1387	23.9894	23.0359	25.713	24.5328	24.4956
Golga4	18.6544	18.0296	18.0441	19.1391	18.5579	17.5794	18.8009	18.4117	18.2226	19.6091	18.5914	18.5655
Mdn1	17.7541	17.7858	17.966	17.1994	17.0012	16.7508	17.0476	17.6962	17.6646	17.3717	16.7005	16.6726
Ptpro	13.3202	12.9081	13.1724	12.981	12.7266	13.7207	13.3339	13.1064	13.2848	12.939	13.0545	13.4802
Opn3	16.5093	16.5791	16.5448	16.243	16.2492	16.1797	16.1812	16.3994	16.4547	16.3897	16.5119	16.3215
Gfi1	10.5153	9.35676	10.0506	10.3768	10.0963	9.9928	10.6386	10.2774	10.9043	9.89728	10.0395	10.294
Kcna5	15.5986	13.8449	12.4741	14.2647	13.324	12.4036	10.9079	10.1796	10.6396	10.6951	9.94574	10.8925
Nudt21	22.9924	22.9789	23.3234	23.8904	22.6331	23.0058	22.6665	22.9727	22.9156	23.1455	22.9104	23.0277
Diablo	20.1913	20.5295	20.7464	20.9873	20.6861	20.7344	19.4575	20.2827	19.8823	20.5411	20.361	20.2709
Thumpd3	18.1095	18.1665	18.2933	19.017	18.0996	17.859	18.3114	17.9279	18.7891	18.5205	18.0037	18.0708
Ankfy1	17.3545	17.3498	17.2989	17.7302	17.4557	16.8164	17.6429	17.5162	17.957	18.0857	17.8508	17.8495
Lgals12	14.9406	14.2373	14.9138	14.3345	14.5144	14.9436	14.8169	14.4038	14.4863	14.3936	14.7432	14.5519
Fam20c	21.0004	21.5323	20.7252	21.4747	21.888	20.7189	20.0561	19.482	19.361	20.5032	19.8616	19.6447
Prkag1	18.2592	18.7883	18.5843	19.1906	18.4643	18.2347	19.3566	19.523	20.1655	19.132	18.7413	18.5016
Bin3	17.1357	17.498	17.5127	17.4588	16.9039	17.0085	19.4399	18.9609	19.7686	17.6011	17.4444	17.4954
Drg2	18.0077	18.5205	18.0782	18.8812	17.8068	17.9236	18.4388	18.0634	18.1114	18.8522	18.504	18.3383
Gab1	17.6223	17.694	17.8995	17.8433	18.2706	17.7385	17.7413	18.2225	18.0987	18.4736	18.5926	18.4678
Soat1	21.1831	21.2993	21.5792	21.221	21.9276	19.4969	22.2147	21.1777	21.3798	22.9663	23.3185	23.2507
Gtf2f1	20.3923	21.3661	20.5042	19.5551	19.8391	20.3231	20.7469	20.7365	21.2848	19.2568	19.3518	19.069
Rab38	16.5063	16.8248	16.718	16.0884	15.9092	16.2672	16.3918	15.9507	16.2666	15.095	16.2382	15.9092
Ppp1r14c	13.9491	12.9498	12.9795	12.7866	13.0331	13.9524	13.6929	13.1426	13.6103	13.1046	13.425	13.7672
Hnmt	12.6674	13.4164	13.6335	14.0197	13.6753	14.3423	11.8009	14.0056	11.1223	14.7875	14.183	14.2786
Pvrl2	16.2725	17.2712	16.4219	15.7935	15.6842	16.3624	17.4007	17.6142	18.0067	17.3456	16.6914	17.1774
Otub1	17.8458	17.6241	17.1892	17.9808	17.8016	16.4856	17.848	16.8094	17.0353	18.1527	17.9846	17.8323
Naglu	22.7634	22.9205	22.6362	23.0546	22.2279	22.1362	19.8019	20.6724	18.7298	22.6263	22.2304	22.1485
N4bp2l1	16.6439	15.7598	16.0571	19.0497	17.714	17.569	18.3378	18.4401	18.948	20.0056	18.2841	18.4926
Syt3	14.4646	13.5296	14.1681	13.9767	13.8756	14.7454	14.5505	14.3656	14.4027	13.7346	14.0742	14.1487
Cyp46a1	13.6384	13.6898	13.866	13.7205	13.0084	13.2213	14.4761	13.8924	14.5998	13.1573	13.413	13.3652
Gm9905	13.1018	13.5129	13.0105	13.5536	12.9719	13.2936	12.8897	13.4405	13.6712	13.3098	13.0615	13.36
Eif2s2	24.0233	24.3995	24.1132	24.0507	23.2229	23.3538	24.4764	24.3245	24.6523	23.9568	23.611	23.6626
Got2	21.8715	22.4569	22.1564	22.7328	22.2409	22.1541	21.4287	21.3882	21.0945	22.7195	22.1273	21.6321
Tyr	15.0445	15.1771	15.207	14.574	14.8202	15.6297	15.3275	15.1153	15.2386	14.1375	14.7416	14.8965
Eif3g	22.9033	23.0976	22.9731	22.965	22.4304	22.6175	22.6954	23.1566	23.2881	22.8119	22.5438	22.6341
Sap30	18.1888	18.1141	18.0493	18.9655	17.3968	17.589	17.8117	17.812	18.2097	18.2217	17.6404	18.0914
Polr2j	20.6955	21.0387	21.0518	21.2777	20.4942	20.9919	20.5358	21.9362	21.8022	20.5816	20.8229	20.9198
Pgls	21.4148	21.5836	21.0425	22.1537	21.5599	21.1992	19.438	20.0378	19.0231	21.4328	21.4973	21.4023
Ube2j1	18.7785	19.3623	18.7951	18.8182	18.094	16.8494	19.7828	19.2794	19.6521	18.399	18.1956	18.3391
Alyref	22.6159	22.9192	22.6538	23.922	22.2035	22.0342	22.6367	22.4133	22.2955	22.6651	22.3646	22.169
Sssca1	18.9718	19.6018	19.656	19.5681	19.1742	19.5296	18.9674	19.9159	19.7362	19.3124	19.4118	19.4456
Srsf9	22.4357	22.1627	21.592	22.6315	21.2237	21.4311	22.7372	21.9951	22.2267	22.067	21.8135	21.6655
Mbd3	17.9831	19.2147	19.0366	19.1832	18.3872	18.0341	18.5548	18.4666	18.6257	18.6416	18.2199	17.6208
Ext1	24.8573	24.2095	24.7387	24.7492	24.2376	24.023	24.4097	23.8038	23.3562	25.7384	24.973	24.9825
Rnf146	19.8843	19.9575	19.9144	20.6563	19.8867	19.7091	20.034	20.0373	19.9736	20.5789	20.4751	20.3397
Akap8l	17.6538	17.9329	17.5246	18.8222	18.937	18.21	18.6886	18.0814	17.5435	20.5068	19.4214	18.3954
Mptx1	10.3529	9.5925	10.7181	10.2767	10.1981	10.4091	10.9986	10.8983	10.5565	10.1038	10.2182	10.9105
Mrps31	19.6668	19.0169	19.0051	19.6972	18.9078	19.2169	19.3863	19.3416	19.4644	19.0581	19.1715	19.7904
Rab25	15.6488	14.7509	14.9596	15.0424	15.3741	15.2532	15.3558	15.1784	15.2367	14.8327	15.236	15.3795
Med11	17.6491	18.3621	18.3748	18.3973	18.3937	18.1373	18.4285	18.2753	18.6338	17.4991	18.0531	18.4445
Pygl	16.1317	15.8791	15.9537	17.4381	14.5941	15.1826	15.688	15.4632	15.352	16.6554	15.2012	15.818
Dmap1	17.6012	18.1841	18.1336	18.6563	18.203	18.0259	18.111	18.2594	18.3119	18.4633	18.3264	18.3181
Clk2	19.544	19.5135	19.2471	20.288	20.137	19.3497	20.2239	19.8563	19.5456	21.5165	20.4131	19.7741
Tjp1	21.8172	21.3299	21.578	22.097	21.7498	22.0227	20.8026	21.4899	21.1608	21.8018	21.7125	21.8862
Slc25a37	18.3712	17.8835	18.2706	17.8773	18.63	17.4214	18.0761	18.8206	18.3565	19.0168	18.0936	17.5262
Stk10	17.3156	16.9827	16.9117	16.8421	17.1314	16.5224	17.5373	16.8993	17.2583	16.6958	16.6623	16.738
Pkd2	20.7199	21.0785	21.1794	20.6793	21.3504	20.3196	21.5798	20.9981	21.1554	21.2432	20.6004	20.2022
Lsp1	15.1538	16.1245	15.4268	15.1388	15.6716	15.3492	15.6434	15.113	15.1778	14.7792	14.9935	15.2348
Unc13b	16.5167	16.2185	15.9117	15.3023	15.7625	15.2071	16.9634	17.8668	17.5104	19.2388	18.2905	17.8644
Itga2b	16.8213	15.6974	15.662	16.3906	17.5837	16.8045	17.72	16.4043	16.6874	16.736	16.8658	17.3129
Nr0b1	11.5891	12.4984	12.2606	12.8676	12.1838	12.7775	13.1653	14.592	12.8427	17.0851	15.2474	15.4761
Rpl8	26.3476	26.6286	26.5582	26.8249	26.5118	25.9209	26.1	26.2901	26.2388	26.5311	26.4615	26.2494
Ssr1	23.9985	24.0742	24.2819	23.7538	23.4165	22.528	23.4381	23.1957	23.2284	23.7337	23.2114	22.9617
Amy1	12.844	13.969	13.5716	14.0269	12.9618	13.6522	13.3548	14.429	13.7126	15.6041	14.0934	13.9301
Cyb5b	19.7697	20.1191	20.3042	21.3014	19.6238	19.5589	21.2245	20.7764	21.199	20.3564	20.3377	20.3304
Pnpla8	19.6667	19.529	19.9045	20.4796	19.6615	18.6841	19.7283	20.3347	20.4275	20.7429	19.8536	19.9293
Psmc6	22.3934	22.7685	22.7469	23.3163	22.5707	22.3529	23.1387	23.0594	23.4889	22.7751	22.8485	22.6937
Grhpr	21.5471	21.0081	21.1024	21.9788	21.6182	21.6044	18.9959	20.2649	18.884	21.0441	21.1942	21.3911
Nans	18.5358	18.6881	18.6602	19.4314	18.4269	18.5642	17.2456	17.7198	17.2178	18.425	18.8619	18.9976
Polr1a	18.7324	18.6665	18.6214	19.5412	18.795	17.9866	18.3646	18.7196	17.9873	20.0303	19.0008	18.6503
Azgp1	14.507	14.1924	14.0817	14.2784	14.3453	14.489	14.5323	14.449	15.0572	14.4217	14.1996	14.6822
Ptgr1	17.7105	18.0243	17.6859	18.9269	18.043	17.8305	18.1132	18.4343	18.3114	19.6502	19.4238	19.6686
Zfp35	17.2081	17.6486	17.3439	17.6122	19.4081	17.6297	17.9213	18.2069	18.7216	17.6407	17.9247	17.8623
Ntpcr	16.0686	16.035	16.0497	16.9413	16.1078	16.1641	15.9375	15.6959	15.506	17.1061	16.6409	16.403
Cers4	16.0913	16.6965	17.1324	17.1949	16.4169	15.7901	16.1458	16.6189	17.4557	17.2139	16.5484	16.8493
Als2	16.1044	16.4783	16.4391	16.1591	16.072	15.8682	15.438	15.8974	15.6945	16.6722	16.5574	16.7564
Pla1a	20.8282	22.7948	21.6752	19.9258	21.3444	21.3495	18.6107	18.2324	18.941	16.421	16.5773	16.5379
Dkkl1	13.4957	13.5679	13.3609	13.814	13.5438	14.1028	13.8948	13.6441	13.3357	14.5592	14.0576	13.6134
Sncg	11.2984	11.2296	11.0841	11.3957	11.4226	11.8079	10.5239	10.4699	10.8543	10.478	10.961	11.1167
Ccl11	9.69682	14.509	12.475	7.97385	9.35756	10.2399	17.4237	15.8994	17.3569	11.2262	11.2182	12.0072
Dok1	15.3072	17.2436	17.2566	16.0691	15.417	16.2084	19.2512	18.3999	19.1809	15.6328	15.7724	15.2079
Zfml	18.3058	17.96	18.1321	18.7255	18.328	18.0278	18.631	18.69	18.8601	18.9651	18.4051	18.4778
Irgm2	12.6199	13.364	13.2796	13.9179	13.4651	12.9057	13.7896	13.8802	13.9044	14.3076	14.3994	14.2571
Gps2	16.102	16.7939	16.4245	16.9064	16.4777	16.6949	16.1378	16.1466	16.1414	16.8183	16.3935	15.9173
Kdf1	14.1376	12.8315	13.1415	13.331	14.0409	13.1765	14.1014	14.0551	14.065	13.4811	13.1747	13.9961
Atp6v1g2	14.0222	13.8274	13.8369	14.188	14.6467	14.2711	13.9279	14.0807	13.8228	14.907	14.5828	14.11
Parp2	19.0288	19.2711	19.3593	20.0631	20.2417	19.7623	18.6289	19.061	18.4665	20.0848	19.7563	19.6021
Ppfibp2	13.8826	13.415	14.1169	14.0527	13.94	14.191	14.2209	14.1498	14.5648	15.0859	14.2213	14.7742
Sptssb	12.3573	12.6289	12.122	12.4023	11.8179	12.4091	12.3574	11.7337	11.7211	12.4175	12.0454	11.7633
Xpnpep2	15.3289	16.0549	16.2051	15.5142	15.3999	16.2357	16.4371	16.0584	16.4923	15.1173	15.5974	15.1318
Popdc2	14.7724	14.7869	14.7552	14.0224	14.4689	14.9015	14.9278	14.6723	14.7207	14.619	14.5457	14.7094
2310050C09Rik	12.1962	12.321	12.5505	12.5833	12.2374	12.3269	12.2816	12.806	12.5268	11.8997	12.4243	12.0158
Slc8b1	16.3931	16.3594	16.4492	16.3308	16.6273	15.8771	17.1461	17.0887	17.5071	16.4504	16.3423	16.5361
Lamb3	12.8491	12.8766	12.7783	13.3199	13.313	13.1911	13.338	12.8006	13.2041	12.8959	12.8821	13.4932
Ikbke	12.8613	12.8164	12.4427	13.6525	13.1359	12.8989	13.2219	12.8216	12.7471	14.5475	13.3394	13.2931
Pla2g5	11.5712	11.2873	11.4958	10.9208	10.8856	10.9775	12.4108	12.6103	13.4731	13.2307	12.5223	13.0265
Wwtr1	18.8225	20.3111	19.1884	19.9156	18.821	18.5337	19.2181	19.4822	19.3889	20.6031	19.5598	19.6737
D17H6S56E-5	21.2108	21.494	21.8345	22.3775	21.6298	21.5737	18.2801	18.5962	17.8356	20.4723	20.2979	20.0314
Akr1e1	16.4293	16.6721	16.8785	17.3295	16.5759	17.3844	16.0717	16.8582	16.305	17.4971	17.3321	17.3026
Ngly1	15.9115	16.2603	16.2201	17.3034	16.2976	15.7856	16.2987	16.8253	16.8627	18.005	17.1418	17.3348
Aqp8	15.4643	15.2178	15.645	15.4919	15.2022	15.2094	15.0067	15.4812	15.9175	15.0369	15.236	14.8375
Rab15	16.2682	15.8173	15.9543	15.9175	16.4981	16.3903	16.2884	15.7526	15.9608	16.093	16.2866	16.4876
Smc1a	20.3674	20.4094	20.8205	21.2966	20.997	20.1874	19.8626	19.5576	19.5489	20.9392	20.5734	20.2118
Zc3h10	16.1684	16.2977	16.522	16.534	16.4989	16.4618	16.6168	16.0347	16.6452	16.3415	16.4291	16.2115
Mug1	9.16517	9.21717	9.89503	10.5296	10.2412	9.71766	12.1051	12.8764	11.9754	13.9737	11.6369	11.7687
Gpx7	25.1769	25.3381	25.4411	25.5081	25.1699	25.3987	22.3477	23.3843	22.147	24.4213	24.2582	24.1886
Phlda2	12.7889	12.4232	12.6775	12.8332	12.8824	13.4252	12.7174	12.4714	12.4631	12.7622	12.8704	13.1586
Cldn5	13.6814	14.0548	13.5958	13.792	13.6568	14.5824	14.3055	15.014	15.2766	14.5902	14.2309	15.0915
Cep19	16.4637	16.8407	17.088	17.8352	16.814	17.0872	16.8667	17.4528	17.4843	17.4949	17.3072	17.315
Pxmp2	16.6012	15.9848	15.8613	16.3057	16.2665	15.8662	15.6491	15.9036	15.6919	16.3977	16.7014	16.5936
Caml	20.6637	20.7556	20.8487	21.3652	20.5734	20.8205	20.2358	20.8817	20.5183	21.3468	20.5632	20.6167
Eps8l2	15.9416	15.1857	15.8394	16.1741	15.4725	15.8656	15.7023	15.3853	15.6825	15.8491	15.4205	15.6448
Med4	18.2317	18.6373	18.7487	19.1929	18.1371	18.4462	18.2724	18.8181	19.0161	18.4819	18.4633	18.3592
Cldn6	11.5894	12.1014	11.9853	11.5209	11.7256	12.5795	12.1844	12.2241	11.9604	11.5164	11.8233	12.2544
Zfp704	16.3639	16.2964	16.3676	17.013	16.4554	16.3699	16.2965	16.3712	16.4811	17.3791	16.2483	16.2885
Rb1	20.0734	18.9173	19.1059	20.6009	19.2595	18.3403	18.4901	18.6853	18.4036	18.9987	18.8666	19.0821
Cxcl13	13.6087	13.4599	13.3558	15.0427	13.2087	14.2672	13.0722	13.9218	13.3014	15.0534	14.0405	13.9047
Clca1	13.6671	16.8145	15.6793	15.2014	15.3999	15.5559	13.5384	14.8294	13.7232	15.9873	14.9831	14.359
Map2k5	16.7034	16.9396	16.5705	17.6627	16.8251	16.6012	16.9305	17.4654	17.3662	18.3535	17.4335	17.23
Fbxl15	17.8197	17.7535	17.7122	18.0496	17.0773	17.6248	16.2221	16.5053	16.3227	16.2607	16.8257	17.0401
Relb	13.4077	13.7672	13.2006	12.7754	12.317	12.2579	14.1006	13.6082	13.8902	13.6682	12.7681	12.7766
Mmaa	14.1506	14.8485	14.898	15.5132	15.0685	14.6206	14.7078	15.0405	15.0984	15.0397	14.8568	15.0036
Rasal1	13.3742	14.3618	13.7193	13.1495	12.7212	13.017	14.6626	14.3887	15.2479	12.8999	12.8978	13.1861
Ccnc	14.8571	15.5985	15.7417	15.6556	14.6401	14.97	14.1663	15.9216	15.6913	15.1068	14.6856	14.5889
Fam181b	16.1625	16.5489	16.8468	15.6881	16.2432	16.869	16.509	16.3075	16.5824	14.9911	15.9644	15.7964
Spata19	12.4965	12.3106	12.3822	12.1889	12.1383	12.7603	12.2677	12.3396	12.3522	12.5973	11.7234	11.6319
Pgk1	24.8181	24.1388	24.5269	25.8376	24.4915	24.603	24.1427	24.7553	24.7518	24.6242	24.7187	24.8639
Tnfaip1	19.5483	19.599	19.1847	18.7998	18.6092	18.6107	19.4612	18.7629	19.5843	18.9101	18.5787	18.9795
Cfd	13.1452	13.6351	12.8596	12.9514	13.5102	13.6877	13.4703	13.4531	13.8508	13.3565	13.1139	13.4656
Ctsz	23.6192	23.9915	23.8612	24.4619	23.7918	23.8425	22.7386	22.3922	22.066	24.0932	23.4086	23.173
Fhl1	19.4923	20.2026	20.6638	21.5244	20.6961	20.4708	20.497	22.1105	19.894	24.1644	22.7513	22.9656
Pwp1	19.2159	19.2167	19.2725	19.8661	19.223	18.3539	18.1761	18.5042	18.0995	19.2167	19.1688	19.0317
Ddx50	20.5571	20.5187	20.6913	21.3679	21.0018	19.9176	20.5898	20.7783	20.5756	21.6147	21.0753	20.9562
Nenf	21.4491	21.7758	21.0116	22.0167	21.3208	21.6745	19.5385	20.0874	18.7468	22.0042	21.5025	21.0345
G6pc	14.7599	13.5187	13.4361	13.6352	13.9995	14.0138	13.6517	13.3889	13.3117	13.9584	13.8052	14.0634
Slc39a3	16.346	16.9791	16.4832	17.0861	16.6323	16.8149	15.9175	15.5154	15.9281	16.7508	16.2443	15.7613
Gstt2	15.0544	15.2799	15.5773	15.291	15.3365	15.2259	15.016	16.2701	15.2082	17.645	16.6892	16.6506
Slc16a6	14.3609	14.9959	14.918	14.7454	14.5254	14.1533	14.1829	14.206	15.4088	13.8423	13.7971	13.5339
Trim13	16.4515	16.6652	16.577	17.0373	16.4497	17.0396	15.1411	15.8428	15.4034	16.46	16.4284	16.0821
Pdxp	16.1554	15.8817	15.7779	16.5392	15.4874	15.2543	14.0398	14.4686	14.2145	14.724	14.5204	14.5529
Spsb3	17.0766	17.8498	16.9874	16.9659	16.7901	16.7338	16.9134	17.1474	17.4112	16.9335	16.3049	16.4708
Sirt3	16.8085	17.0374	17.5925	18.3688	18.3834	18.5208	16.1062	17.7925	16.231	19.7629	18.331	18.2576
Sfxn3	16.6234	17.2789	16.8372	16.0548	16.0177	16.7683	17.6532	17.8843	18.3046	17.1283	16.7768	16.3751
Gpr97	12.6347	11.7773	12.3959	12.6452	12.2718	12.587	13.119	12.8616	12.7627	12.3866	12.6621	12.8512
Tmem54	13.3524	13.4887	13.2228	13.197	12.9042	12.9003	14.1562	13.3635	13.712	12.551	13.235	13.0388
Tjp3	13.0454	12.5361	13.3105	12.8529	12.7934	14.1405	12.8332	12.2094	12.4319	12.2998	13.0863	13.2472
Brms1	18.0497	17.1267	16.8168	18.2582	17.9813	17.3777	18.0138	16.9172	17.2507	18.0436	17.8573	17.6246
Gzma	13.95	13.7883	13.3234	13.3923	13.5788	13.5093	13.8714	13.8583	14.0498	13.4383	14.3262	13.9109
Zp3r	12.1599	11.5468	11.4619	12.4035	12.2223	11.3006	12.8429	11.4345	11.6972	11.3704	12.0729	11.8989
Ica1	15.5414	15.6571	15.4756	15.6144	15.3969	15.2986	15.1226	15.6883	15.3778	15.4749	15.4356	15.3807
Slc19a2	18.428	18.4096	18.9565	18.6392	18.4675	18.221	18.4175	19.1045	19.3341	19.013	18.2582	18.3045
Dclre1a	15.3058	15.4747	15.3797	15.6994	15.6072	14.9121	14.8115	15.3439	15.4468	15.6848	15.1953	14.9022
Prl7a2	8.38448	9.06494	8.56235	7.91339	8.80108	8.11545	8.63853	8.10488	8.93098	8.16834	8.64748	9.51854
Serpinc1	13.3261	12.8071	12.4596	14.5458	14.8693	15.1058	13.7031	11.8876	12.1944	15.2117	14.5371	14.8163
Ccna2	21.855	21.8004	22.1254	22.8618	22.1944	21.6266	20.3143	20.8166	20.1993	21.3168	22.0105	21.9315
Emc6	20.0778	20.7522	20.7653	20.3292	19.6822	20.7543	20.1866	20.8672	21.0045	19.7257	19.6167	20.0379
Gins4	19.5111	19.8474	19.6334	20.6436	19.5763	19.5503	18.7183	19.2337	19.3524	19.4283	19.5037	19.5752
Rap2b	17.8492	17.9111	17.4154	18.241	18.0912	18.3728	18.5364	18.9458	18.6599	19.2945	19.4302	19.5315
Timm10b	20.7276	20.7039	20.7111	22.0253	20.3793	20.5492	20.3855	20.9666	20.7948	21.1406	20.3224	20.7082
Cnn1	16.7341	18.6282	17.3153	16.4301	17.0162	17.1719	15.9505	15.6116	15.5781	15.7666	15.742	15.6619
Mrpl11	20.2388	20.1712	20.1271	21.2618	20.0746	20.185	19.6675	19.7941	19.5375	20.1887	20.4604	20.428
Ppp1r7	17.9913	18.6444	18.5093	18.5915	18.0064	18.1124	17.7896	17.8847	18.2854	17.765	18.0457	17.897
Amn	12.1463	12.0008	12.1736	13.1912	12.6119	12.5857	12.5053	12.5021	12.612	12.1807	12.5721	12.2119
Pbdc1	20.2409	20.5787	20.6809	21.5502	20.1486	20.4487	19.9454	20.2083	20.078	20.2738	20.0178	20.0106
Kbtbd4	16.5389	16.5352	16.9524	16.6157	16.3561	16.8101	16.5944	17.1532	17.3398	16.3484	16.5678	16.6266
Pak3	18.1336	17.8638	18.3073	18.0308	18.538	17.7384	16.9943	19.0307	17.1742	19.8501	20.3496	20.2127
Ccl22	14.4444	13.6783	13.7943	13.7699	14.205	14.1428	14.2507	14.0954	14.0564	13.7464	14.1745	14.6258
Ncapg2	20.0069	19.9805	19.9546	20.3798	20.4193	19.5519	17.9864	17.8075	17.5291	19.0076	19.0719	18.7554
Ddx19a	19.1233	19.0111	18.1377	19.2607	18.3135	17.9374	19.3265	18.4225	18.8922	18.6298	18.2572	18.1345
Pdlim4	21.7625	21.3836	20.6539	21.3393	20.7748	20.6795	20.7242	20.5274	21.15	19.8211	20.475	20.4904
Slc7a8	22.5694	23.7395	23.1498	20.714	20.0522	21.2274	24.1603	23.8748	24.2708	19.8522	20.1451	19.3117
Nab2	19.3071	18.719	18.1113	16.6258	15.7567	15.7487	19.0823	18.8813	19.3983	17.3306	16.4673	16.1561
Ndst2	17.1498	17.6286	17.9888	17.9352	17.7891	17.5521	16.888	17.3105	17.0211	18.2954	17.8928	17.4048
Il18	15.6297	15.425	15.4118	15.7063	15.165	15.1255	15.6622	16.4318	16.6171	16.6244	16.2642	16.2454
Igfbp6	19.1461	20.6126	20.1357	19.3835	20.3255	20.2747	19.21	19.5555	19.737	19.7512	18.5048	19.1828
Dnajc4	16.4955	16.9788	16.8194	16.995	16.9679	17.7255	16.2288	16.849	16.5894	17.0858	16.7428	16.7868
Ccl9	13.8954	14.4791	14.1794	13.8944	13.9606	14.2639	14.6545	14.1636	14.8671	14.1538	14.2842	14.7529
Dact1	17.0622	17.456	16.6637	16.1996	16.8156	15.7537	15.6749	16.3075	16.0499	17.4293	16.5353	16.6655
Rad51ap1	18.2232	18.2957	18.4193	19.8744	18.5115	18.6282	16.0097	16.5192	15.9926	17.6738	17.3134	16.9457
Nanp	17.1401	17.0924	17.208	18.5295	17.4604	17.3993	16.5949	16.8064	16.7288	17.5307	17.3559	17.3837
Lypd3	12.6484	13.0642	13.2376	13.4465	13.2649	12.8082	12.6217	12.2727	12.365	12.7504	13.0318	13.2315
Gng4	18.7521	18.3687	18.6124	18.2418	18.9754	18.6014	18.8281	18.343	18.6184	17.9622	19.0283	18.8363
Pou5f1	13.021	13.5921	13.2498	12.8614	13.3759	13.0542	12.6576	12.6837	12.345	12.9864	12.9531	12.7004
Abhd3	15.7655	15.5435	15.8876	15.7392	15.8216	15.0757	11.8028	13.2529	12.1367	14.6356	14.2508	14.6341
Pcna	25.2403	25.6374	25.7829	25.6865	24.9369	24.7754	24.3895	24.7579	24.5971	24.0817	24.7323	24.414
Ilf2	18.9481	18.9475	18.0213	19.9039	19.3183	18.3301	18.6985	17.6615	17.5131	19.0267	19.1528	19.0738
Apoa2	14.589	14.8751	15.0574	14.7288	15.0252	14.657	15.5973	15.5867	15.7826	15.059	14.6938	15.4863
Eno3	14.5201	15.0508	14.7878	15.2644	14.6925	15.1917	14.639	14.8453	14.299	15.6363	15.0664	14.7061
Fam3c	23.079	24.1736	24.2534	23.9284	23.6765	23.4371	22.3189	22.3821	22.1794	23.2423	22.7773	22.3606
Sst	15.7473	15.0908	15.7915	15.9096	15.3325	15.8863	15.3856	15.2699	15.3313	15.0355	15.9865	15.6609
Ccdc71	16.7076	18.681	18.3435	18.2101	17.9406	17.6028	18.2723	18.3529	19.0927	18.0974	18.0491	18.1748
Cidea	12.8973	13.7081	13.2086	12.9919	13.0416	13.1239	12.9007	12.8701	12.8889	12.6631	13.0995	13.3239
Tspan1	13.4694	12.4889	12.9076	13.1215	13.1724	14.2137	13.083	13.0787	12.7351	13.6486	12.976	13.3094
Cpeb1	11.1433	12.8602	12.4579	12.4574	12.7088	10.6538	10.5662	10.4053	10.1845	11.2552	10.7826	11.0332
Trim30a	12.8053	13.1992	13.6546	12.9251	12.7068	12.9512	13.0536	12.6767	13.2253	13.3279	13.224	13.4791
Ghr	15.0878	17.3707	16.7587	16.3366	16.8072	16.7693	18.4511	19.538	17.8765	22.5093	20.0238	20.5567
Ap3d1	19.9777	20.1965	20.0091	20.1101	20.4583	19.47	20.7582	20.6817	20.9798	21.4971	20.5164	20.2537
Plekha1	20.2466	20.2245	20.3192	20.8931	21.1839	19.8686	20.8379	20.5671	20.9914	20.4614	20.1781	19.9905
Mms19	17.3739	17.3663	17.21	17.8805	18.3562	17.2539	18.1814	17.5198	17.5328	18.5004	18.2232	18.1447
Mbd1	17.3377	18.1295	17.8878	17.9221	17.6509	17.3832	18.7694	18.6613	18.8145	18.2066	17.7065	17.9271
Fbxo31	15.7247	16.4761	16.0532	16.9514	16.2559	15.5859	16.7039	15.8421	15.9403	16.5128	16.1318	15.9625
Atp5s	16.1006	15.8422	16.4881	16.6261	16.4698	17.0779	15.5704	16.3205	15.0866	17.2316	16.7452	16.9072
Nrm	18.6378	19.4249	19.0403	19.2761	19.1254	19.616	15.8246	16.2076	15.7786	17.5773	17.3321	17.0675
Pop5	17.1816	17.9365	17.9384	18.0174	17.7274	17.9348	16.951	18.1704	17.8537	18.0264	18.0946	17.9208
Itih1	14.9127	14.0054	14.1781	14.3204	14.6218	15.0155	15.0909	14.4979	14.9739	14.4794	14.7677	14.9232
Kpna4	20.3714	19.7677	19.7777	20.559	19.8693	19.1301	20.0908	20.2313	20.22	20.0575	19.8173	20.1939
Ada	13.9536	14.8512	14.3086	15.3693	14.3992	14.3346	14.3301	14.2375	14.2893	14.4154	14.2768	14.1913
Eif4e3	16.6083	16.9932	17.1513	16.9749	17.3887	16.921	16.7149	17.7335	18.2361	17.5261	18.0823	17.946
Tnmd	13.1624	12.0075	11.8865	13.0222	12.5425	12.4422	12.8408	11.8415	11.826	12.3133	12.4486	13.0159
Insig2	17.2678	17.3981	17.9599	17.8609	17.4388	17.4451	18.2129	18.8119	19.0787	18.9715	18.362	18.245
Ube2v2	19.605	19.9812	20.1932	20.2661	19.3082	19.3981	21.4611	21.3445	21.6081	20.1173	19.9088	19.6896
Nrarp	14.1161	14.464	14.4067	14.0286	13.6637	14.2391	14.1337	14.304	14.1851	14.0935	13.9488	14.2328
Btd	19.5749	19.6302	19.2832	20.4516	19.0097	19.9115	17.3166	18.1279	16.9555	19.5437	19.1971	18.9363
Resp18	10.6426	11.4168	11.0626	10.9508	10.8173	11.6517	11.8056	11.0792	11.4487	11.1985	11.0814	10.985
Tssk1	14.0827	13.798	13.6117	14.1892	13.6915	14.0954	13.4917	13.2736	13.4411	13.6611	13.5409	13.8539
Ppp1r14d	10.7347	11.5941	11.7666	11.336	11.2526	11.7549	12.0598	11.1406	11.1167	11.4065	10.8751	10.562
Dio1	12.6511	12.4444	12.5103	12.4873	12.1381	12.6284	12.6053	12.501	13.0303	12.0541	12.6759	12.209
Svs3a	12.1925	11.3896	11.5452	13.2349	13.01	13.9405	11.88	10.6777	11.1815	13.0023	13.2113	12.8989
Asic2	14.5982	14.3582	14.0518	14.3445	14.7383	14.5246	14.5565	14.1761	13.9868	14.9482	14.4249	14.7823
Ptpn22	13.0899	13.1556	12.8936	13.0364	13.1486	13.3683	13.9079	13.9118	14.5567	13.3083	12.6512	13.2903
Ngb	15.985	15.4174	15.372	15.2264	15.7597	15.447	15.4334	14.857	14.7733	15.0824	16.1055	15.7603
Itm2b	26.3268	26.7396	26.4709	26.7914	26.5672	26.2698	25.6501	25.7213	24.9777	27.3797	26.3297	26.1849
Higd2a	20.9289	21.6298	21.4393	21.3222	21.0061	21.3368	20.7063	21.6413	21.4816	21.2554	21.4022	21.6399
Tmem176b	21.3138	22.6178	22.3174	21.3795	22.0116	22.3345	20.9391	21.7086	21.3296	22.5332	22.2284	22.4739
Sdhb	23.0433	23.3181	23.266	23.3925	22.9807	23.5128	22.1223	23.3352	23.0437	22.8013	23.5124	23.2971
Zc3h18	16.786	17.3464	16.5618	17.3964	16.9012	15.8642	16.9474	16.0389	16.4273	16.9484	16.4812	16.5468
Paxbp1	18.8191	18.8234	19.378	19.6748	20.0045	18.2825	20.2964	20.3423	20.2758	21.1218	20.0964	19.5138
Sh3glb1	21.2162	21.1311	20.6246	21.3147	20.2431	20.3406	21.5532	21.2936	21.6264	21.4358	20.7781	21.0919
Cml1	15.7304	16.0909	16.4585	16.3108	16.3682	16.5804	15.0803	15.8823	15.4416	16.2151	15.9429	15.9327
B4galt1	18.1756	20.5172	20.0338	19.9203	20.4378	18.8726	20.3936	19.9274	19.894	21.0225	20.063	19.4694
Pum2	20.7002	20.6617	20.5817	20.7585	20.7205	19.9166	20.7752	21.1324	21.1049	21.1364	21.2212	21.065
Naa15	19.9139	19.3006	18.7523	20.4824	19.2778	17.9081	20.3355	19.4618	19.7433	20.105	19.5901	19.4989
Bhlhe40	20.7059	20.5524	19.8903	17.2075	16.6132	15.17	20.2891	19.5267	20.411	16.5735	16.2178	16.4236
Exo1	17.7141	17.625	17.61	17.7093	17.47	16.7517	15.4095	16.1816	15.4613	16.2068	16.5986	16.4214
Dct	12.7761	12.3824	12.4556	12.5132	12.0719	12.3818	12.8682	12.0926	12.6584	12.3321	12.2116	12.6329
Faim	18.4848	18.4602	17.8128	19.2571	17.5923	17.8333	18.3998	18.4822	18.5321	18.9215	18.0397	18.1063
Myo9b	18.451	18.9989	18.8144	18.7484	20.4338	18.5405	19.9118	19.7796	20.2536	19.1707	19.3124	19.1118
Itfg2	15.0977	15.836	15.2487	16.331	15.4322	15.3662	16.212	15.9592	15.9745	16.7358	15.6027	15.1499
Zkscan6	16.2015	16.3333	16.2505	16.0804	15.7863	15.9957	16.4171	16.7269	16.942	16.138	16.0608	15.9339
Prim2	16.2397	16.9731	16.9196	18.0457	16.864	16.9892	15.2199	16.129	15.571	16.9099	16.6506	16.6134
C4bp	12.8491	12.7116	12.0788	12.2362	12.5959	12.465	12.798	12.2029	12.5366	12.4712	12.6133	13.053
Dusp19	16.3451	16.4334	16.6357	17.3207	16.5084	16.6685	16.1283	16.9377	16.8459	17.1067	16.7272	16.7226
Rabl3	17.6679	17.7449	18.1031	18.3542	17.6996	17.7516	17.6091	18.1267	18.0814	18.0664	17.8697	17.6734
Abcc5	17.6695	17.6486	17.929	17.6846	18.4423	17.566	17.7587	17.8883	17.6418	18.4274	18.357	17.5767
Hmgxb3	18.1527	18.1684	18.0269	18.2373	17.7218	17.7104	18.3731	18.3338	18.548	18.2639	18.1153	17.9081
Inpp1	16.2988	15.8185	16.0815	14.4234	14.2266	13.7224	16.7401	16.3709	16.9156	14.147	14.4967	14.2413
Nap1l2	13.6148	13.5796	13.7806	15.7386	13.6398	13.433	13.494	14.4207	14.0535	15.2358	14.8025	14.8116
Neurod6	8.55748	9.44549	8.04842	8.36918	8.32823	8.9	7.97792	8.76607	9.28382	9.65943	6.74158	7.94942
1110059G10Rik	18.5658	18.8865	18.9646	19.0996	18.3494	18.3073	18.5445	19.2924	19.5017	19.1613	18.3622	18.6788
Gpld1	15.558	14.8676	15.0794	15.0207	15.0064	15.8445	15.0949	14.5517	14.8443	14.9883	15.2331	15.2725
Ephb6	15.9945	16.0933	16.181	15.6507	15.9384	16.111	15.8531	16.2569	15.6464	17.2307	16.0953	16.2459
Mvk	19.6863	20.2291	19.8402	19.1557	18.5397	19.3611	18.4111	18.0075	18.3475	17.825	18.3365	18.1061
Sncb	16.3492	15.509	16.3687	15.6654	15.7734	16.5191	16.0968	15.7962	15.64	15.4953	16.4294	15.8926
Iqcf3	12.3311	11.8829	12.1171	12.3058	12.3026	13.2371	13.0887	11.7054	12.0088	12.0264	12.8136	12.8736
Tiam1	16.4085	17.2721	16.7239	16.4124	15.7844	14.8647	17.8311	17.214	17.9918	15.7571	15.5697	15.8464
Eltd1	13.8343	14.065	14.0555	13.9599	13.7085	14.0894	13.7756	14.0024	14.1006	13.0615	13.5942	13.4062
Mapk7	16.4401	16.7867	16.4881	17.1173	16.5575	16.1694	17.0421	16.5248	16.5919	17.3672	16.7941	16.3971
Ltbp2	11.2164	14.5645	13.7173	12.8764	12.4221	13.6117	11.5793	12.7851	12.6289	12.0145	11.7446	11.1098
Eef1a2	22.2733	22.1913	22.5579	23.238	22.4517	21.7655	21.7067	22.5331	22.2787	22.2226	22.2513	22.0372
Kera	11.5065	11.9459	12.373	12.1673	12.2005	12.6707	12.6952	12.2728	12.8181	12.1107	11.975	12.6535
Rag2	12.7602	12.4687	11.6874	12.2068	12.3905	12.5993	13.2035	12.9272	12.5274	12.5966	12.2692	13.09
Cfl2	21.5376	21.9298	21.5036	22.5458	21.5143	21.0271	22.0882	22.1941	22.339	22.4671	22.0675	21.9144
Apoc2	14.9723	14.2377	14.4666	14.3458	14.3735	14.9766	15.04	14.0635	14.4664	14.5831	14.3929	14.764
Cdyl	17.0778	17.2422	17.0363	17.4286	16.7092	15.835	18.8159	18.1759	19.2349	17.1417	16.9766	17.0581
Acot9	17.1537	18.4853	17.8166	17.8718	16.6641	17.2768	18.806	19.2646	19.9894	17.8666	17.5093	17.5978
St6galnac4	15.887	15.9062	15.9641	16.1073	15.9131	16.2691	15.2388	15.2508	14.9506	15.3285	15.3598	15.0582
St14	13.9022	12.9929	12.8943	13.3118	13.4289	13.3519	13.9051	13.0859	13.1153	13.5402	13.6668	13.6788
Psme3	18.1397	18.0944	18.1186	19.2914	18.1061	16.8859	19.1223	17.9068	18.2872	18.64	18.1069	17.8588
B4galt2	16.0391	16.5211	15.7459	16.7076	15.9638	16.1586	15.6715	15.2508	15.1615	16.181	15.9315	15.6362
Dnajc30	17.5736	17.9788	17.8407	18.454	17.6308	17.5355	17.9513	18.024	18.0565	18.3851	18.1	18.0716
0610009B22Rik	19.5164	19.4209	19.7919	21.2462	20.0961	19.8136	19.0791	19.9322	19.9244	20.7701	20.3283	20.7697
Prkcz	13.9778	13.9092	13.1651	14.5761	15.1918	14.0192	14.7175	14.6521	14.5443	14.5095	14.7912	15.1503
Ppp1r14a	11.331	13.0524	13.2139	13.361	12.692	14.0065	15.625	15.3229	16.2317	13.8049	14.2528	15.2392
Stx8	17.6498	17.823	17.5091	17.5316	17.2157	17.4929	17.4743	18.233	18.026	17.8222	17.8541	18.1325
Plvap	14.4461	15.4365	14.8657	14.8452	14.569	14.5631	14.6345	15.0877	15.0002	14.5103	13.9358	14.5835
Tfcp2l1	12.8196	13.78	13.2281	13.4087	13.3118	13.62	14.5411	14.2564	14.8722	14.3634	14.1217	13.9635
Trip10	17.6352	18.0615	17.9506	17.5614	17.6802	17.4932	18.7437	18.1	18.1896	18.1554	17.7368	17.5979
Egf	13.8887	13.3604	13.365	13.5317	13.213	13.4878	13.8911	13.4517	13.8879	13.6905	13.9532	13.6077
Smpx	10.3772	11.3121	11.7502	10.791	10.6694	10.9943	11.3382	11.9255	11.578	11.6295	11.3795	11.6972
Dok3	16.1398	15.762	15.9883	16.6613	16.683	16.9657	16.1036	15.4371	15.5862	16.7216	16.8683	16.5377
Crlf2	19.4411	20.2312	19.7968	19.1913	19.3398	19.6854	19.2824	19.6211	19.8569	19.4226	19.2102	18.7128
Adcy4	13.8442	13.0097	12.8312	14.6447	14.4289	14.8259	13.8363	13.2108	13.3265	14.4845	14.3058	14.1063
Rtn3	22.7127	22.5586	22.5045	23.1429	23.1755	22.6349	22.5688	22.1673	22.078	23.7269	23.1641	22.7689
Hes1	15.4949	15.2601	14.7543	14.6653	14.4856	14.5914	15.1753	15.2741	15.4605	14.2519	14.3956	14.6594
Slc12a9	17.0298	16.9844	16.7938	16.6892	17.039	16.8728	17.0324	16.6469	16.813	17.1879	17.0485	16.8021
Nrip3	14.1773	13.4432	13.4061	13.9254	14.3599	14.9155	13.9407	13.1946	13.4822	13.8446	14.4865	14.4353
Stmn4	14.0927	13.7895	13.7553	14.0225	13.764	13.8631	14.2261	14.0705	14.8062	13.7118	14.0111	13.8532
Hey2	20.3379	20.3334	20.2307	22.4561	20.4088	20.2723	18.5645	19.9177	17.3392	21.976	21.9777	21.3673
Rtkn2	14.8198	13.554	14.1894	14.7066	14.6965	14.4044	15.546	14.6408	14.7526	14.6596	14.633	14.6889
Gspt2	15.7482	16.5732	16.8413	16.1097	15.5872	15.3758	16.0065	16.823	16.6783	16.7179	16.1594	15.964
Inpp5d	16.1541	16.1142	16.4914	15.6539	15.0892	15.5521	16.7548	16.8653	17.8113	16.3231	15.9363	15.6551
Tmed11	11.0269	11.36	11.2527	11.6417	11.1027	11.6182	11.0849	11.8017	11.8325	11.0974	11.6019	10.9576
Mrpl10	18.4005	18.8248	18.4866	19.7738	18.6061	18.4516	18.3978	18.3744	18.205	19.3125	19.1173	19.0981
Cyp2d10	12.9936	12.6829	12.57	12.4003	13.0311	13.5887	13.486	12.8416	13.0757	12.9037	13.3517	13.552
Tor1aip2	21.1333	21.0547	21.0118	21.7805	20.795	20.1651	21.6385	21.4532	21.6134	21.8577	21.8197	21.9054
Slc22a1	13.6975	13.5582	13.1351	13.5495	12.9136	13.063	13.1382	12.9565	12.5155	13.0156	13.1896	12.9809
Rbm8a	22.396	22.5024	22.4952	23.0499	22.0411	22.1549	22.1922	22.8144	22.7232	22.4578	22.3391	22.2058
Vrk3	18.4771	18.7535	18.8751	19.0856	19.0721	18.728	18.9674	19.0966	19.3507	19.5401	19.1	19.1608
Unc119	16.9874	17.1453	17.3863	19.2207	17.698	17.8547	17.2089	18.2111	16.8042	20.2712	19.6317	19.2787
Emc4	21.3545	21.9031	21.441	21.726	21.4482	21.853	20.9232	21.5652	21.6744	21.5954	20.8941	20.6381
Ino80	18.5227	18.0857	18.3064	18.3046	18.0851	18.0974	19.0562	18.2606	18.7527	18.5259	18.4587	18.0792
Ccl5	13.8753	13.5915	14.2464	13.5904	14.1551	14.1645	14.6422	14.15	14.1439	13.9695	13.9328	14.3907
Aifm1	21.3358	21.7689	21.5979	21.4854	21.105	21.9733	20.0684	20.3057	20.099	21.0467	20.9881	20.9667
Adcy6	16.1812	16.8471	16.5987	16.7073	16.6525	16.8185	17.3024	17.0714	16.988	18.252	17.0854	16.6861
Bcl3	14.1687	15.7674	14.2423	13.2389	13.3869	13.8112	15.2444	14.5572	15.1693	13.5566	13.3181	13.6907
Slc25a46	18.5083	18.319	18.37	19.4854	18.9577	18.5434	18.8814	19.076	19.1858	19.5134	19.2294	19.0284
Aff1	18.3159	17.9462	18.6036	18.5346	18.271	18.5857	19.5553	20.0868	20.4693	18.8812	18.7836	18.8771
Tgfb1i1	17.8707	19.2853	18.9412	18.9253	18.7633	18.1809	18.706	18.4734	18.3841	20.6424	19.4855	19.2699
Mrpl57	21.6341	21.9176	21.6513	21.4796	21.3202	21.8129	19.9605	21.4392	20.9877	21.2484	21.5664	21.5356
Sult1d1	10.75	10.8493	11.4045	11.0064	10.4694	10.88	10.8098	11.1408	11.0681	10.3903	10.5946	11.4675
Dcx	15.2	14.8236	14.9116	15.1972	14.8827	14.9644	15.1048	14.8874	14.755	14.7956	15.3502	15.4624
Kcnj8	13.7766	15.2234	14.0022	13.9927	14.0465	14.6687	13.8061	13.7529	14.4439	14.0795	13.6264	13.855
Vps45	16.843	16.597	16.7212	17.0612	16.6109	16.9583	16.963	16.8068	16.8682	16.7758	16.9224	17.0666
Tfap2c	13.5753	13.9204	13.8143	13.7753	13.3336	13.5913	13.6436	13.7395	13.9846	13.7772	13.6669	13.7309
Abhd1	14.4092	16.0729	15.7889	16.211	14.4313	15.5279	15.3986	15.1115	15.1271	15.3867	15.0063	14.3896
Chga	12.2151	13.5898	12.9708	12.8945	12.8866	13.3396	12.745	12.7342	12.9279	12.8606	12.5875	12.6365
Mtmr4	16.7879	16.6926	16.8877	17.4273	17.1955	15.8149	16.8183	16.8608	17.3631	17.3309	17.1281	17.242
Hmgn5	16.5458	17.4811	17.2568	18.0016	17.1302	17.1361	17.9229	17.6648	17.9999	18.2401	17.942	17.2618
Lama1	24.0107	24.2195	24.2356	22.4849	23.6304	23.3248	21.9644	22.18	22.0736	22.2196	22.0389	21.866
N4bp1	18.0087	18.0891	18.046	17.3758	17.8962	17.0994	18.4429	18.1738	18.701	17.6253	18.1665	18.1498
Myot	10.6688	11.1527	10.4722	9.98721	10.3851	9.94392	10.5889	11.3204	10.7963	10.7633	9.68997	9.79246
Kcne4	15.3451	16.2712	15.4827	15.0464	15.0857	14.8846	15.1282	15.2791	16.2806	14.2147	14.2974	14.3085
Nr2f1	11.9663	13.0939	13.1667	11.9752	11.9655	11.7874	11.9989	12.498	12.3283	12.0619	10.9944	11.459
Tfcp2	16.0158	16.0605	15.9926	16.5542	16.6489	15.9898	16.2533	16.2051	16.2601	16.7921	16.4542	16.3405
Mkrn3	10.9417	11.4161	11.0147	12.3847	11.2518	11.1771	11.0138	11.4004	11.1499	12.2254	11.5468	11.4637
Jph3	14.7508	14.5114	14.778	14.4509	14.3468	15.0241	14.2362	14.8051	14.795	14.255	14.6923	14.314
Tlr4	12.6039	12.9422	12.6436	12.9522	13.2423	13.5139	13.2325	13.0014	13.3004	12.7366	12.9253	13.1517
Stx2	16.3103	16.9833	17.0454	16.7773	16.5898	16.6922	16.5181	17.2446	17.7082	16.5834	16.617	16.6044
Il12rb1	13.4284	12.6	12.7407	12.656	12.9343	12.9091	12.375	12.5946	12.5329	12.4798	12.9304	12.6537
Tfap4	12.8158	13.4299	13.2654	14.8555	13.6978	13.1806	12.2223	12.5149	12.2123	14.1267	12.9646	12.5425
Zcchc14	17.4587	17.8122	17.4888	17.9232	17.7293	17.1355	18.3529	18.0109	18.4325	18.3663	17.7991	17.7643
Tceal8	21.4233	21.7215	21.4235	22.4225	20.9941	21.0531	22.3929	22.1532	22.2182	22.3568	22.06	21.7301
Hebp1	14.8292	16.223	16.2961	16.73	15.5861	16.3121	14.9405	15.6992	14.9858	16.7473	16.2357	16.5507
Krt25	10.7608	12.0192	11.2108	11.5684	11.3141	10.4389	11.7328	11.8718	11.5588	11.1965	11.1854	10.917
Vdr	11.8532	11.851	11.5338	11.767	11.6934	12.4306	12.8408	12.3532	12.9658	11.9564	11.5257	12.0879
Gabrg2	11.6802	12.7116	12.8039	12.2314	11.9574	12.5264	12.7209	12.5103	12.3249	12.4593	12.285	11.6851
Ina	14.5378	13.9851	14.0808	13.9122	14.9498	14.996	14.4779	14.1227	14.2872	13.9111	14.7227	14.6421
Sp1	21.0186	20.3207	20.111	18.6697	20.5896	19.0248	19.0057	20.7706	20.655	18.7458	20.6383	20.8598
Ptp4a3	16.1955	17.0023	15.727	16.8591	15.4845	15.8621	15.4705	15.9031	15.3964	17.1168	16.0637	15.9943
Cyth1	16.6793	16.6813	16.4411	17.1732	16.442	16.2627	17.2008	17.1486	17.3428	17.8586	16.9025	17.2737
Cenpm	17.492	17.6914	17.827	18.3912	17.9698	18.0281	15.6362	16.6359	15.6668	16.9419	17.4194	17.1957
Ndufaf3	17.6526	17.6204	17.6498	18.5996	17.5177	17.526	16.5711	17.5859	17.1813	17.8985	17.9449	18.0571
Gstt1	15.6028	16.2668	16.084	15.3002	15.5975	15.9028	15.1915	15.7006	15.0909	16.1515	16.1641	16.3416
Ramp2	15.9786	17.8002	16.4521	16.0721	16.7597	16.6833	15.9863	16.7933	16.9239	16.181	15.5478	16.1535
Malat1	16.9929	21.3349	17.0877	21.1727	22.2682	15.1623	20.2059	23.9871	23.8228	25.3738	22.8852	24.0965
Pon1	13.6761	13.8215	14.2631	13.966	13.5084	14.0145	13.4853	13.6548	13.9696	13.6062	13.6596	13.7689
Usp18	11.8632	12.1196	11.7673	12.5164	11.8696	11.715	13.7137	13.5589	14.4447	12.5617	12.19	12.1282
Mnt	17.3092	17.5874	17.4791	17.693	17.6053	16.5625	17.7953	18.1836	18.3282	18.5096	17.8486	17.5595
Galnt10	18.6897	19.1544	19.2376	19.632	19.0557	19.3315	15.7921	17.0505	15.7816	17.9154	17.905	17.7943
Tep1	16.5072	16.8088	16.3291	16.3909	16.7261	17.1211	16.1468	16.4862	16.4815	16.9597	16.4165	16.264
Ucp1	13.7883	13.6725	13.7568	14.1115	13.9968	14.0625	14.4056	13.9206	14.3374	13.9855	14.0847	14.384
Hemgn	10.5568	11.066	10.4599	10.5977	10.3052	11.2705	11.2001	10.9208	11.1677	10.561	9.86041	10.6736
Zbtb48	16.2624	17.0499	16.6415	16.8788	16.9866	16.3231	16.621	16.4384	16.2015	17.1927	16.9106	16.458
Plekhg2	17.1293	18.0701	17.5542	17.4836	19.578	16.6538	19.3256	19.1592	19.9882	18.3161	17.7556	17.542
Wiz	18.6123	18.5323	17.4966	19.2877	18.2649	18.2802	18.3639	17.8938	17.6358	19.7799	18.5597	18.2371
Pmaip1	12.7756	11.3698	11.9052	12.557	12.5965	12.0457	12.7383	11.9203	12.6132	12.3159	12.0348	12.7331
Aif1	12.7632	13.3138	13.1314	13.2579	13.6015	13.1486	13.3829	13.1921	13.5865	13.3714	13.5771	13.2834
Sdf2l1	17.7536	17.9186	17.7478	17.9196	18.4579	18.6255	17.837	18.2307	17.4717	19.2237	19.892	19.7833
Fxyd4	15.7228	15.5777	15.2091	15.239	14.9033	15.0132	16.3645	15.8661	16.5825	14.8435	15.333	14.97
Pfn2	20.1741	21.2263	21.1355	20.8531	19.9274	20.1443	21.2948	21.7155	21.9334	21.0025	20.9131	21.0485
Oca2	14.0939	13.6887	14.5004	13.7376	13.9653	14.3775	14.2734	14.2208	14.2271	13.7253	14.143	14.2764
Omg	14.6561	14.5599	14.5854	14.9513	14.1196	15.0873	14.4002	14.2841	14.4109	14.419	14.4975	14.7563
Krt23	13.5093	13.9852	13.6306	14.3177	14.1126	13.9339	15.6362	14.6812	15.6377	13.8059	14.2129	14.4189
Klc2	20.3374	20.5542	20.1982	21.6269	20.9102	20.3056	19.5135	20.4938	19.3369	22.1022	21.4961	21.1039
Mep1b	13.7537	13.4691	13.153	13.8838	12.9483	13.1015	12.5137	12.6957	12.5756	12.9864	13.4364	12.7817
Nme7	16.9631	17.2354	17.1857	18.4655	17.2015	17.5664	16.9644	17.5082	17.3462	18.2155	17.7301	17.958
Ceacam9	13.2857	13.1234	12.9162	13.1843	12.86	14.2547	13.6196	13.0544	13.3056	13.0202	13.1119	13.2942
Il15	11.4739	11.2074	11.5108	11.8911	11.6345	11.829	11.6985	11.9525	11.0706	12.2892	11.6097	11.5059
Foxf2	13.2041	12.4627	12.6943	13.7697	13.3453	13.8849	13.0006	12.2058	11.893	13.0858	12.8424	12.5789
Csn1s2b	10.4397	9.94095	10.7274	10.8378	10.3461	10.4902	10.961	10.2212	10.8481	10.5028	10.3073	10.2319
Noa1	16.0191	17.0099	16.5492	16.8194	16.3584	16.2449	15.3781	15.9264	15.8167	16.6655	16.1259	16.0975
Sec11a	23.6281	24.1613	24.3675	24.0376	24.049	24.2779	23.2225	23.7576	23.8495	23.9818	23.5651	23.4904
Orc2	17.2387	17.409	17.6056	17.7521	17.1328	17.1043	16.7952	17.4694	17.4295	17.2202	16.9404	17.1366
Nfu1	18.7582	19.3054	19.7763	20.5559	19.5903	19.8539	18.3099	19.6868	18.7403	20.7645	19.977	20.3044
Lims1	19.0225	20.4431	20.3459	19.4539	18.9778	19.7651	18.8742	19.5389	19.9442	18.4319	18.757	18.5729
Trappc5	19.4179	19.5195	19.4078	19.577	19.5217	18.8033	18.9491	19.2209	19.0545	19.3426	19.7004	19.2656
Bcas2	19.3763	19.5165	19.1389	21.0733	19.8499	19.5208	19.0442	19.0869	18.8774	20.1678	19.9042	19.7989
Col18a1	20.5651	22.0904	20.3416	17.7705	17.9303	16.9348	19.9244	18.8469	19.8136	17.3872	17.6842	16.9249
Ivd	17.295	17.6324	17.625	18.6285	18.086	17.7404	17.2456	17.4336	16.2928	19.2581	18.6431	18.6151
Apof	13.7685	14.8784	15.0061	15.1242	15.3649	15.2688	11.2278	12.4699	11.5288	13.7025	13.0084	13.4042
Usf2	18.6078	18.6145	17.691	19.4767	18.4308	17.7899	19.6941	18.3955	18.5597	19.7785	18.4463	18.3075
Faf1	18.874	18.72	18.5478	19.2805	18.424	18.0301	18.3067	18.6712	18.8545	18.7381	18.5398	18.6694
Fcna	13.2091	12.9614	13.4159	13.2004	12.769	13.5552	13.5454	13.3804	13.6103	13.2655	13.2329	13.4779
Naa20	19.73	19.946	19.618	20.1584	18.7664	19.6821	19.4436	19.9247	20.0983	19.4207	19.1122	19.1313
Rbfox2	17.9929	18.1631	17.7254	15.1302	18.2566	17.1882	16.5074	16.9818	17.2679	14.9663	18.2307	18.346
Gla	18.5424	19.4651	19.3824	17.4244	17.1352	18.1766	18.7014	18.6226	19.4868	15.9509	16.3807	16.4655
Crcp	16.315	17.0138	16.4514	17.1105	16.4212	16.4669	17.1177	17.2711	17.8015	16.8595	16.681	16.566
Padi2	14.7121	14.9775	14.7252	14.2012	15.1532	14.8059	15.1702	15.815	15.3118	14.7403	15.1869	14.8945
Hspa4l	15.8411	15.8147	16.2497	16.2496	15.565	14.6869	17.674	17.272	18.3144	16.0843	15.8377	16.1055
Apip	16.7852	17.5799	17.8437	18.0224	17.4539	17.4514	15.9319	17.3396	16.4493	17.3639	17.4337	17.5537
Srf	16.8093	17.4158	17.0452	17.6081	17.1083	16.6054	17.9765	17.7861	17.856	18.5776	17.6905	17.2926
Slc12a7	20.8243	20.7934	21.0732	20.9625	21.2645	20.2751	19.301	20.9274	19.6517	22.4177	22.6257	22.3267
Dynll2	20.3926	21.6884	21.5275	21.3968	21.3711	20.6159	20.4831	21.1431	20.9914	21.3177	21.6739	21.7037
Entpd2	14.7036	15.7994	15.4534	15.2139	15.6564	15.8152	14.5163	14.2901	14.4018	14.5114	14.7858	14.6262
Hunk	14.6262	15.6792	15.4578	15.521	14.2749	14.4681	18.3076	17.5351	18.0854	17.3728	17.6614	17.5929
Syk	13.6227	13.9112	13.8253	14.1412	13.7609	13.3655	15.3738	15.1528	15.1534	16.1	15.2174	15.2012
Ddx25	11.8136	12.182	11.3535	11.8955	11.9247	12.1743	10.9946	11.6105	11.0869	12.1508	11.7774	11.4795
Cenpk	17.6966	18.6246	18.8162	19.7297	19.2728	19.5357	16.3433	17.7199	16.8079	18.3476	18.1207	18.1104
Irf2	17.4983	17.3022	16.9351	17.2462	16.4073	17.1802	17.7865	17.2203	17.4582	17.7705	17.3324	17.6295
Alox12b	14.1186	12.9277	13.0727	13.8525	13.9511	13.7517	14.823	14.1372	15.0354	13.6352	13.6361	14.1301
Mst1	13.074	13.1	12.7148	13.0241	12.8316	13.2301	13.7098	13.368	13.7015	13.3777	13.1746	13.0133
Htr3a	15.119	14.5022	15.0462	14.5118	14.7481	14.8368	15.0519	14.6083	14.9696	14.2025	15.0237	14.9496
Loxl3	16.1516	16.7485	16.6425	16.6641	16.8426	16.7368	17.4339	16.4095	16.5833	16.5841	16.1106	16.4184
Adamts8	14.6189	14.4242	14.0398	14.1523	15.0542	14.8784	15.3689	14.1191	14.5426	14.5511	15.0386	14.976
Bhlhe22	13.3498	13.7209	14.0411	13.4476	13.5592	13.3943	13.8537	14.075	14.2494	13.6879	13.5935	13.3931
Oxct2a	13.8054	13.506	13.31	13.4279	12.6635	14.4116	13.2128	12.7661	13.051	12.6253	13.0902	12.9013
Elf2	17.6396	17.7751	17.6629	18.8255	17.9081	17.0968	18.0287	18.124	18.2105	18.3084	18.0982	18.3989
Rp9	19.261	19.8653	20.0497	20.0108	19.633	19.7824	18.9951	19.6994	19.6178	19.6838	19.3869	19.4861
Apoc3	16.7541	17.4546	16.9949	17.7726	17.1561	17.9064	15.702	16.3147	14.1052	18.6504	17.3996	16.6441
Rad51	17.6194	18.1352	18.2852	19.0578	18.2976	18.4051	16.3937	16.8048	16.783	16.9647	17.3209	17.0895
Serpina1b	12.194	13.1897	12.4198	12.3133	12.6575	12.8315	12.3716	12.4448	12.7641	12.7891	12.8985	13.0787
Cldn4	14.2577	14.5906	14.7502	14.2566	14.2941	14.8463	14.7095	14.7242	14.6517	13.417	14.5486	14.5294
Vps72	19.5294	19.8159	19.0507	20.0232	19.2458	19.6634	19.4511	19.2488	19.2331	20.2813	19.8939	19.4148
Efnb1	19.4821	19.1213	19.1807	19.7652	19.6602	19.5627	18.0489	18.4931	18.577	19.044	18.8482	18.9838
Dmbt1	11.8853	12.7076	12.6968	11.7091	10.8589	11.6372	15.0009	14.4417	16.1459	10.6425	10.8884	11.5614
Nes	16.2828	16.3202	16.5863	16.0853	16.7597	16.6369	16.8698	16.5874	16.6372	15.9152	16.2538	16.4869
Zfp87	16.3368	16.4313	16.359	16.3012	15.8993	16.0408	15.9375	16.7722	16.9556	16.2098	16.4986	16.5875
Asna1	20.5974	20.4713	20.0881	21.4881	20.4282	20.3313	20.1866	20.0928	20.1275	20.8143	20.9115	20.9105
Ifit2	13.9093	14.013	13.7381	14.291	14.557	14.1987	13.2942	12.7916	13.0989	13.8474	13.6206	13.6716
Epb4.1l4b	15.1854	14.7359	14.8593	18.1082	15.7208	15.6468	15.4969	16.1927	14.0753	18.1178	17.4933	16.9037
Dgat1	18.2601	19.2758	18.7826	17.6057	17.9619	17.8044	19.3584	19.2827	19.8602	18.2575	18.002	17.8255
Fxyd5	14.0282	15.7385	15.0715	14.1595	14.3694	14.4798	14.8274	15.4262	15.5977	14.5657	13.825	14.422
Dpysl4	16.2283	16.9316	16.204	16.766	16.6673	15.8509	17.4749	17.4171	17.7608	17.9596	17.6868	17.296
Mknk2	20.1243	20.3818	19.7765	19.0528	19.1214	18.8071	20.452	20.4745	20.7803	19.2602	19.1059	19.133
Irf6	11.9663	11.7223	11.7866	11.9674	11.7935	11.7204	12.3884	13.1152	12.7215	13.0051	12.2217	12.7055
Ppt2	20.9616	20.8996	20.6865	21.0726	21.0801	20.8191	19.4951	19.6762	19.2941	20.7724	20.4425	20.3133
H2afb1	12.7007	13.368	13.3773	12.571	13.0141	13.3154	13.4509	13.281	13.4915	12.7722	13.1681	12.9118
Cdhr1	11.7547	11.1442	11.5387	12.0373	11.8854	12.7964	11.1792	11.0216	11.1639	11.566	12.3942	11.7847
Gar1	19.5762	20.1942	20.2516	19.8091	20.0985	19.1196	19.2043	19.3777	19.2601	18.9494	19.3807	18.8114
Crybb1	15.2534	14.837	14.1658	15.0556	15.4864	15.1468	15.1958	14.3733	14.8457	15.1692	15.5472	15.6853
Hus1	15.5007	15.5225	15.3347	16.8237	15.902	14.5979	14.8346	15.1349	14.5398	15.9869	15.6542	15.4352
Tnfrsf11b	12.1718	12.1284	12.0714	12.0978	11.9507	12.2382	12.1976	11.6257	11.8569	11.7403	12.5035	12.3246
Rlbp1	11.3691	10.7407	10.3406	11.2176	11.699	12.3075	11.3639	10.8358	11.0171	11.4659	11.447	12.3124
Fn3k	11.5765	11.424	11.6811	12.3851	12.5265	14.0471	12.4476	11.5266	11.7067	12.2842	12.5931	12.5508
Zfp276	15.9855	16.8453	16.2854	16.6414	16.4543	16.0328	17.3216	16.7183	17.091	16.6827	16.4375	16.1638
Nr5a1	18.0557	19.4332	19.0254	19.9836	18.112	18.6554	20.2562	20.2331	19.8908	21.2503	20.6872	20.4341
Mark3	19.6199	19.5327	19.2764	20.1065	19.4288	18.946	20.417	19.8859	20.1078	20.2416	19.9372	19.6292
Lhx2	10.3104	10.1553	10.5932	10.1458	10.3233	10.8745	10.7966	11.1646	10.5411	10.7387	10.4716	11.3114
Ufsp2	19.1768	19.1475	19.2668	20.0547	19.1351	19.7301	18.0264	18.6865	18.0868	19.4716	19.3531	19.3595
Prss8	13.2008	13.1051	13.2484	13.3909	13.1398	13.5088	12.9738	13.1664	12.8281	13.1899	13.4139	13.2544
Eci1	19.6833	19.6578	19.3467	20.0924	19.193	20.1716	17.1993	18.2977	17.1891	19.4212	19.0797	19.4299
Fem1b	21.8805	21.4919	21.3722	21.1277	20.635	19.5071	22.3555	22.2376	22.6321	20.4186	20.4233	20.5522
Slc7a5	18.9257	20.6051	19.244	20.2702	20.2579	20.1563	18.9038	18.7829	18.5512	20.9801	19.4197	18.3225
1110058L19Rik	18.5044	18.8383	19.1828	20.1031	19.1859	19.475	17.9905	19.389	18.5391	20.0679	19.8077	19.9706
Pgpep1	15.4877	15.4225	15.7639	16.7197	15.4207	15.6872	16.1929	15.6822	16.0999	15.8673	15.9884	16.1619
Ctcf	19.7364	19.1796	18.9395	20.88	19.7513	18.8103	19.5128	18.9054	18.9243	19.9209	19.6126	19.5663
Ogfod3	20.1408	20.6499	20.4762	20.3748	20.0864	20.6813	17.7477	18.5949	18.0855	19.8224	19.3131	18.9255
Agtpbp1	16.7154	16.9058	16.891	16.92	16.7446	16.6303	16.4962	16.6726	16.9091	16.821	16.6664	16.4119
Mtf1	16.7235	16.7335	17.003	16.5053	15.9142	16.6198	17.3259	17.8277	18.4176	16.4302	16.2399	16.3809
Dbf4	19.5613	19.7762	19.4994	20.2527	19.5148	18.7174	18.8108	18.5546	18.6147	19.1204	18.7926	18.8851
Rpia	19.9491	20.4861	20.2584	20.5872	19.7375	19.7882	19.5752	20.2938	20.2612	19.7501	19.9874	19.6856
Wdr33	19.7891	19.87	19.7425	20.0034	19.7317	19.0876	19.7024	19.8117	19.8483	19.9784	19.8517	19.6218
Recql	16.3388	16.3009	16.3722	17.9349	17.4101	16.2501	16.7274	16.1311	15.7574	17.1659	17.183	17.0277
Fcer1g	14.5768	15.3982	15.1956	14.3961	14.7699	15.5046	15.3463	14.842	14.9824	14.6585	14.6914	14.5665
Gtf2ird2	16.3124	16.3271	16.3612	15.8821	16.2305	16.255	15.9336	16.1244	16.2259	16.3283	16.2318	16.1076
Insl6	14.8383	15.2497	15.139	15.681	14.55	16.1997	14.485	15.4603	15.6711	15.051	14.7673	14.6829
Hbegf	14.1622	15.1779	15.3237	15.5447	16.1225	15.6789	14.7026	17.0197	14.163	18.4173	17.691	17.5301
Hsd17b2	11.752	11.6638	11.7674	11.4995	11.1366	12.4066	12.7779	13.4294	13.4875	15.1888	13.6722	14.9727
Cd5	11.5065	11.5118	11.6295	11.8151	11.4416	12.2548	11.71	11.1268	11.9726	12.0761	11.6341	11.9072
Cog1	16.8305	16.6628	16.2045	16.6529	17.0727	16.1924	17.6776	16.6884	16.9888	16.7307	16.813	16.8631
Nucb2	17.5805	18.7096	18.884	17.9545	17.6221	18.6658	19.0016	19.3295	19.7046	18.8233	17.8594	17.4766
Mpst	14.8427	14.4496	14.8644	14.7377	14.8267	14.3962	13.9932	13.9299	13.6107	15.0179	15.1979	15.0309
Foxg1	9.58244	10.4323	9.40583	9.37368	9.74078	9.73748	9.83351	9.73788	9.55977	9.38859	9.84978	9.3167
Smcp	11.7268	11.654	11.432	11.8094	10.9608	11.8319	11.4521	11.2218	11.4216	11.8529	11.402	11.6733
Wbscr27	15.4283	15.2136	15.0513	15.6591	15.404	15.4665	16.0245	15.2741	15.1468	16.7084	16.2926	16.2986
Gas8	15.3079	15.8834	15.8947	16.2002	15.2322	15.3566	16.3959	15.8391	16.2122	16.0133	15.7659	15.086
Zfp42	11.6235	13.0284	12.0759	12.4778	12.1938	12.1904	12.2139	12.7242	12.6088	13.2057	12.6697	12.6451
Lalba	13.6877	12.9978	13.5812	13.679	13.3158	13.4228	13.3591	12.9542	13.2402	13.1846	13.2324	13.4624
Ctsh	17.6228	19.2209	19.3115	19.3968	17.6749	19.5278	19.8724	21.2534	19.7244	22.4146	22.3708	22.3499
Hist2h2aa2	17.3038	16.7258	16.9524	17.3107	16.5483	16.5825	16.8356	17.734	18.2579	18.144	17.2625	17.77
Retnlb	12.2674	11.7816	11.7352	12.1733	11.6812	12.3732	12.0149	11.7593	11.6363	12.0633	12.1039	12.557
Prim1	19.4031	19.85	19.9121	20.8199	20.0211	20.1365	17.6908	18.6276	17.7961	19.0466	19.1087	18.9831
Tnnc1	13.3447	13.7334	13.1029	13.4867	13.2139	13.8514	14.1572	13.6255	13.8145	13.4621	13.241	13.3582
Adsl	19.1164	19.3866	19.2613	19.7503	19.3105	18.9147	18.1913	18.3475	18.1139	18.963	18.9389	18.6578
Pgam2	14.0711	13.4401	13.6703	14.3716	13.8466	14.0179	14.0771	13.9049	14.1262	13.7625	13.6948	13.7452
Fxyd3	14.5566	13.7793	13.9853	14.1992	14.6328	14.0588	14.8316	13.9312	13.9411	14.2004	14.2036	14.6516
Mbd6	15.4603	15.3542	15.0371	16.107	15.8211	15.6395	16.6638	16.1882	16.6928	16.9663	15.9727	15.6081
Fgf15	14.8153	14.0255	14.1585	13.6275	14.754	14.3638	14.635	14.2249	13.8708	14.1212	14.4962	14.6376
Bpifb2	13.8222	13.8753	13.9371	14.3974	13.6703	14.6989	13.7613	13.5557	13.7112	14.0462	14.083	13.9175
Gpr124	12.5754	16.2136	14.8155	13.407	14.0723	14.8113	12.6288	13.1035	13.0571	12.7235	12.5643	12.8277
Terf1	18.9411	18.1554	17.3505	19.8394	19.4538	18.7006	17.4668	16.858	16.6331	18.2648	17.5667	17.4081
Apool	18.0079	17.8963	17.9383	19.0681	17.3754	18.664	16.9427	17.9002	17.3786	18.446	18.149	18.3763
N6amt2	17.848	18.4171	18.5589	18.7584	18.1296	18.0492	17.2654	18.4033	17.8501	18.2147	18.354	18.2509
Mphosph8	18.6294	18.4826	18.6228	19.3897	19.1898	18.4041	19.8582	19.802	20.0781	19.949	19.4585	19.2793
Fam220a	16.1198	16.8832	16.5165	16.837	15.895	15.8804	16.4847	16.8733	16.8765	16.1734	16.1463	15.7637
Phf21a	17.972	18.1646	17.9532	17.3579	18.0039	17.3723	19.0713	19.0153	19.5438	18.8948	18.6624	18.213
Gbp3	12.2669	13.2448	13.1249	12.8677	12.4413	12.8475	13.0995	12.9064	12.7455	13.7757	13.0789	13.2371
Itga7	14.07	14.0169	13.5155	13.8597	13.6936	13.325	14.154	13.3253	13.8196	13.945	13.8989	14.5237
Cd97	17.4743	17.7618	17.9065	17.3584	17.5723	17.9562	17.1399	17.0671	17.382	17.3305	17.2532	17.2662
Slc47a1	13.7691	12.9268	13.4533	14.0993	13.3878	13.441	12.9267	13.0584	13.3182	13.5616	13.4886	13.7511
Gpsm3	13.5788	13.9916	14.2116	14.2676	13.6013	14.1888	13.3819	13.7533	13.8554	13.7193	13.5856	13.6655
Zfp275	19.1055	19.0383	19.3681	20.2754	19.7494	19.0808	19.5541	20.0237	19.3946	20.7023	20.5313	20.1384
Kctd9	15.9717	16.4573	16.5284	17.0355	16.5453	16.1939	15.9998	16.7353	16.1851	17.2937	16.8853	16.7941
Dusp16	16.8135	16.7283	16.2988	16.6532	15.3304	14.8331	17.1024	17.3802	18.3889	15.7829	15.2484	15.425
Adam19	15.0789	16.1252	15.5011	14.321	15.6134	14.8118	15.726	16.0617	16.4222	14.6626	14.8787	15.4772
Rad9a	16.0006	16.7804	16.4942	16.5759	16.2818	16.4258	16.2381	16.2446	16.3013	16.2109	16.0196	15.5668
Hgfac	11.7411	11.2269	11.4588	11.1344	11.2866	11.4541	11.8061	11.817	12.1284	11.355	11.4168	11.8644
Pde8a	21.9924	21.4272	21.4121	22.2205	21.0117	20.6308	21.3937	21.4268	21.2961	21.831	21.273	21.3735
Zfand1	14.0095	14.5134	14.6138	16.4146	14.7697	14.0439	14.012	14.8707	13.3359	16.3368	15.5293	14.9781
Jrk	15.9047	16.2137	16.5542	15.9233	15.7869	15.9842	16.0147	15.9844	16.221	15.4921	16.2373	16.0481
Fbxl8	14.5156	14.8927	15.0751	14.5912	14.342	14.6731	14.8954	14.7978	14.9576	14.6581	14.5836	14.445
Tpd52l1	14.7452	15.5167	15.7699	16.0773	15.4881	16.4346	20.0146	20.2145	21.4999	17.792	16.9716	16.944
Cav3	11.8736	12.5999	12.2215	12.1234	12.6507	12.8962	12.2112	12.0354	12.2637	11.8384	12.4737	12.2797
Kcnh1	13.9928	13.2447	13.6496	13.3279	13.5363	14.394	13.6502	13.012	13.4887	13.3913	13.3667	13.4666
Hoxb5	12.9367	12.3889	12.3607	12.7383	12.4236	12.8407	12.6956	12.5596	12.5076	12.9232	12.5746	12.4453
Psg23	14.5063	13.302	12.9993	14.3691	15.2511	16.2779	14.1165	12.889	13.3165	14.9976	14.8125	15.5561
Msc	16.3641	15.9228	16.4416	15.3568	15.7942	16.1029	16.2747	17.1139	17.1681	15.8046	15.8525	16.0425
Prl8a6	13.4203	13.125	14.1173	13.4818	13.0479	13.4975	13.8726	14.2758	14.3297	13.7069	13.7142	13.772
Myod1	14.2037	13.7737	13.8261	13.1744	13.8588	14.7818	14.357	13.7471	13.744	13.2216	13.9937	13.9595
Bcl6b	14.8591	14.5361	14.3078	14.1712	14.8976	14.6357	14.989	14.1396	14.4239	14.2262	14.9894	15.0375
Serpinb9g	7.90042	8.50082	8.05102	7.8224	7.45377	8.4136	7.3633	8.4035	8.02037	8.05608	8.02176	8.3286
Tnfaip6	25.6009	25.9496	25.4033	13.2358	13.0213	13.6476	23.7348	23.3403	23.8455	11.7269	12.5023	12.5635
Sp7	15.5479	15.357	15.4357	14.88	15.4131	15.8736	15.8764	15.498	15.3182	14.9888	15.3434	15.3191
Gtf2a1l	12.6658	12.3689	12.6925	13.1579	13.0276	13.3979	13.5301	13.1929	12.8921	13.9321	12.4531	13.0091
Kif5b	19.9681	20.1832	19.7599	17.6526	19.5394	17.8972	19.1406	19.817	20.3842	16.8993	19.7887	19.6634
Cab39	18.4334	18.1057	17.5787	18.9136	17.7373	16.8922	19.3594	18.5561	19.1388	19.0452	18.2169	18.4884
Stx7	17.7442	18.5614	18.087	18.2705	17.0531	16.8728	19.6404	19.601	19.9999	19.6205	19.2707	19.2762
Fabp2	12.2678	12.1678	12.1348	12.4955	11.3664	12.338	11.5035	12.0949	11.7589	11.4209	11.6327	11.7113
Mrpl42	21.4876	21.8573	22.1138	22.5541	21.825	22.2925	20.5629	22.0149	21.5588	21.5993	21.8638	22.1674
Xpo1	22.833	22.235	22.8418	23.8985	23.4324	22.0199	22.2411	22.0087	22.1075	22.5979	22.3873	22.304
Gde1	20.9967	21.4037	21.3452	21.2759	21.1387	21.1923	19.7781	20.1765	19.6967	20.6978	20.6153	20.4937
Slc16a2	17.1045	17.4789	17.5308	15.719	17.2763	18.0109	16.518	17.3436	17.8794	16.6755	16.8882	17.3327
Golga5	18.0046	18.0995	18.1072	18.9449	18.0585	17.389	18.4469	18.2915	18.2157	18.9696	18.538	18.3592
Rras	15.4236	16.731	16.268	16.1379	15.3386	15.7049	16.38	16.6828	17.29	16.4756	15.7724	16.1319
Lad1	14.2548	13.8103	13.9479	14.3023	14.3036	13.9675	14.1252	13.8311	14.3501	14.3573	14.4256	14.3672
Islr	17.315	18.4246	18.2453	17.0857	18.1127	18.0282	16.6341	16.2122	16.316	16.6134	16.9747	16.8838
Gng2	14.8707	14.8252	14.7442	15.0888	14.2946	14.481	14.4404	14.2149	14.6795	14.1933	14.338	14.4434
Copz2	15.5484	16.8175	16.2119	16.3476	16.0305	16.165	15.3675	15.9284	15.5896	17.09	16.7253	16.8769
Cxcl14	16.6548	19.0293	17.5044	16.4059	16.9397	18.1958	14.887	15.008	15.14	14.5315	13.9326	14.2995
Anapc7	20.8541	21.2549	20.6814	22.2346	21.2525	20.8372	20.6226	20.7332	19.9927	22.4848	21.9612	21.5008
Exosc9	17.7865	18.1057	18.1073	18.1662	17.5687	17.5283	17.2048	17.9018	17.8839	18.0197	17.9917	17.9425
Pik3r2	17.9879	18.0138	17.3967	18.4877	17.954	17.414	17.1494	17.2133	17.0135	17.9018	17.671	17.5387
Matn4	13.3401	12.7938	12.8003	13.3182	12.9515	12.8251	13.0419	12.7857	12.9415	12.7692	13.3171	13.1276
Ncf4	13.1958	13.0995	13.4463	13.2081	12.9344	13.4934	13.5472	12.9671	12.9632	12.995	13.1791	13.4149
Smarcd3	18.3652	18.7839	17.9299	18.1339	17.5348	17.2346	21.0512	20.2393	21.3029	18.46	18.1025	17.923
Pgf	14.5752	15.024	15.4571	14.8857	14.8491	15.0581	14.5348	14.729	14.6533	14.3313	14.7338	14.0987
Aspa	13.4715	12.6336	12.9843	13.0514	13.0544	13.4868	13.3147	13.3023	13.6923	13.4136	12.7581	12.912
Cutc	15.0541	15.1573	15.4661	15.8116	15.0794	15.2978	14.7283	15.5679	15.5769	15.1101	15.1634	15.2353
Emc9	14.6355	15.1616	14.8762	14.7509	14.5126	14.7802	14.7849	15.3723	15.8327	15.0919	15.2489	15.1213
Scnn1b	13.455	13.4073	13.2479	13.544	13.4226	13.5769	13.2944	12.8162	13.0379	13.3889	13.1442	12.864
Crlf1	15.9323	15.402	15.5849	15.111	15.8436	15.8309	15.9233	14.9089	15.4218	14.8032	15.9473	15.8964
Matn1	11.6261	10.5511	11.2469	11.3816	11.0244	11.5363	11.6105	10.5154	11.0535	11.3202	11.9386	11.6412
Lmo1	14.4801	15.021	14.7541	14.2683	13.8851	14.543	14.5271	14.7004	14.9082	14.2024	14.1858	14.3877
Ppbp	11.1188	12.0152	11.6908	11.7062	11.0662	11.5801	11.3735	11.9186	12.3078	11.5644	11.2517	11.2853
Cyb561d2	16.7214	17.7442	17.5804	16.744	16.6796	17.3305	16.7255	17.5508	17.5164	16.563	16.6029	16.8543
Ggta1	13.5339	14.0066	13.5132	13.7711	13.6347	13.4493	12.7756	13.2312	13.3234	13.68	12.6666	13.2006
Tekt2	12.7042	12.4334	11.9296	12.5103	12.2141	12.2913	12.6489	12.0217	12.3244	12.7569	12.4268	12.3453
Slc4a3	17.6676	18.313	17.6886	18.7026	19.0719	18.2975	17.7944	17.5967	17.0999	19.4245	18.5078	17.5789
Vnn1	15.8297	15.66	16.4294	16.7275	16.4247	16.0484	16.9148	17.9707	18.5333	19.1724	18.498	19.0531
Ripk4	13.9551	13.7007	13.3431	13.1583	13.6128	13.8809	14.482	13.3651	13.897	12.9908	14.0011	13.9187
Sdsl	16.0162	16.3699	16.0299	16.6981	16.5833	16.0174	16.8804	16.8408	16.4364	18.2285	18.2406	17.6255
Pus3	15.9242	16.0617	15.7384	16.3497	15.7529	16.0336	15.0954	15.9704	15.7498	16.243	15.3808	15.6264
Grem2	20.4681	20.887	21.3914	23.5282	22.2799	22.2941	19.3588	21.4211	19.4802	22.4793	22.9313	22.5586
Snca	16.5319	16.483	17.0836	15.7115	16.3535	17.0326	16.6097	17.7467	17.2183	16.2914	16.4641	16.238
Zc3h8	15.1533	15.1643	15.1394	15.9522	15.8137	15.1271	15.1219	15.2346	14.9019	15.8118	15.3957	15.0956
Foxa1	10.9308	11.1063	11.1172	11.2001	11.451	11.774	11.3757	11.4163	11.7197	11.1165	10.8812	11.3192
Fgf13	16.808	17.2088	17.5688	19.953	17.3345	17.809	15.9516	17.5369	16.2629	19.2928	18.6937	18.7037
Kcne3	14.1375	13.8959	14.2285	14.762	13.9232	14.7663	13.3662	14.1263	14.4193	14.4064	14.3317	13.6148
Nap1l3	13.5253	13.1293	13.1729	15.5914	13.3802	12.7719	12.1346	13.1958	12.4303	14.5801	13.8123	13.8227
Oxr1	16.8758	17.0957	17.4041	18.8215	17.4507	16.8677	17.7206	18.293	18.2402	19.0863	18.1733	18.4205
Hspa9	22.3915	22.3729	22.319	22.7338	21.898	21.4517	22.4143	21.2285	21.3305	21.8045	21.949	21.8616
Nudt4	20.796	21.5102	20.5485	20.8055	19.6798	19.6153	21.4894	21.3536	22.0004	20.0334	19.7468	19.8877
Prdx2	24.5669	24.9338	24.5938	24.8221	23.9102	24.2225	24.8613	25.0444	25.3267	24.4152	24.4557	24.5544
Grb2	18.9551	18.3401	18.2438	18.6936	19.4974	18.3984	19.2634	18.6904	19.2177	18.9718	18.9694	18.5546
Cbr2	13.4527	13.7678	13.8828	13.0432	13.3654	13.7906	13.0711	13.61	14.0967	13.1217	13.4432	13.389
Fbxo8	15.9063	16.7858	16.7443	16.8604	16.2398	17.0069	16.9227	17.3671	17.8679	17.6091	17.0346	17.3702
Dpt	13.7412	15.388	14.9474	12.8976	14.3088	15.5337	12.8519	13.4381	12.933	13.0059	12.7437	13.0559
Stk3	18.067	17.6461	17.2083	18.7803	17.4429	16.8371	17.4365	17.5596	17.4437	18.5287	17.8277	18.1334
Mtf2	20.3214	19.9104	19.799	18.4361	19.9131	19.0571	20.1742	20.2443	20.6355	18.3298	19.7239	19.7317
Irx3	20.1832	19.1512	18.3978	21.1934	18.2062	17.7957	17.2339	17.9284	17.4803	19.5073	18.8394	19.1191
Furin	17.8407	18.7521	18.1414	16.8978	17.474	17.2423	19.8188	19.3645	20.2918	18.9531	17.4569	17.9635
Aadat	12.6564	13.4515	13.2056	12.2857	12.8277	12.4141	12.8374	12.5412	12.8857	12.3804	12.4223	12.9296
Mtx1	21.2996	21.8323	21.539	21.8156	21.4969	21.253	20.7579	21.5005	21.1344	21.5386	21.4278	21.3734
Pcm1	18.0046	17.1366	16.7582	18.0561	17.037	16.2734	17.1815	16.8248	17.0588	17.9621	16.7748	16.9076
Srsf10	18.5262	19.1237	19.0855	20.8049	19.6934	18.0378	19.2867	18.9058	18.9762	19.4822	20.0239	19.6961
Dad1	24.055	24.8026	24.6014	23.7952	24.0366	23.8604	23.0622	23.5998	23.4939	23.3988	23.2675	22.9969
Osgep	18.8244	18.6741	18.9801	20.444	19.2667	19.1538	17.4249	17.763	17.0335	19.3172	19.2277	19.1073
Nup160	19.3031	18.6913	19.0196	19.5813	18.9624	18.2025	18.3939	18.1346	18.0409	18.2158	18.3075	18.2564
Oosp1	15.7735	17.2611	17.4767	15.9392	16.3332	16.3322	15.8144	15.6501	15.439	14.9666	15.6216	15.2411
Fzd2	18.0126	18.577	18.1528	17.7196	17.9056	18.0579	17.4155	17.3961	17.2022	18.3419	18.0632	18.1765
Rgl1	15.2975	15.0488	14.9854	15.6115	16.7385	16.0353	16.0763	15.4731	15.8931	15.3702	15.4637	16.7681
Isoc2b	13.6658	13.2843	13.6915	14.6454	13.7006	13.7623	13.2317	13.6455	13.1822	14.4548	14.7456	14.8574
Kdelr3	20.5063	20.9117	20.6723	21.0392	20.6711	21.2449	19.2361	19.8939	19.5196	20.1325	20.2198	20.2063
Ptpre	21.7313	22.2076	21.9961	21.5915	22.6701	22.2955	20.2953	20.5785	21.2929	19.6152	20.3378	19.3909
Cenpo	15.9157	16.5418	16.2824	17.025	16.3861	16.1708	15.4905	16.0294	15.7869	16.4293	16.6342	16.6683
Ccdc43	17.564	17.5478	17.538	18.6269	17.206	16.9654	17.6753	17.8699	17.7783	17.5366	17.6437	17.7274
Kcnip3	16.8008	16.4447	16.2107	16.2877	16.4547	16.5405	16.6526	17.0102	16.9855	16.8633	16.6437	16.8745
Wasf1	18.1618	18.0161	18.1511	18.5562	18.2077	18.5641	18.3605	18.997	19.3914	19.0382	18.4239	18.3423
Tfpi2	11.5743	14.7623	14.0955	11.0955	10.7524	10.9616	13.2537	14.4194	15.2904	11.5721	10.7179	11.9162
Svs6	11.5643	11.4894	11.6857	11.6735	11.1705	11.4078	11.0383	11.2429	10.7571	10.8812	11.027	10.9172
Cga	13.6632	14.0839	13.9245	12.7698	12.689	13.2462	13.4859	13.2947	13.6645	12.8143	13.1166	12.8766
Defa-rs1	16.5837	15.8111	16.2801	16.1122	16.6651	16.2199	16.3984	15.7679	15.8758	15.7039	16.9053	16.5189
Mybpc3	17.2343	17.0743	16.2278	17.5522	16.755	16.1928	15.0407	15.1227	14.1851	16.7368	17.0268	16.5284
Arhgef18	17.0119	17.0932	16.9619	17.6124	17.5671	16.4777	17.8742	18.2741	18.2552	18.5379	18.2273	18.0465
Gpr182	14.0376	13.9421	14.1146	14.1341	14.3987	14.9327	14.7875	13.8388	14.0934	14.2344	14.52	14.7347
Spic	12.6489	13.1349	12.6053	12.5419	12.6418	12.2549	12.8498	12.6683	13.1963	12.7694	12.7594	12.4008
Capza3	11.0112	10.9015	11.1582	10.8845	10.6624	10.8291	10.6402	10.6078	9.79102	10.9087	12.4225	10.297
Rax	15.7143	16.1026	16.4355	16.1678	15.9403	15.6833	15.9997	16.0611	16.1195	15.9943	16.5352	15.7409
Prss39	14.4282	13.8287	13.5	13.9989	13.8175	14.1417	14.052	13.8486	13.7765	13.603	14.0363	14.2001
Pdha1	18.111	19.2608	18.918	18.9835	18.2587	17.6247	19.376	18.9008	19.3072	19.5113	18.6656	18.746
Nudcd2	20.6227	20.0772	20.1308	21.6379	21.0609	19.9802	19.7136	19.3904	19.2844	20.7094	20.7928	20.708
Ncstn	20.1612	20.2926	19.6739	20.7033	19.7752	19.7085	20.1987	19.396	19.218	21.663	20.1611	19.7928
Tnfrsf12a	22.0724	22.1263	21.958	16.1394	16.3098	16.7488	22.6838	22.6147	23.2541	17.8933	17.1703	17.9089
Raly	19.3663	18.8785	18.7211	18.7512	18.7112	18.9794	17.6408	18.3309	17.9561	18.5823	18.5439	18.5916
Shfm1	23.2294	23.9017	23.732	23.8776	23.0517	23.0557	23.5715	24.013	24.0586	23.5866	23.2471	23.3574
Yipf5	22.4761	22.8364	22.7423	22.3061	22.485	22.7698	21.8711	21.9965	22.2702	22.2689	22.0596	21.9175
Trim8	21.8351	20.8081	20.3185	21.0667	20.529	19.9884	18.7639	17.8401	17.5599	18.4236	17.3282	17.4188
Dgka	14.1613	13.8543	13.5612	13.9188	13.7715	13.8652	14.8065	14.2565	14.7448	14.7708	14.2007	14.1625
Rtp4	16.0125	16.5008	16.2151	16.129	16.7293	16.3822	16.6045	17.1173	17.2346	16.8569	16.8524	17.0498
Limk2	14.4634	14.6153	14.7537	15.7766	14.8163	13.8137	15.707	14.8313	15.0033	16.5872	15.8555	15.7775
Cbfa2t3	17.2667	17.9511	18.9132	18.1065	17.2328	16.7409	17.0211	18.4016	16.7869	18.4833	19.2525	18.5215
Hint3	17.4919	16.9628	17.26	18.0548	17.2708	17.2621	16.4854	17.3575	16.7726	17.7559	17.4959	17.8509
Adcy9	19.7727	19.1128	20.178	20.0565	20.4852	18.8598	19.9168	20.3402	19.9264	22.5522	21.2331	20.9488
Traf3	16.3551	16.9371	16.3674	17.3482	16.7751	16.0275	16.6747	16.4371	16.7314	16.8953	16.2326	15.7759
Nrsn1	15.7934	14.9961	15.306	15.8499	15.6119	15.8618	12.4442	12.3902	12.535	11.9997	12.2993	12.6993
Mlf1	16.8856	16.7894	16.9453	18.8134	17.2275	17.4745	16.7612	17.076	16.1341	19.3764	17.9324	18.0926
Dnaja4	16.8169	17.4791	17.6303	15.6217	14.7726	13.8831	20.4947	19.3162	20.2702	16.2814	15.9605	16.5571
Taf6	19.1907	18.8745	18.8183	19.3486	19.0473	18.9819	18.3746	18.4163	18.4581	18.8504	18.6417	18.6685
Ncoa1	18.3398	17.7411	17.7846	17.9717	17.9166	17.4877	18.883	18.8521	19.0187	19.1328	18.7076	18.7148
Plin4	15.9594	16.3862	16.457	15.3332	15.4436	16.1643	16.5551	16.3042	16.9724	15.7298	16.0795	16.4795
Top3a	16.1086	15.7679	15.9098	16.4775	16.3198	16.6973	15.6471	15.1955	15.3572	16.5585	16.1942	16.1499
Ubox5	15.1053	14.9424	14.596	15.1431	15.0869	14.8185	15.0076	14.7578	15.0094	15.0156	15.0593	14.9274
Col11a1	17.3178	18.7286	18.3418	18.3398	18.2266	17.256	17.4654	17.607	16.5235	21.1636	18.8169	18.8039
Klf1	15.6647	15.3987	16.0367	16.4067	16.0474	15.07	15.5235	15.8514	15.8889	15.6988	16.0815	15.5188
Aldh1a7	18.0541	18.6039	18.5624	19.1785	21.856	18.3855	18.4927	19.542	20.6232	19.9972	20.1429	20.068
Cdh15	14.887	14.3664	14.3514	14.0534	14.4612	15.4807	14.6825	14.488	14.7267	14.4609	14.5705	14.5495
Avpr1a	12.7692	12.4168	12.5422	12.4872	12.5585	12.7145	12.7584	11.9404	12.3699	12.3127	12.1852	12.7441
Hoxd10	15.65	18.1654	16.0004	15.7904	15.2075	15.3773	13.2273	12.9642	13.0189	13.158	13.2425	13.9864
Zkscan14	15.3722	15.1364	15.4163	15.5416	14.8176	15.3198	15.1162	15.1789	15.4135	15.3515	15.4174	15.4572
Calml3	11.7557	12.3396	11.5723	11.9243	12.1982	11.9723	12.6449	12.0648	13.0714	11.4315	11.9214	11.5845
Il1f6	13.5178	13.4982	13.1336	13.1317	13.7348	13.7887	13.4341	13.5508	13.6159	13.569	14.045	14.0605
Slc17a6	12.5821	12.6107	12.0569	12.0074	11.7981	12.7366	12.3346	12.352	11.5759	11.7373	12.0204	12.2542
Gpr162	17.9265	17.3407	17.4407	17.0412	17.5988	17.4448	17.8706	17.5477	17.6005	17.5928	17.5689	17.6067
Slfn1	11.6483	11.7718	11.7605	11.2664	10.8583	11.9187	11.1953	11.6165	12.0189	11.3154	11.1564	11.2593
Kcnj1	12.1985	11.8454	11.9356	11.8394	12.5727	12.4501	12.3017	12.2386	12.4676	12.2897	12.6034	12.3323
Astn1	14.3193	14.4826	14.2692	15.1063	13.9223	14.5734	12.8602	13.8647	12.5016	14.9657	14.4233	14.03
Mafk	17.7139	17.4115	17.0564	17.2497	17.4256	17.4715	17.9607	17.5565	17.6393	17.8179	17.5041	17.6895
Clgn	14.6296	14.4844	14.033	14.6554	14.0624	14.6984	14.5559	13.141	13.529	14.5474	14.8496	14.7615
En1	9.48412	7.97784	8.23669	9.3374	8.80465	10.0159	9.8101	8.65465	8.26759	8.42271	9.54587	9.14657
Icam5	15.7408	15.5247	14.85	14.7423	15.5477	15.1084	15.555	15.2628	15.3631	15.0691	15.2203	15.3064
Phox2a	10.9196	10.4253	9.46573	9.7802	10.3535	9.77722	10.063	10.041	10.5329	10.5048	10.2608	9.8169
Rab2a	21.2558	21.9096	21.7559	22.7239	21.4657	20.9884	22.6251	22.0521	22.3831	22.6857	22.0731	22.1765
Ybx1	25.6732	26.2894	25.6696	25.3779	24.9399	24.0857	27.9517	27.0296	27.7492	24.8643	24.9505	24.9757
Gclm	18.5304	19.0832	18.3272	19.3146	18.2113	17.7421	18.6018	17.6774	18.4476	18.2942	17.8077	18.2383
Notch1	15.5444	15.7633	15.468	15.1878	15.0923	15.211	15.695	15.2566	15.3821	15.2108	15.4848	15.3503
Etv3	16.5933	15.6694	15.9569	16.568	15.567	14.9766	16.3117	16.6286	16.6428	16.8777	16.2404	16.3448
Sirt1	18.5725	17.5218	17.657	18.4698	17.2273	16.4334	17.9266	18.2984	18.2443	18.4921	17.8672	18.1909
Lcp2	13.5419	12.9434	13.7826	13.6462	12.9645	13.6174	13.662	13.6534	13.7294	13.7588	13.2929	13.4552
Tspan13	17.7059	18.2625	18.0151	18.0544	17.5797	17.4613	17.4864	17.939	17.7635	17.5672	17.6495	17.7327
Stk11	19.678	19.4889	19.2551	20.7171	19.914	19.0268	19.8424	18.8032	18.7055	20.4522	20.1473	19.4916
Hal	12.6861	13.435	13.2314	12.681	12.5464	12.1602	13.5073	12.6159	13.3212	12.4419	12.033	12.7406
Gnl1	19.2434	18.834	18.2959	18.8446	18.6681	18.1045	19.0415	17.8386	18.1934	18.68	18.4833	18.3544
Egln3	19.0932	17.5119	16.5228	13.4948	12.0432	12.4204	17.3777	17.0511	18.4001	12.2978	12.4122	12.3952
Spata6	15.9012	15.3048	15.3551	16.2929	15.534	15.0845	15.0586	15.5777	15.3272	16.0394	15.8004	15.7398
Cxcl9	12.3658	12.0433	11.5842	11.763	12.0668	12.3586	12.9014	12.093	11.9663	12.6268	12.3517	12.4159
Cyp2c50	11.977	11.9121	12.094	12.6255	11.4273	12.7603	11.4006	11.5914	11.7704	12.0258	11.4561	11.6514
Hao2	21.9042	21.4714	21.6887	20.3898	18.6167	19.3311	23.1823	22.7767	22.8369	21.5986	21.9295	22.4193
Ino80b	16.159	16.5139	15.4905	16.6934	16.3518	16.5365	16.7527	15.8397	16.1488	16.8994	16.3224	16.4899
Rmdn1	15.0686	14.7964	15.1523	15.9468	14.8431	14.5833	13.8325	15.2638	14.3922	15.4363	15.1338	14.9733
Clock	17.3487	17.3867	17.6436	17.4017	16.8807	16.153	18.686	18.2968	19.0344	17.4265	17.0842	17.1465
Tceanc2	14.8436	14.7586	15.2147	14.654	13.8589	15.0527	15.1338	15.7875	15.6289	14.8372	14.6243	14.8339
Mpdz	17.9858	17.9926	18.3551	18.2023	18.2306	17.6453	16.147	16.8573	16.8049	17.3341	16.6159	16.2491
Impa2	16.4407	16.1813	16.302	16.725	16.3402	16.4438	15.648	16.0824	16.0074	16.1581	16.1474	16.0936
Ptx3	23.1193	23.3495	22.9351	13.9615	13.393	13.1032	24.4413	22.7856	23.1549	13.9591	13.6865	14.1177
Trappc13	16.4794	16.8462	16.9145	18.1787	17.0864	15.0587	16.5304	17.0509	17.3449	16.9248	17.2899	17.4096
Acsm1	12.8019	12.7343	12.4241	12.6798	12.5672	12.8805	12.6437	11.9767	12.3877	11.8964	12.7656	12.3012
Hspg2	18.1934	20.2593	19.3006	18.292	18.3985	19.2774	18.6524	18.4975	18.9791	19.1936	17.9243	18.6837
Capn5	18.5764	18.3245	17.9419	19.687	18.7238	18.2574	16.3443	16.7138	15.6363	19.0755	18.7984	18.3403
Akr1c13	16.8158	18.133	17.8252	20.0614	18.8389	18.7188	17.3368	17.8706	14.3309	20.3552	19.6833	19.5426
Isl2	15.3851	15.1189	15.0392	15.409	14.5222	15.3102	14.347	14.7093	14.4826	14.4971	14.326	14.3281
Actn3	14.0748	14.2422	13.5991	14.0599	14.7856	14.2028	15.2807	14.7594	15.4924	14.2258	14.2701	14.7886
Gzmf	17.009	17.2686	16.9101	15.7651	16.2901	16.7738	17.1125	17.1315	17.2375	16.5422	16.4634	15.8409
Serpind1	14.9905	14.1716	14.6384	14.6366	14.4502	14.8877	14.5817	14.6376	14.4809	14.481	14.6688	14.3314
Alg13	16.1278	16.0188	16.0281	15.7138	15.1611	15.7116	15.679	15.8902	16.0759	15.0222	14.9705	15.2921
Adad1	10.3161	10.7861	10.2594	11.019	9.6755	10.3123	10.7167	10.9543	11.466	10.5688	10.3718	10.2916
Zfp33b	15.9797	15.5728	15.5815	16.2387	15.9698	15.9735	15.9114	15.3709	15.392	15.7987	16.0606	15.9801
Oas1c	12.4179	14.6217	13.9808	13.5638	13.7383	12.7209	12.077	10.8078	10.9504	12.2658	12.2077	11.7042
Arc	14.4542	14.1236	14.3186	13.3596	13.3901	13.9298	14.5388	13.679	14.0433	13.4923	13.6413	13.5393
Calcr	13.3787	11.9481	12.3008	12.6596	11.9123	12.5645	12.4675	12.5134	13.2584	12.5041	12.6017	12.2811
Cts6	10.2473	9.95901	9.98368	10.8029	10.1827	10.5276	10.1799	10.6294	10.359	10.6134	10.3882	10.7227
Rgs9	16.3009	15.6599	15.6146	15.7659	15.8933	16.0146	16.1784	15.7286	15.9149	15.8077	16.2655	15.932
Rab8a	18.9286	19.1199	19.3818	20.1241	19.496	19.3036	19.2635	18.9213	19.2325	19.3393	19.6212	19.5561
Kcmf1	19.5358	19.5416	19.2191	19.9365	19.0576	18.3281	19.7706	19.6195	19.9681	20.0418	19.5349	19.3986
Ttc36	14.0955	13.1907	13.0162	14.0853	13.9727	13.486	14.1459	13.4415	13.4066	13.5363	13.9501	14.1417
Inmt	11.4985	11.1562	11.0008	11.4438	11.4237	11.4484	11.6342	10.9126	11.4661	11.4386	11.502	11.8622
Fech	19.2251	19.3352	19.3225	19.9425	19.4054	19.0832	18.5648	19.6432	19.0831	20.4867	19.9091	19.8143
2810428I15Rik	18.8098	19.3722	18.8067	19.705	18.3723	19.0648	18.0089	18.4547	18.2483	19.1097	18.7912	18.9425
Rbms1	21.4829	21.9627	21.664	20.8098	20.4423	20.3764	22.1727	21.902	22.411	21.3376	21.6736	21.4937
S100a13	17.4815	17.2569	17.3402	17.5394	16.6684	17.1758	16.9396	16.8831	17.228	17.164	16.8975	16.9114
Slc38a3	16.8903	18.6168	17.1603	18.643	19.2572	19.0235	18.9908	19.5721	17.4066	22.7582	20.5091	20.0191
Apoc4	14.0739	13.3834	13.5449	13.5751	13.9366	14.3629	13.9952	13.8988	13.7219	13.9379	14.2129	13.9259
Cox7a1	14.203	13.0957	13.0499	13.8144	12.9938	13.8206	12.5161	13.7378	12.8281	14.406	14.1633	14.8207
Cd59a	16.8021	16.7313	16.4563	16.2617	16.516	17.2056	15.5242	16.0938	15.5033	16.2633	16.2163	16.3527
Pdgfa	17.3677	18.3836	17.4688	17.5506	18.0989	17.3268	18.2533	17.3152	18.3098	15.9749	15.5201	15.6585
Cdc42ep5	20.9181	21.253	20.7194	21.7315	20.34	20.4714	23.3141	22.9566	23.4631	22.5248	22.2249	21.9255
Pcbd1	17.5614	17.5966	17.2474	18.1524	18.1501	17.6184	18.4401	18.1296	17.8662	19.1416	18.7142	19.0205
Pank1	18.5953	18.1245	18.6094	20.317	18.9468	18.6633	19.1079	20.1533	19.5362	21.4245	20.621	20.7418
Cxcl16	16.654	17.2379	17.004	16.3387	16.5685	17.1968	16.6683	17.1243	16.9526	16.7151	16.5292	16.4143
Haus8	17.338	17.7561	18.0329	18.1515	19.0984	17.7264	18.1746	18.992	18.896	18.1558	18.4222	17.8723
Cops7b	17.4038	17.7606	17.6729	17.5037	17.6953	17.5723	17.7716	17.3995	17.7574	17.3873	17.8621	17.4233
Ngp	13.442	12.4932	12.6594	12.7372	12.7709	13.0811	13.3787	12.948	13.0059	12.5525	13.1561	12.6528
Lpar3	8.90232	9.56232	10.1442	10.1986	8.12354	9.46109	9.13591	8.7224	9.98612	9.09655	8.74308	9.33061
Cfi	13.0824	13.1569	13.2949	13.1407	12.8288	13.7094	13.0904	12.9178	13.1971	12.7069	12.6257	13.078
Dnajc5b	12.5127	13.0511	12.6369	12.951	13.186	13.651	13.2824	13.0349	12.9961	13.0546	12.9981	13.0166
Wdr83	15.0902	15.685	15.5255	16.163	15.7298	15.4495	15.6475	15.9901	15.8089	16.0959	15.6147	15.6499
Twist1	12.3949	13.8722	12.2615	12.2144	12.1413	12.4694	13.8803	13.558	13.6302	11.8783	11.6728	11.311
H2-Q2	7.59924	8.77678	8.43707	7.97301	7.61832	8.43896	7.42436	8.38842	9.7314	7.72543	8.1158	8.954
Krt4	15.4378	14.8159	14.9468	15.4025	15.2764	15.2848	14.9914	14.7342	14.685	14.9822	15.2402	15.5098
B3galnt1	21.0126	21.3771	22.0969	23.775	22.3513	22.5535	22.0724	22.5864	22.4318	23.7419	22.622	22.693
Nudt2	17.9846	18.5093	18.5755	19.9225	18.5672	18.9506	18.2079	18.4677	17.7635	18.9459	18.8691	19.2126
Scn1b	15.7646	15.8427	15.647	15.6899	16.1997	16.4833	16.9494	16.0343	16.1431	16.2257	16.1894	16.4216
Sgk2	13.2475	12.572	12.4161	12.7697	13.0611	12.5729	13.0349	12.8145	12.5093	12.7098	12.9724	13.2076
Spert	14.3996	14.3298	13.978	14.3742	14.2801	14.3003	14.7802	14.4941	14.9338	14.5019	14.3623	14.5584
Itgb7	16.0017	15.7761	15.5051	15.7355	15.6303	15.4188	15.0945	15.1947	15.1251	15.0782	15.3144	15.5046
Krt34	12.9915	13.7268	12.8224	13.2933	12.9584	12.9303	12.9641	13.2113	13.3664	12.9113	12.9732	12.9209
Tesc	14.666	14.9851	14.8663	14.0991	14.4351	14.7564	15.002	14.7508	15.298	14.1292	14.1147	14.1269
Omd	16.0557	17.0516	17.3424	18.4228	18.6535	19.7729	18.7709	19.8089	16.755	22.895	21.4549	21.5075
Spi1	13.2678	14.427	13.9785	14.3832	13.5264	14.3547	14.2027	14.5813	14.9923	14.3295	13.8678	13.3935
Psd3	18.2436	18.571	18.7498	19.831	19.2035	19.51	18.0044	18.4264	18.5213	19.1345	18.9619	18.8595
Sit1	12.1044	11.7052	10.9871	12.3319	12.6309	12.4756	12.8475	11.766	11.6337	12.3162	12.4589	12.7943
Aldh3a1	14.2881	13.3242	13.7747	14.5208	14.4742	14.6806	14.1985	13.612	14.1145	14.2316	14.1168	14.1183
Gfpt2	20.5552	20.8204	20.3282	19.2021	18.6256	18.51	20.4626	19.8731	20.2163	18.4736	18.4392	18.1843
Adcy8	12.3615	12.3999	11.9808	11.8281	11.3054	12.4154	11.5228	11.7414	12.1335	11.7451	11.9457	11.6562
Tbx15	14.2793	13.487	13.2477	13.7138	13.9388	14.1402	14.1046	13.1872	13.7986	13.4201	14.1763	14.1148
Trh	13.8986	13.505	14.3659	13.4595	13.326	15.1286	13.8406	13.9238	14.1363	13.1875	13.4529	14.042
Trim69	12.1268	11.9131	11.8667	12.6082	12.3235	12.3987	12.1158	11.7508	12.1456	12.0097	12.652	12.5405
[truncated: 18,812 more rows]
