# Supplementary material for: Molecular Genomic Study of Inhibin Molecule Production through Granulosa Cell Gene Expression in Inhibin-Deficient Mice
Source: Molecules. 2022 Aug 30;27(17):5595. doi: 10.3390/molecules27175595 (PMC9458043; doi:10.3390/molecules27175595)
Supplement: Supplementary file 1 [file molecules-27-05595-s001.zip › molecules-1887054-supplementary/Supplementary files/Table S6.xls]

## Sheet: INHA vs .WT-diff
Gene.symbol	ID	logFC	P.Value	adj.P.Val
Hdac5	1415743_at	-1.26082	0.0304	0.034939
Actg1	1415779_s_at	-0.761065	0.000662	0.005731
Lbr	1415829_at	0.679129	7.03e-05	0.002298
Agtr2	1415832_at	-1.77426	0.00371	0.012542
Dusp6	1415834_at	-2.48366	0.00369	0.012542
Sh2d3c	1415886_at	-0.825397	0.0071	0.017398
Isyna1	1415977_at	-1.12157	0.00142	0.008088
Acadm	1415984_at	-0.84352	1.78e-05	0.001345
Txnip	1415997_at	-2.00066	0.00949	0.019792
Hey1	1415999_at	0.747215	0.0213	0.029119
Mdk	1416006_at	2.06393	0.00609	0.016218
Sgk1	1416041_at	-2.02792	0.000827	0.006396
Prps1	1416052_at	0.754629	0.0121	0.022257
Cd34	1416072_at	-1.29464	0.00195	0.00917
Cd83	1416111_at	-1.16003	0.036	0.037846
Aqp1	1416203_at	1.01311	0.019	0.027545
Glb1	1416205_at	-0.699878	0.00673	0.017083
Sipa1	1416206_at	0.802876	0.0358	0.037768
Reps1	1416216_at	-0.989844	0.0272	0.032961
Fstl1	1416221_at	2.43256	0.00145	0.008165
Adh1	1416225_at	-3.18518	0.000469	0.004999
Tie1	1416238_at	-0.665853	0.0378	0.038753
Klhl13	1416242_at	-0.882513	0.0118	0.0221
Gja4	1416255_at	0.602575	0.0454	0.042056
Tk1	1416258_at	0.941416	0.00789	0.018191
Shcbp1	1416299_at	0.587373	0.00446	0.013662
Crip1	1416326_at	-1.08522	0.00545	0.015292
Mcam	1416357_a_at	1.02591	0.0136	0.023331
Mfsd10	1416358_at	0.591467	0.0484	0.043369
Dync1i1	1416361_a_at	-1.35955	0.0229	0.03008
Tmem97	1416376_at	1.26556	0.00487	0.014288
Gstm2	1416411_at	-0.945067	0.000395	0.004712
Nsmaf	1416412_at	-0.592198	0.0346	0.037027
Gabarapl1	1416418_at	-0.649371	0.0479	0.043139
Plin3	1416424_at	-0.823963	5.08e-05	0.001892
Bcl2l10	1416434_at	2.8922	0.000958	0.006862
Dctpp1	1416439_at	0.968535	0.00831	0.018725
Ier2	1416442_at	-2.66561	0.0296	0.034483
Aldh1a1	1416468_at	-2.34773	1.69e-05	0.001345
Ccng2	1416488_at	-0.839844	0.0122	0.022316
Lxn	1416503_at	-0.647108	0.0135	0.023265
Rnase1	1416523_at	-2.74458	0.00135	0.007972
Rab32	1416527_at	1.26831	0.00313	0.01153
Trrap	1416532_at	-0.678161	0.0309	0.035222
Dppa5a	1416552_at	2.78971	0.00183	0.008968
Melk	1416558_at	0.850606	0.00261	0.010502
Sall2	1416638_at	0.684799	0.00924	0.019541
Lig1	1416641_at	0.635818	0.00121	0.00755
Rfpl4	1416650_at	1.31644	0.0259	0.032036
Frzb	1416658_at	-2.67549	0.0016	0.00841
Plxnb2	1416683_at	0.648049	0.00718	0.017491
Tuft1	1416689_at	-1.37029	0.042	0.040597
Col5a1	1416740_at	1.52236	0.0236	0.030559
H2afx	1416746_at	0.675568	0.0223	0.029697
Zwilch	1416757_at	0.88723	0.0109	0.021064
Stk25	1416770_at	-2.60919	0.00146	0.008192
Mid1ip1	1416840_at	-0.758647	0.0178	0.026678
Cisd1	1416850_s_at	0.711024	0.00414	0.01319
Abhd8	1416863_at	0.720719	0.0152	0.02469
Tspan6	1416872_at	1.27534	0.00123	0.007572
Efna1	1416895_at	0.722394	0.00584	0.015944
Dlg3	1416918_at	-1.00921	0.0043	0.013476
Trp53inp1	1416927_at	-2.45466	0.0199	0.028111
Ppa1	1416939_at	0.589486	0.0387	0.039053
Ctgf	1416953_at	-3.03617	0.000636	0.005622
Pcsk1n	1416965_at	1.06156	0.00888	0.019137
Abtb1	1417000_at	-1.15665	0.00235	0.010002
Cyp17a1	1417017_at	-2.93737	0.00929	0.019572
Cdc6	1417019_a_at	0.965349	0.0156	0.024926
Orc6	1417037_at	0.621685	0.0144	0.024066
Bok	1417040_a_at	0.877843	0.00271	0.010747
Egr1	1417065_at	-2.64898	0.0468	0.042668
Tinagl1	1417109_at	-1.64093	0.00381	0.012633
Pmp22	1417133_at	1.32747	0.000383	0.004664
Dsn1	1417139_at	0.69891	0.0437	0.041355
Fam69b	1417147_at	0.868192	0.0102	0.020403
P4ha2	1417149_at	1.06826	0.00576	0.015858
Krt19	1417156_at	-1.49366	0.000934	0.006771
Tmem218	1417174_at	0.636847	0.000601	0.005466
Fah	1417220_at	-0.622715	0.0176	0.026486
Mmp11	1417234_at	-1.22381	0.0241	0.030851
Pdk4	1417273_at	-1.48108	0.0061	0.01625
Tulp2	1417276_at	-4.96362	7.36e-07	0.000474
Itpr1	1417279_at	-1.28155	0.00394	0.012804
Hs6st1	1417293_at	-0.766694	0.0108	0.020964
Smpdl3b	1417300_at	0.825003	0.0468	0.042678
Fxyd6	1417343_at	1.1322	1.91e-05	0.001345
Gpc1	1417389_at	0.783969	0.00959	0.019885
Elovl6	1417403_at	-1.55212	0.0156	0.024926
Sertad1	1417406_at	-0.943366	0.0391	0.039257
S100a1	1417421_at	-0.805547	0.0227	0.03001
Dnajc12	1417441_at	-1.05073	0.0496	0.043835
Tgfb3	1417455_at	0.848787	0.00443	0.013643
Fbxo25	1417535_at	-0.590634	0.0239	0.030761
Selenbp1	1417580_s_at	-0.826354	0.0155	0.024923
B9d1	1417596_at	0.792131	0.0125	0.022553
Itih2	1417618_at	-3.60276	0.00411	0.013122
Kcna5	1417680_at	2.26719	0.0133	0.023123
Rab38	1417700_at	1.50337	0.0392	0.039324
Arhgap6	1417704_a_at	-1.32859	0.0408	0.040108
Nr0b1	1417760_at	-3.78084	0.000268	0.004081
Ptgr1	1417777_at	-0.640572	0.000853	0.006497
Pla1a	1417785_at	3.1119	0.000162	0.003329
Ppfibp2	1417801_a_at	-1.0425	0.0174	0.026329
Slc8b1	1417811_at	-0.801049	0.0486	0.0434
Pla2g5	1417814_at	-1.23202	0.00675	0.017103
D17H6S56E-5	1417821_at	1.17265	0.000157	0.003259
Gpx7	1417836_at	0.727862	0.00228	0.00984
Fbxl15	1417855_at	0.700341	0.0391	0.039252
Gstt2	1417883_at	-1.35462	0.00184	0.008968
Slc16a6	1417884_at	1.24625	0.000529	0.005268
Pdxp	1417890_at	1.31397	0.0268	0.032664
Cnn1	1417917_at	2.86983	0.00124	0.007599
Ncapg2	1417926_at	1.07581	0.00251	0.010309
Il18	1417932_at	-0.77545	0.00454	0.01377
Rad51ap1	1417939_at	1.43608	0.0432	0.04114
Abhd3	1417946_at	1.00188	0.00612	0.016256
Ghr	1417962_s_at	-3.08374	0.00188	0.00906
Insig2	1417982_at	-0.688006	0.0347	0.037036
Unc119	1418123_at	-0.909637	0.0155	0.024892
Tgfb1i1	1418136_at	-0.780534	0.00745	0.017647
Lama1	1418153_at	0.749851	0.0347	0.037036
Kcne4	1418156_at	1.82182	9.16e-05	0.002633
Dbp	1418174_at	-1.57941	0.00904	0.019297
Cenpm	1418184_at	0.953833	0.00876	0.019058
Gstt1	1418186_at	-1.0971	0.00128	0.007742
Sdf2l1	1418206_at	-1.28292	0.0015	0.008282
Apof	1418239_at	1.64526	7.99e-05	0.002434
Entpd2	1418259_a_at	1.48485	0.0069	0.017231
Hunk	1418260_at	-1.94855	0.00132	0.007847
Loxl3	1418269_at	0.619196	0.0236	0.030559
Rad51	1418281_at	1.11678	0.00398	0.012843
Ifit2	1418293_at	1.24849	0.0016	0.008415
Gtf2ird2	1418343_at	-0.734237	0.0119	0.022139
Hbegf	1418349_at	-1.32641	0.00635	0.016567
Hsd17b2	1418352_at	-3.97688	0.000163	0.003329
Wbscr27	1418359_at	-0.95534	0.00514	0.014778
Prim1	1418369_at	0.861926	0.00306	0.011414
Adgra2	1418379_s_at	1.9866	0.0109	0.021064
Rad9a	1418404_at	0.597924	0.0219	0.029419
Tpd52l1	1418412_at	-0.838432	0.0207	0.02865
Tnfaip6	1418424_at	1.08668	0.027	0.032828
Stx7	1418436_at	-1.43955	0.000173	0.003412
Islr	1418450_at	2.01459	0.0192	0.027715
Mfap5	1418454_at	3.00172	0.0025	0.010304
Copz2	1418455_at	-0.694641	0.00404	0.012987
Cxcl14	1418456_a_at	3.01235	0.0018	0.008905
Emc9	1418474_at	-0.779904	0.0221	0.029603
Vnn1	1418486_at	-1.59613	9.94e-05	0.00266
Sdsl	1418490_at	-1.24099	0.000273	0.004098
Oxr1	1418501_a_at	-0.620482	0.0146	0.024208
Oosp1	1418531_at	3.01982	0.000377	0.004623
Ptpre	1418539_a_at	2.05057	0.0253	0.031575
Tnfrsf12a	1418571_at	-1.64253	0.00117	0.00743
Dgka	1418578_at	-1.06699	0.00719	0.017499
Nrsn1	1418588_at	3.93424	2.03e-06	0.000772
Plin4	1418595_at	-1.17427	0.0455	0.042068
Col11a1	1418599_at	-1.08189	0.032	0.035752
Aldh1a7	1418601_at	-1.1208	0.000873	0.006576
Hoxd10	1418606_at	2.82682	0.00076	0.006118
Ube2h	1418632_at	-1.25298	0.0356	0.037629
Hao2	1418654_at	-1.73655	0.00306	0.011419
Alg13	1418681_at	0.902826	0.0418	0.04051
Rbms1	1418703_at	-0.654218	0.00745	0.017647
Cox7a1	1418709_at	-1.25343	0.00803	0.018416
Pdgfa	1418711_at	1.25867	0.00734	0.017565
Pcbd1	1418713_at	-0.695583	0.0193	0.02775
Star	1418729_at	-3.13249	0.00678	0.017115
Omd	1418745_at	-1.7759	0.00695	0.01724
Cd55	1418762_at	-1.66064	0.00682	0.017154
Sct	1418805_at	2.88125	0.00121	0.00755
Aqp5	1418818_at	2.14387	0.00219	0.009717
Phlda1	1418835_at	-2.17375	0.00133	0.00786
Echdc3	1418862_at	-0.713553	0.00733	0.017565
Gata4	1418864_at	-1.75047	0.0461	0.042342
Nlrp5	1418882_at	2.33544	0.0219	0.029465
Igfbp1	1418918_at	2.24468	3.02e-06	0.000772
Akr1c14	1418979_at	-1.03607	0.0119	0.022139
Zp3	1419007_at	3.88471	0.0107	0.020886
Cyp2d22	1419039_at	-1.00821	0.0249	0.03137
Rhod	1419061_at	-0.923076	0.00684	0.017154
Brca2	1419076_a_at	0.638702	0.0238	0.030724
Gdnf	1419080_at	1.17472	0.000137	0.003036
Tnfsf11	1419083_at	-5.07697	0.000979	0.00695
Hoxd9	1419126_at	1.3079	0.000225	0.003813
Adat2	1419130_at	-0.738333	0.0122	0.022316
Tlr2	1419132_at	-1.04324	0.0318	0.035696
Akr1c18	1419136_at	-1.32768	0.044	0.04148
Fhl2	1419184_a_at	0.928024	0.0247	0.03125
Mlxipl	1419185_a_at	-0.758511	0.0197	0.02796
Tex14	1419240_at	-1.80991	0.000299	0.004301
Dut	1419270_a_at	0.773917	0.00118	0.007466
Creb3l1	1419295_at	1.81538	0.0174	0.026384
Heyl	1419303_at	2.37931	0.0029	0.011094
Sorcs2	1419358_at	3.71107	0.000101	0.00266
Mns1	1419402_at	0.806442	0.00691	0.017231
Smco4	1419403_at	1.05264	0.000226	0.003813
Nmb	1419405_at	1.59772	0.00496	0.014458
Dcxr	1419456_at	-0.972758	0.0271	0.032849
Clec14a	1419468_at	-1.78151	0.0105	0.020679
Fam19a5	1419489_at	1.53263	0.0325	0.035986
Nat8	1419520_at	2.12059	0.000953	0.006854
Comp	1419527_at	-5.55069	0.000198	0.003603
Mia	1419608_a_at	2.21433	0.000323	0.004325
Nupr1	1419666_x_at	0.911366	0.0228	0.03002
Prom1	1419700_a_at	-2.95479	0.00398	0.012838
Akap12	1419706_a_at	0.94791	0.0236	0.030559
Adam18	1419726_at	-0.756373	0.0231	0.030275
Cxcl5	1419728_at	1.60687	0.00115	0.007365
Rab26os	1419798_at	1.15231	0.0086	0.018907
Gab2	1419829_a_at	-1.48014	0.000271	0.004098
Timmdc1	1420329_at	0.667581	0.0159	0.025264
Cacna1s	1420442_at	2.06326	0.00145	0.008165
Aes	1420619_a_at	-0.622978	0.0095	0.019801
Vamp8	1420624_a_at	-0.670971	0.0152	0.024669
Krt8	1420647_a_at	-1.45462	0.0107	0.020832
Lbx2	1420714_at	1.5015	0.000826	0.006396
Myf5	1420757_at	-1.69581	0.0341	0.036763
Mgarp	1420774_a_at	-0.877428	0.00948	0.019785
Ptprf	1420843_at	1.03571	0.0405	0.039924
Il17ra	1420905_at	-1.06914	0.0472	0.042849
Lmo4	1420981_a_at	-0.802473	0.000434	0.004821
Col4a6	1421007_at	-1.58208	0.00675	0.017103
Dsc2	1421156_a_at	-1.56649	0.0168	0.025985
Pbx3	1421193_a_at	0.666685	0.0218	0.029419
Srm	1421260_a_at	0.621533	0.000597	0.005457
Irf9	1421322_a_at	-1.1532	0.000899	0.006654
Ajuba	1421344_a_at	-1.38478	0.00249	0.010304
H2-M3	1421358_at	0.957342	0.0218	0.02936
S100a6	1421375_a_at	-1.6096	0.00192	0.009133
Myo7a	1421385_a_at	-1.41162	0.00164	0.008507
Zik1	1421395_at	1.19469	0.0018	0.008905
Sytl2	1421594_a_at	1.51504	0.00228	0.00984
Tpst1	1421733_a_at	0.915359	0.00679	0.017117
Pip5k1b	1421833_at	-1.47761	0.00256	0.010429
Fgl2	1421854_at	0.816227	0.0263	0.032381
Mapk9	1421876_at	-1.11556	0.0301	0.034826
Cdc25b	1421963_a_at	0.901477	0.0122	0.022337
Cenph	1422016_a_at	0.88753	0.00383	0.012633
Gstm6	1422072_a_at	-4.21015	1.35e-05	0.001194
Rpl14	1422128_at	0.891388	0.00605	0.016198
Il13ra2	1422177_at	-1.62127	0.0165	0.025683
Mrvi1	1422245_a_at	1.55422	0.0392	0.039304
Actg2	1422340_a_at	4.09224	0.00017	0.003408
Acsbg1	1422428_at	-1.4683	6.52e-06	0.000904
Ephx1	1422438_at	-2.59835	0.000995	0.006992
Tcl1	1422458_at	2.28564	0.00443	0.013643
Nxn	1422466_at	0.867677	0.017	0.026115
Mogs	1422489_at	0.695427	0.0124	0.022492
Glrb	1422504_at	1.12924	0.01	0.020222
Casq2	1422529_s_at	3.13117	0.000909	0.006654
Ptprm	1422541_at	0.836297	0.00318	0.011621
Ndnl2	1422554_at	0.797903	0.000123	0.00289
Fam129a	1422567_at	-1.18944	0.00724	0.017532
Ampd3	1422573_at	0.876378	0.0134	0.023147
Tmem45a	1422587_at	1.15729	0.000547	0.005268
Rnase4	1422603_at	-0.982872	0.0468	0.042671
Nos3	1422622_at	-0.630079	0.00218	0.009702
Ly6h	1422625_at	0.643786	0.0402	0.039711
Fam111a	1422628_at	1.32572	0.0246	0.031179
Rassf5	1422638_s_at	1.17158	0.0344	0.036958
Ptch2	1422655_at	1.24265	0.0365	0.038075
Rnd2	1422670_at	-1.7078	0.000745	0.006041
Dgat2	1422677_at	0.994303	0.00422	0.013324
Inha	1422728_at	-12.382	2.35e-06	0.000772
Slc43a3	1422788_at	0.678756	0.000279	0.004128
Aldh1a2	1422789_at	-2.42031	0.00139	0.008011
Drd4	1422830_s_at	2.05693	0.000573	0.005363
Fbn2	1422831_at	-3.15157	0.0037	0.012542
Mertk	1422869_at	-0.933608	0.0112	0.021379
Hoxc4	1422870_at	0.912447	0.00109	0.007264
Recql4	1422922_at	1.357	0.0077	0.017923
Tnfsf9	1422924_at	1.01354	0.00466	0.013982
Fosl2	1422931_at	-1.93722	0.0481	0.043238
Irs1	1423104_at	-1.52278	1.2e-05	0.001194
Slc25a20	1423108_at	-0.650058	0.00379	0.012609
Atp1b3	1423126_at	0.721596	0.00765	0.017852
Fam213b	1423266_at	-0.912434	0.00562	0.015663
Coch	1423285_at	-6.01459	5.96e-05	0.002069
Mest	1423294_at	1.01735	0.0139	0.023606
Myadm	1423321_at	0.784486	0.0135	0.023265
Agt	1423396_at	1.07899	0.0244	0.031084
Asb4	1423422_at	-3.05304	0.00158	0.008364
Hs3st1	1423450_a_at	-1.67588	0.00326	0.011766
Decr2	1423495_at	-1.18566	0.0473	0.04288
Tagln	1423505_at	1.68307	0.00222	0.009758
Nid2	1423516_a_at	0.91895	0.0131	0.022977
Swap70	1423543_at	-0.963578	0.049	0.043584
Gatm	1423569_at	-0.587491	0.00092	0.006695
Lum	1423607_at	1.69448	0.0402	0.039766
Alpl	1423611_at	2.54773	0.00971	0.01994
Rasd1	1423619_at	-0.794697	0.0108	0.020964
Cenpq	1423620_at	0.669026	0.00376	0.012573
Cygb	1423630_at	2.08626	0.0012	0.007525
Bmp2	1423635_at	-4.07646	0.000564	0.00532
Col1a1	1423669_at	2.11775	0.00984	0.020043
Prr13	1423686_a_at	-0.921461	0.0144	0.02407
Igfbp4	1423756_s_at	2.27668	0.000313	0.004325
Tmco1	1423759_a_at	0.630705	0.00996	0.020158
Tmc6	1423770_at	-1.22954	0.011	0.02113
Prkcdbp	1423771_at	1.04833	0.00486	0.014288
Hibadh	1423780_at	-0.922833	0.00175	0.008826
Gypc	1423878_at	1.50405	0.032	0.035781
Olfml2b	1423915_at	-1.29079	0.00304	0.011414
Pdlim2	1423946_at	-1.64582	3.91e-05	0.001701
Bag2	1423948_at	0.600609	0.0401	0.039711
Nup37	1423969_at	0.727347	0.0139	0.023606
Aarsd1	1424006_at	0.620134	0.00112	0.007303
Gdf10	1424007_at	3.17005	0.000434	0.004821
Mfap4	1424010_at	2.24992	0.0227	0.029976
Arl6ip6	1424020_at	0.602745	0.0318	0.035689
Col4a2	1424051_at	1.44787	0.00899	0.019254
Oaf	1424086_at	1.48942	8.94e-05	0.002618
Mfsd7c	1424123_at	-1.7294	0.00982	0.020036
Rmnd5b	1424163_at	-1.10998	0.000226	0.003813
Tax1bp3	1424169_at	-1.08465	0.0012	0.007536
Ndc1	1424173_at	1.03303	0.0171	0.026142
Slc25a33	1424211_at	-1.28014	0.000455	0.004928
9030617O03Rik	1424226_at	0.81274	0.00953	0.019821
Sirt7	1424238_at	-0.636521	0.00931	0.019577
Arhgef3	1424250_a_at	-0.885134	0.00979	0.020017
Pomt1	1424284_at	0.935978	0.000739	0.006027
Depdc1a	1424292_at	1.19564	0.00722	0.017532
Dppa3	1424295_at	2.91587	0.000629	0.005597
Zfp219	1424301_at	-0.734338	0.033	0.036239
Rfc4	1424321_at	0.74981	0.0097	0.01994
Oplah	1424359_at	-0.910309	0.00567	0.015719
Lims2	1424408_at	1.50011	0.00653	0.016766
Slc25a38	1424418_at	-0.90846	0.0285	0.03379
Msrb2	1424433_at	-0.840497	0.00282	0.010973
1810065E05Rik	1424439_at	3.0988	0.00189	0.009078
Tm4sf5	1424445_at	-1.34538	0.00699	0.017265
Nectin2	1424456_at	-0.870121	0.0218	0.029419
Kdm4c	1424458_at	-0.727898	0.036	0.037875
Cst8	1424479_at	-1.24354	0.0483	0.0433
Oas1e	1424536_at	1.8621	0.00783	0.018082
9430015G10Rik	1424555_at	0.939832	0.00206	0.009382
Msto1	1424577_at	-0.756453	0.000474	0.005002
Cst12	1424627_at	0.74583	0.00289	0.011081
Plekhf1	1424671_at	-1.14276	0.0387	0.039053
Cyp2j9	1424677_at	0.782869	0.0427	0.040895
Creb3l3	1424688_at	1.41126	0.00303	0.011414
Calml4	1424713_at	2.44303	0.00735	0.017565
Mgat4b	1424720_at	0.614504	0.000413	0.004737
P2ry14	1424733_at	-1.23852	0.00111	0.007265
Bcam	1424791_a_at	-1.88328	0.00809	0.018488
Nat8f5	1424811_at	1.01483	0.0457	0.042156
Tor4a	1424829_at	-1.22666	0.00113	0.007319
Gstm4	1424835_at	-0.727386	0.00858	0.018907
L2hgdh	1424858_at	0.612971	0.024	0.030807
Bst2	1424921_at	0.72769	0.0192	0.027675
Myc	1424942_a_at	-1.87769	0.0014	0.008052
Haus1	1424955_at	0.633285	0.00193	0.009147
Ces2g	1424968_at	-2.33083	0.00304	0.011414
Spdl1	1424971_at	0.880071	0.00141	0.008053
Otor	1425083_at	1.62065	0.0381	0.038829
Smagp	1425108_a_at	0.715827	0.00101	0.007035
Gatc	1425211_at	0.637855	0.0123	0.022453
P2ry6	1425214_at	0.897585	0.0155	0.024911
Rgs11	1425245_a_at	-1.71222	0.025	0.031464
Rasgrp4	1425380_at	-1.5322	0.00963	0.0199
Fam84a	1425452_s_at	-3.20324	0.000218	0.003813
Plp1	1425468_at	1.1497	0.0295	0.034437
Col4a5	1425475_at	-1.87749	0.0015	0.008256
Mylk	1425504_at	1.20076	0.0124	0.022471
Mark1	1425511_at	-1.55152	0.0131	0.022961
Cd74	1425519_a_at	-1.02143	0.00158	0.008373
Anxa5	1425567_a_at	-0.809492	0.00166	0.008599
Emcn	1425582_a_at	1.88783	0.0379	0.038753
Lamc3	1425594_at	4.05586	0.000279	0.004128
Rabep2	1425602_a_at	-1.205	0.000595	0.005457
Cep290	1425642_at	0.898962	0.000563	0.00532
Enpp5	1425702_a_at	-0.624085	0.0337	0.03652
Tacc2	1425745_a_at	-0.585982	0.0156	0.024926
Ung	1425753_a_at	0.880029	0.00352	0.012293
Bcat2	1425764_a_at	-0.819946	0.0217	0.029309
Txk	1425785_a_at	-0.612669	0.0309	0.035235
Csrp1	1425811_a_at	1.23988	0.000117	0.002853
Id1	1425895_a_at	-1.69063	7.83e-05	0.002418
Hexim1	1425937_a_at	-0.863758	0.0236	0.030559
Hspb1	1425964_x_at	-1.75419	0.00254	0.010397
Wt1	1425995_s_at	-2.61548	0.00136	0.008003
Gem	1426063_a_at	-2.46642	0.00143	0.008136
Tmem216	1426217_at	0.906756	0.019	0.027575
Rbp4	1426225_at	4.58534	3.75e-05	0.001675
Glul	1426236_a_at	-0.675011	0.0169	0.026086
Pros1	1426246_at	-1.03432	0.0297	0.034579
Ifi27l2a	1426278_at	-1.14632	0.0161	0.02533
Krt20	1426284_at	-2.17728	0.00144	0.008148
Lama2	1426285_at	1.88504	0.00441	0.013643
B4galt7	1426304_x_at	0.770932	0.0386	0.039002
H2afy2	1426363_x_at	0.616895	0.000588	0.005444
Rin2	1426368_at	-2.34331	6.97e-05	0.002294
Lzts2	1426409_at	-0.938023	0.00398	0.012838
AW549877	1426459_s_at	-0.635927	0.0179	0.026712
Dnajc9	1426473_at	0.614474	0.0185	0.027147
Cnpy3	1426479_a_at	0.607847	0.00887	0.019134
Tor1a	1426515_a_at	0.85121	0.00694	0.017231
Lpin1	1426516_a_at	1.06958	0.0182	0.026941
Btg4	1426520_at	1.56282	0.0211	0.028983
D230025D16Rik	1426521_at	-0.915887	0.0169	0.026078
Olfm1	1426562_a_at	-2.37549	0.000314	0.004325
Me2	1426573_at	-1.01945	0.00163	0.008507
Gm7120	1426607_at	1.4077	0.00355	0.012332
Ypel3	1426624_a_at	-0.781998	0.0358	0.037768
Kctd14	1426632_at	1.53659	0.00671	0.017062
Srebf1	1426690_a_at	0.652471	0.00693	0.017231
Slc6a15	1426712_at	1.38968	0.000786	0.006253
Lgals3	1426808_at	-1.51728	0.0212	0.028999
Mki67	1426817_at	0.680423	0.00579	0.015861
Arrdc4	1426818_at	-1.55908	0.00954	0.019821
Fmnl3	1426825_at	0.80585	0.00113	0.007319
Jup	1426873_s_at	-1.66358	0.00168	0.008644
Rfwd2	1426912_at	-0.798018	0.0154	0.024809
Marveld2	1426914_at	-0.604414	0.00835	0.01876
Dapk1	1426915_at	-2.21707	0.00105	0.007149
Col6a2	1426947_x_at	1.17122	0.0333	0.036361
Pcsk6	1426981_at	0.761423	0.00358	0.012387
Scara3	1427020_at	1.31336	0.00923	0.019541
Abi3bp	1427054_s_at	1.53985	0.00269	0.010719
Tmem184b	1427059_at	0.726536	0.014	0.02373
Pcmtd2	1427074_at	-1.14271	0.0163	0.025569
Mpeg1	1427076_at	1.32419	0.0127	0.022635
Pole2	1427094_at	0.762745	0.00723	0.017532
Slfn4	1427102_at	0.745286	0.0151	0.024652
Armcx4	1427167_at	1.10295	0.00481	0.014227
Efemp1	1427183_at	-1.15049	0.00726	0.017565
Krt79	1427352_at	3.03752	3.04e-06	0.000772
Tmprss13	1427477_at	-2.70185	0.00372	0.012549
Arsi	1427508_at	1.37397	0.00585	0.015944
LOC624295	1427514_at	-1.23388	0.00858	0.018907
Gm9798	1427593_at	0.981002	0.0184	0.027101
Ccrl2	1427736_a_at	-1.02439	0.00455	0.013775
Col3a1	1427883_a_at	1.07356	0.0283	0.033687
Pom121	1427886_at	0.609416	0.0362	0.03793
Srpx2	1427919_at	4.792	3.84e-06	0.000772
Rdh9	1427963_s_at	-1.69005	0.00137	0.008011
Rasl10a	1427975_at	1.72448	0.00085	0.006488
Col16a1	1427986_a_at	0.759343	0.00805	0.01842
BC028528	1427996_at	0.794845	0.017	0.026131
Hat1	1428061_at	0.688995	0.00491	0.014348
Slc38a4	1428111_at	2.90024	0.000538	0.005268
Oxct1	1428140_at	0.598659	0.0325	0.035986
Eml2	1428173_at	-1.3053	0.0255	0.031776
P4htm	1428211_at	0.732242	0.0152	0.024652
1600012H06Rik	1428217_at	-0.90063	0.0053	0.015011
Mfsd2a	1428223_at	1.62667	0.000912	0.006654
Ppm1m	1428351_at	-1.05559	0.00725	0.017536
Tdrp	1428357_at	-0.745581	0.00845	0.018894
Asb2	1428444_at	1.18152	0.0236	0.030559
3110043O21Rik	1428468_at	-0.739707	0.0366	0.038122
Reep4	1428478_at	0.797313	0.00306	0.011414
Mir22hg	1428562_at	-1.08052	0.0161	0.025375
Basp1	1428572_at	1.4121	0.000142	0.003093
Fmnl2	1428579_at	-0.740149	0.00417	0.013235
Bmyc	1428669_at	-0.596013	0.00182	0.008964
2200002D01Rik	1428671_at	-1.49096	0.000542	0.005268
Rftn1	1428696_at	0.78133	0.0014	0.008052
Thumpd2	1428726_at	-0.632972	0.0445	0.041699
Tmem86a	1428758_at	-0.889846	0.00855	0.018907
Dmkn	1428781_at	-3.82624	0.000666	0.005731
1600002H07Rik	1428832_at	0.696979	0.0136	0.023327
4930406D14Rik	1428833_at	-1.57233	0.00302	0.011364
Filip1l	1428861_at	-1.43235	0.00108	0.00725
Pdgfrl	1428896_at	-1.1166	0.0204	0.028468
Tril	1428922_at	1.68564	0.000772	0.006173
Mt2	1428942_at	-1.4514	0.0131	0.022977
Rwdd2a	1428963_at	0.716554	0.00822	0.01863
Chst8	1428977_at	0.678196	0.000297	0.004281
Pir	1429001_at	0.932651	0.0193	0.027715
Slc35b2	1429007_at	0.600013	0.0264	0.032436
Mtcl1	1429053_at	-3.03056	0.000194	0.00359
Shtn1	1429055_at	-2.87131	2.1e-05	0.001415
Dip2c	1429064_at	-0.745522	0.000666	0.005731
Me3	1429071_at	-0.868465	0.0323	0.035873
Gdpd2	1429076_a_at	-2.81772	0.0105	0.020675
Vkorc1l1	1429092_at	0.737684	0.0419	0.040555
Mettl18	1429137_at	0.764178	0.045	0.041861
Tmem178	1429175_at	-1.85673	0.0159	0.025196
Tenm3	1429178_at	1.54682	0.0199	0.028159
Camk2n2	1429204_at	1.40581	0.000297	0.004281
Adamtsl2	1429214_at	2.35945	0.00151	0.008289
Paqr3	1429216_at	0.889471	0.0103	0.020477
Galnt15	1429235_at	-2.06495	0.0472	0.042842
2610524H06Rik	1429244_at	0.611156	0.0421	0.040652
Tmem238	1429261_at	0.896233	0.00147	0.008199
Syce2	1429270_a_at	1.35988	0.000917	0.006681
Bmper	1429273_at	0.864007	0.000503	0.005152
Cenpl	1429326_at	0.84414	0.041	0.040144
4930579G24Rik	1429364_at	0.762486	0.0386	0.039024
Nlrp14	1429409_at	2.85772	0.023	0.030187
Rasl11a	1429444_at	-1.21304	0.0289	0.03404
Evc2	1429447_at	0.816088	0.00226	0.00984
Tmem107	1429495_at	1.27562	0.0121	0.022257
Fam69a	1429503_at	1.38231	0.00611	0.016251
6230424C14Rik	1429543_at	1.44248	0.0194	0.027797
Mcm8	1429557_at	1.24683	0.00346	0.012141
Prpf18	1429614_at	-0.752151	0.0231	0.030259
Fam198b	1429637_at	-3.849	2.29e-05	0.001419
Zfand4	1429642_at	1.07257	0.00601	0.016153
Rhobtb1	1429656_at	-2.03923	0.017	0.026105
Bbs5	1429762_a_at	0.705071	0.00229	0.00984
Aunip	1429812_at	0.948452	0.0418	0.04051
4633401B06Rik	1429822_at	-1.18607	0.0305	0.035032
Megf10	1429841_at	-1.64218	0.00118	0.007463
5830443J22Rik	1429902_at	-0.815633	0.00444	0.013646
4930502E18Rik	1429934_at	3.23081	7.25e-05	0.002307
Reep6	1430128_a_at	0.806038	0.00216	0.00966
4930588G05Rik	1430175_at	-1.82794	0.0234	0.03046
4833414E09Rik	1430183_at	-2.74304	0.00761	0.017799
Me1	1430307_a_at	-1.11576	0.00385	0.012669
5530402H23Rik	1430345_at	0.823966	0.018	0.026761
Cnot7	1430519_a_at	-1.16229	0.0441	0.041529
Mro	1430588_at	-2.62619	0.0104	0.020606
Oip5	1430617_at	0.592775	0.022	0.029524
4833423F13Rik	1430622_at	-1.87564	0.00291	0.011134
9430037O13Rik	1430663_at	1.55197	0.012	0.022204
Nuf2	1430811_a_at	1.07992	0.00853	0.018907
Spc24	1431087_at	1.00771	0.00873	0.019046
1110006E14Rik	1431094_at	-1.04786	0.0243	0.03103
Chp2	1431130_at	1.44864	0.0445	0.041699
Arhgap18	1431133_at	-1.66868	0.029	0.034089
2610507I01Rik	1431141_at	-1.94519	0.0126	0.022626
2700046G09Rik	1431163_at	-1.30347	0.000312	0.004325
Nat8f3	1431325_at	1.02409	0.0375	0.038537
Wfdc1	1431335_a_at	2.02981	0.00747	0.017647
Card19	1431359_a_at	0.641892	0.0138	0.023561
Lrrk2	1431394_a_at	-1.42644	0.0215	0.029246
4933436F18Rik	1431499_at	-0.965501	0.0407	0.040055
Rgl3	1431829_a_at	-1.50958	0.00158	0.008364
Mtfr2	1432013_a_at	1.4002	0.0135	0.023258
Tlcd2	1432282_a_at	1.1733	0.0139	0.023606
Muc16	1432358_at	-1.08583	0.0465	0.042563
Rfc3	1432538_a_at	0.663214	0.0274	0.033067
Fam183b	1432556_a_at	2.06877	0.000175	0.003412
Pamr1	1433529_at	-1.3445	0.0166	0.025809
Lrp11	1433536_at	-5.00918	1.83e-06	0.000772
Stradb	1433544_at	-0.925375	0.00699	0.017265
Ypel5	1433593_at	-1.17554	0.0232	0.030318
Hoxd8	1433638_s_at	1.68251	0.00149	0.008251
Pde3b	1433694_at	2.46494	0.000409	0.004737
Lhfp	1433776_at	1.72645	0.0127	0.022658
Snhg3	1433789_at	1.14811	0.0313	0.035432
E330034G19Rik	1433798_a_at	2.40485	0.014	0.023736
Dars2	1433838_at	0.591525	0.023	0.030213
Fat1	1433857_at	-1.06537	0.000687	0.005835
Espl1	1433862_at	1.09113	0.000708	0.005936
Gyltl1b	1434007_at	0.605927	0.00978	0.020014
Tle1	1434033_at	-1.40614	0.0233	0.030444
Fam214b	1434059_at	-1.52627	0.022	0.029527
Mcm2	1434079_s_at	1.06507	0.0127	0.022626
Slc35e1	1434104_at	0.657876	0.00694	0.017231
Parp11	1434139_at	1.08472	0.0429	0.040948
Khdc1b	1434164_s_at	2.96022	0.0132	0.023041
Dcaf12l1	1434170_at	-1.28831	0.0158	0.025121
Lysmd3	1434174_at	-0.605266	0.0264	0.032414
Gm12942	1434193_at	-0.739111	0.0374	0.038484
Prss35	1434195_at	-0.704499	0.0233	0.030438
Pdp1	1434228_at	-1.75796	0.000321	0.004325
Upk3b	1434237_at	-2.27856	0.0027	0.010722
Fam84b	1434301_at	-1.37911	0.00381	0.012633
Tfe3	1434318_a_at	-1.18628	0.00117	0.007431
Fez2	1434348_at	-1.00413	0.0018	0.008905
Snx33	1434361_at	-0.600808	0.0102	0.020452
BC055324	1434365_a_at	0.912621	0.00248	0.0103
Fam234a	1434387_at	-1.36243	0.000427	0.004804
Crybg3	1434410_at	0.888635	0.00203	0.009307
Foxred2	1434414_at	1.48708	0.00166	0.008615
Fam221a	1434428_at	-0.76543	0.0357	0.03776
Elmo3	1434489_at	-0.591821	0.0072	0.017505
Zar1	1434494_at	1.64672	0.00223	0.009758
Phkb	1434511_at	-0.667234	0.0399	0.039627
Aard	1434528_at	-3.10371	3.68e-05	0.001675
Tmem170b	1434556_at	-0.589265	0.00619	0.01637
Bend3	1434570_at	0.698754	0.00534	0.015082
Egflam	1434647_at	1.75126	0.00144	0.008157
BC030867	1434711_at	0.780917	0.0245	0.031133
Gramd1c	1434725_at	0.878438	0.0122	0.022311
Rad54b	1434734_at	1.11889	0.0331	0.036306
Ckap2	1434748_at	0.606359	0.000549	0.005268
Dnajc16	1434781_at	0.6035	0.0447	0.041712
Palb2	1434808_at	1.47521	0.00193	0.009147
Mapkapk3	1434815_a_at	-1.29023	0.0463	0.042491
Mdc1	1434837_at	0.71791	0.00489	0.0143
Dennd4c	1434846_at	-0.889934	0.0474	0.042896
Hirip3	1434936_at	0.912548	0.00839	0.018803
Ccl27a	1434962_x_at	-1.12748	0.0133	0.0231
Enkd1	1434981_at	0.841903	0.0206	0.028626
Rab39b	1435014_at	0.590764	0.0379	0.038753
Wdr7	1435028_at	-0.764463	0.0378	0.038743
Zfyve1	1435071_at	-1.35493	0.0175	0.026433
Fam57a	1435076_at	1.03922	0.00295	0.011242
Arhgap22	1435108_at	-0.864867	0.0241	0.030851
Wdhd1	1435114_at	0.738005	0.0153	0.024738
Fndc5	1435115_at	1.94377	1.33e-05	0.001194
Tvp23a	1435130_at	1.04909	0.000229	0.003827
BC034090	1435175_at	0.765059	0.0226	0.02991
Gm5817	1435198_at	-0.925574	0.0174	0.026384
Plxnb1	1435254_at	-0.853662	0.0101	0.020379
Emilin2	1435264_at	2.31879	0.000678	0.005813
Kctd15	1435339_at	1.74768	0.002	0.009211
Sema3g	1435361_at	1.035	0.00455	0.013775
Zkscan16	1435407_at	0.697455	0.0103	0.020463
Slc35g1	1435452_at	0.589153	0.0195	0.027866
Helz2	1435454_a_at	-0.606413	0.0428	0.040922
Plcxd2	1435462_at	-2.20435	7.13e-05	0.002304
Smim14	1435464_at	0.701583	0.0082	0.01863
Qsox2	1435469_at	0.729102	0.00198	0.00919
Ralb	1435517_x_at	1.03743	0.0465	0.042563
Adgrb2	1435558_at	0.721518	0.0489	0.043516
Fam19a4	1435610_at	3.7723	9.16e-05	0.002633
Rpl12	1435655_at	0.846284	0.00913	0.019392
Tmem237	1435661_at	0.737417	0.00799	0.018366
AI448005	1435673_at	0.91855	0.00857	0.018907
Gemin7	1435764_a_at	-0.697983	0.00091	0.006654
D830012I24Rik	1435822_at	-0.829599	0.00849	0.018907
Gbp2	1435906_x_at	-2.20457	0.00521	0.014848
Frmd5	1435956_at	-0.803206	0.00579	0.015861
Hdgfrp3	1435977_at	0.863657	0.0185	0.027181
Gsg1l	1436013_at	1.95363	0.00177	0.008848
Aars2	1436017_at	0.766982	0.0351	0.037309
Plekhd1	1436035_at	0.616646	0.044	0.041505
Ctif	1436047_at	0.604902	0.0214	0.029133
Lppos	1436187_at	-1.08959	0.0246	0.031218
Man1c1	1436193_at	0.622823	0.0492	0.043654
C030046G05	1436196_at	-0.691128	0.0127	0.022626
Tle2	1436244_a_at	-1.88381	0.00746	0.017647
Fam171b	1436350_at	1.10596	0.0233	0.030447
Srbd1	1436375_at	-2.88515	0.00076	0.006118
Kank4	1436425_at	1.70282	0.00132	0.007847
Fen1	1436454_x_at	0.696043	0.0406	0.040008
Apoa4	1436504_x_at	0.933394	0.0052	0.014848
Gpc4	1436514_at	-1.58549	0.00356	0.012349
Kazald1	1436528_at	-0.886297	0.0303	0.034931
Gm11744	1436657_at	-1.65592	0.00523	0.01487
Ltbp4	1436665_a_at	1.48148	0.0195	0.02782
Mmgt1	1436706_at	0.991766	0.0306	0.035076
Zswim4	1436710_at	-0.822123	0.00599	0.016136
Arhgef39	1436725_at	1.1798	0.00234	0.00998
Nlrp4f	1436794_at	2.24024	0.00282	0.010973
Snhg4	1436796_at	0.808819	0.0064	0.016598
Unc45b	1436939_at	-1.14434	0.000732	0.006012
Chchd10	1436990_s_at	-1.43882	0.000188	0.003556
Etnk2	1437040_at	-0.865511	0.00644	0.016653
Stxbp2	1437048_x_at	-0.601349	0.0132	0.023037
Osbpl8	1437069_at	-1.14684	0.00733	0.017565
Padi6	1437084_at	3.01265	0.0174	0.026329
2210408K08Rik	1437087_at	0.593408	0.00838	0.018797
2810474O19Rik	1437110_at	-1.48489	0.0438	0.04142
Nlrc5	1437176_at	0.983153	0.0444	0.041641
Mreg	1437250_at	-1.50839	0.00104	0.007139
Wdr47	1437257_at	-1.31152	0.0146	0.02417
Igf1	1437401_at	0.830939	0.0288	0.03404
Nup85	1437520_a_at	0.670521	0.0236	0.030559
D430020J02Rik	1437655_at	1.12002	0.0069	0.017231
Omt2a	1437732_at	1.10872	0.00175	0.008826
Fam46a	1437868_at	-2.14772	0.00183	0.008968
D030029J20Rik	1437885_at	-0.788041	0.00342	0.012072
Bgn	1437889_x_at	1.73761	0.0108	0.020991
Rbm45	1437904_at	-1.9485	0.0347	0.037036
Tmem39b	1437910_at	0.725662	0.0191	0.027652
Hhip	1437933_at	3.69735	0.016	0.025264
Ippk	1438019_at	-0.892283	0.00872	0.019033
Slc9a3r1	1438115_a_at	-1.94037	0.042	0.040593
2010315B03Rik	1438238_at	-0.722332	0.0429	0.040993
Htra1	1438251_x_at	1.15931	0.00102	0.007056
Arhgap11a	1438434_at	0.71729	0.00404	0.012987
BC048679	1438512_at	0.630631	0.00184	0.008968
Tor2a	1438547_x_at	0.635947	0.0359	0.037825
Sybu	1438667_at	-2.15173	0.00434	0.013544
Pik3r1	1438682_at	-1.60772	0.00114	0.007354
D5Wsu152e	1438788_at	-0.834804	0.0143	0.024046
Mospd2	1438834_at	-1.36564	0.0333	0.036361
Gm15698	1439055_at	3.55793	0.00132	0.007847
Pik3ip1	1439087_a_at	-3.61024	0.00033	0.004346
Ccdc68	1439109_at	1.67306	3.59e-05	0.001675
Dock5	1439129_at	-3.57101	0.0011	0.007265
Abhd4	1439259_x_at	-0.805782	0.00498	0.014487
Elf1	1439319_at	-1.00759	0.0234	0.030457
Tom1l1	1439337_at	-0.627723	0.0318	0.035689
Mmp2	1439364_a_at	3.20713	0.000808	0.006307
Yars2	1439442_x_at	1.18147	0.0275	0.033095
Zfp429	1439475_at	-0.902188	0.0132	0.023041
Myrf	1439506_at	-0.66562	0.00319	0.011647
E130311K13Rik	1439531_at	0.767825	0.00228	0.00984
1110064A23Rik	1439543_at	3.94517	0.0024	0.010096
Mms22l	1439562_at	0.598484	0.0426	0.04085
Anln	1439648_at	0.781283	0.0303	0.034931
Fbxw18	1439721_at	1.70084	0.0196	0.02796
Hoxc10	1439798_at	0.702971	0.00107	0.007238
Heg1	1439926_at	-1.15286	0.000135	0.003007
Pbx1	1440037_at	-2.43828	0.0197	0.02796
Eda2r	1440085_at	0.871584	0.00812	0.018525
Npb	1440240_at	1.06357	0.000194	0.00359
Col4a4	1440250_at	2.35883	0.0193	0.027715
Ntf5	1440353_at	1.43034	0.00409	0.013091
Camk2n1	1440455_at	1.67717	0.032	0.035767
Eldr	1440541_at	2.52349	0.00943	0.019731
Gm2590	1440573_at	-1.04928	0.0188	0.027389
AA407881	1440717_at	-0.751112	0.00593	0.016028
5930433N17Rik	1440721_at	-0.919384	0.0088	0.019076
B830007D08Rik	1440781_at	-0.646506	0.0133	0.023115
Kif26b	1440990_at	1.27744	0.00519	0.014848
Tmtc2	1441033_at	-1.65017	0.0425	0.04085
Usp3	1441056_at	-3.03985	0.000866	0.006532
Zdhhc23	1441069_at	1.32221	0.00131	0.007837
Clstn2	1441165_s_at	1.08857	0.00128	0.007742
E330037M01Rik	1441187_at	-4.32122	3.15e-05	0.001584
6030487A22Rik	1441195_at	-0.667528	0.0371	0.038348
D230019N24Rik	1441229_at	-0.588774	0.0459	0.04222
Lockd	1441757_at	1.53275	0.00274	0.010808
Bcan	1441899_x_at	4.02064	0.000591	0.005457
Ccne1	1441910_x_at	0.775891	0.00311	0.01151
Ppm1k	1441988_at	-1.60849	0.00478	0.014185
Zfp608	1442050_at	-1.72282	0.00327	0.011786
Psmc3ip	1442058_s_at	0.950176	0.00731	0.017565
Dleu7	1442180_at	3.45659	3.78e-06	0.000772
LOC553096	1442320_at	-0.994223	0.00678	0.017115
D9Wsu90e	1442409_at	-0.950449	0.023	0.030187
Ttk	1442594_at	1.13292	0.00923	0.019541
Greb1l	1442703_at	-1.73456	0.000845	0.006478
D130037M23Rik	1442714_at	-1.60217	0.0402	0.039711
Lrp1	1442849_at	1.63097	0.0179	0.026712
Rnf144b	1443252_at	-1.42735	0.00395	0.012817
Gm15666	1443321_at	-1.34223	0.00186	0.009007
Gm38462	1443501_at	0.871245	0.00601	0.016153
Ctsh	1443814_x_at	-2.00901	0.00649	0.016716
Abcc4	1443870_at	0.793083	0.0419	0.040541
Wnk3	1443924_at	-0.669604	0.0442	0.041585
Ccdc149	1443941_at	-0.681509	0.0117	0.021946
Ankle1	1443978_at	1.69656	0.0059	0.01599
Nckap5	1444086_at	-3.0816	6.22e-05	0.002141
E330017L17Rik	1444124_a_at	-1.32923	0.00656	0.016807
Ddit4l	1444139_at	-2.56903	0.000205	0.003663
Gm38910	1444238_at	-0.634956	0.000274	0.004098
Prr11	1444257_at	0.736611	0.0275	0.03311
Trp53inp2	1444396_at	-1.13093	0.0487	0.043442
B130040O20Rik	1444408_at	-0.907359	0.0204	0.028468
E130002L11Rik	1444965_at	0.87661	0.0184	0.027048
AA409261	1445919_at	-0.832824	0.00307	0.011419
Prss23	1446560_at	-2.7961	0.00182	0.008964
9330118A15Rik	1446612_at	1.55643	0.00204	0.009323
Arhgef12	1446965_at	-0.681458	0.0472	0.042842
Bbs12	1447275_at	0.639106	0.0131	0.022997
Prkd1	1447623_s_at	-1.54017	0.00715	0.017478
Gjc1	1447787_x_at	1.49678	0.00074	0.006027
Pcdh8	1447825_x_at	-0.752217	0.00375	0.012573
Mfap2	1447833_x_at	1.59786	0.00854	0.018907
Thbs2	1447862_x_at	1.61852	0.0198	0.028068
Dnmt1	1447877_x_at	1.05595	0.00217	0.00966
Kif26a	1447933_at	1.02208	0.000175	0.003412
Soat1	1448068_at	-1.21542	0.0228	0.030059
Aldh6a1	1448104_at	-0.742386	0.0128	0.022658
Gdf9	1448120_at	3.18742	0.00277	0.010854
Fam60a	1448126_at	-0.670207	0.00891	0.019164
Pald1	1448134_at	0.630273	0.0262	0.032237
Krt18	1448169_at	-1.49024	0.0016	0.00841
Klf15	1448181_at	-1.64233	0.0025	0.010304
Uchl1	1448260_at	0.644036	0.000258	0.004057
Pold2	1448277_at	0.733784	0.00125	0.007662
Med10	1448295_at	-0.837083	0.00125	0.007648
Plin2	1448318_at	-1.68098	0.00445	0.013662
Smoc1	1448321_at	-0.819187	0.0161	0.02533
Ppp1r15a	1448325_at	-1.34647	0.0332	0.036316
Adam3	1448329_at	-0.960669	0.0074	0.017612
Asl	1448350_at	-0.697384	0.016	0.025264
Sardh	1448426_at	1.59124	0.00365	0.012499
Vars	1448472_at	1.03717	0.00439	0.013626
Olfml3	1448475_at	2.75056	0.00259	0.010429
Slc16a7	1448502_at	1.27093	0.0355	0.037576
Efhd1	1448507_at	-2.07425	0.00624	0.016438
Thbd	1448529_at	3.58036	0.000512	0.005201
Acy3	1448539_a_at	-0.602603	0.0393	0.039344
Pla2g4a	1448558_a_at	1.48407	1.4e-05	0.001194
Flot1	1448559_at	-0.727184	0.000473	0.005002
Col6a1	1448590_at	1.4162	0.00249	0.010304
Wisp1	1448593_at	3.25402	0.000165	0.003351
Ecm1	1448613_at	-1.36809	0.0108	0.020964
Pbk	1448627_s_at	0.62716	0.0169	0.026105
Mtbp	1448638_at	0.6745	0.0165	0.025714
Enpep	1448649_at	3.15593	0.000127	0.002914
Pole	1448650_a_at	0.943516	0.00331	0.011885
Dkk3	1448669_at	1.08133	0.0198	0.028068
Hyal2	1448679_at	0.6163	0.0329	0.036218
Kcnk1	1448690_at	-2.3706	0.0031	0.01147
Heph	1448696_at	-0.835637	0.00587	0.015965
Cxcr4	1448710_at	0.95508	0.00625	0.016438
Cish	1448724_at	-1.94828	0.00219	0.009717
Rangrf	1448740_at	0.847109	0.00451	0.013733
Fbxo32	1448747_at	-1.26758	0.00721	0.017525
Rbp1	1448754_at	1.10334	0.047	0.042763
Plbd1	1448786_at	1.05427	0.0223	0.029697
Hpcal1	1448812_at	-1.49135	3.5e-06	0.000772
Ptgis	1448816_at	0.870526	0.0129	0.022794
Dusp1	1448830_at	-2.12147	0.0145	0.024078
Snrk	1448864_at	-0.786015	0.0139	0.023654
Lgmn	1448883_at	-0.970554	0.00855	0.018907
Klf2	1448890_at	-1.57149	0.0393	0.039378
Pigf	1448896_at	1.0348	0.00419	0.013279
Cpxm1	1448901_at	0.688551	0.0458	0.042178
Atp4b	1448911_at	-3.12579	4.89e-06	0.000806
Twist2	1448925_at	3.78372	0.000236	0.003892
Blm	1448953_at	0.601052	0.00736	0.017565
Cadps	1448955_s_at	-2.85747	0.003	0.011329
Tcl1b1	1448981_x_at	1.03853	0.000263	0.004072
Slc16a3	1449005_at	1.01647	0.0119	0.022139
Fndc4	1449012_s_at	1.03032	0.0296	0.034494
Zp2	1449016_at	3.64616	0.00643	0.016646
Cited1	1449031_at	-0.68389	0.00633	0.016552
Naga	1449043_at	-0.927759	0.0141	0.02378
Hacl1	1449047_at	-0.89209	3.23e-05	0.001584
Gli1	1449058_at	2.50772	0.0346	0.037036
Acot1	1449065_at	-0.785702	0.0305	0.035036
Fbp2	1449088_at	-0.673743	0.0458	0.042173
Pard6a	1449100_at	0.65546	0.0209	0.028819
Gpx3	1449106_at	-1.38367	0.0365	0.038065
Fdx1	1449108_at	-2.34473	0.000624	0.005573
Zfp90	1449126_at	-0.604854	0.0378	0.038753
Cd1d1	1449130_at	-0.923397	0.015	0.024493
Polr3g	1449155_at	-0.901673	0.0455	0.042068
Pdlim3	1449178_at	1.60923	0.000863	0.006525
Grin2c	1449245_at	3.07053	0.00471	0.014092
Fam110c	1449252_at	1.67597	0.038	0.038796
Spp1	1449254_at	-2.0987	0.00828	0.018711
Rab11a	1449256_a_at	-0.817207	0.0259	0.032036
Cst9	1449285_at	-1.14457	0.00103	0.007092
Ccdc34	1449345_at	0.792636	0.026	0.032087
Zrsr1	1449354_at	-0.727899	0.0216	0.029252
2310030G06Rik	1449357_at	-1.95545	0.00643	0.016649
Pipox	1449374_at	3.15144	0.00148	0.008237
Thbs4	1449388_at	1.08802	0.00472	0.014104
Pde9a	1449403_at	1.9502	5.02e-05	0.001892
Trpc6	1449431_at	1.79705	1.51e-05	0.001261
Lpin3	1449440_at	-0.842091	0.0485	0.0434
Kcnmb4	1449471_at	2.35535	0.000114	0.002817
P3h3	1449531_at	0.994187	0.0182	0.026909
Kcnh2	1449544_a_at	-1.09515	0.0141	0.023775
Fetub	1449555_a_at	1.39463	0.00181	0.008945
F8	1449558_at	-1.58202	0.0171	0.026204
Ehd4	1449852_a_at	-1.069	0.00442	0.013643
Kifc1	1449877_s_at	1.1237	0.000106	0.002711
Cyp19a1	1449920_at	-1.10058	0.000236	0.003892
Ssr2	1449930_a_at	0.654316	0.0336	0.036467
Tsen15	1449933_a_at	0.658596	0.00964	0.0199
Itga9	1450029_s_at	1.7714	0.00452	0.013733
Cxx1c	1450080_at	2.29668	0.000389	0.004687
Renbp	1450107_a_at	-0.852702	0.00467	0.013994
Galt	1450187_a_at	-1.00661	0.00465	0.013969
Lhcgr	1450192_at	-2.83541	0.00174	0.008826
Hcn1	1450193_at	-4.13615	4.92e-06	0.000806
Zp1	1450306_at	2.51472	0.00263	0.01055
Angpt4	1450325_at	1.74865	0.00665	0.016977
Mrc1	1450430_at	-0.670571	0.00223	0.009758
Itga2	1450501_at	2.34765	0.0238	0.030716
Ntn4	1450512_at	-2.28356	0.00978	0.020014
Sstr1	1450527_at	-1.60575	0.0227	0.029943
Bhmt	1450624_at	-2.21433	0.0401	0.039711
Manba	1450626_at	-1.32363	0.0011	0.007265
Ank	1450627_at	-0.654539	0.0441	0.041533
Kif4	1450692_at	0.741863	0.0201	0.02826
Ihh	1450704_at	0.968721	0.000163	0.003329
Adamts1	1450716_at	-1.41744	0.00107	0.007237
Fam126a	1450724_at	-0.996236	0.00631	0.016536
Cdh11	1450757_at	1.92805	0.0031	0.01147
Mos	1450775_at	0.640729	0.0251	0.031471
Reck	1450784_at	-1.2824	0.00123	0.007572
4930550L24Rik	1450793_at	-1.6117	0.0292	0.034232
Fshr	1450810_at	-0.649817	0.00443	0.013643
Gsg2	1450886_at	1.78387	0.00786	0.018141
Got1	1450970_at	-0.609326	0.000516	0.005221
Cnn2	1450981_at	1.34913	0.00971	0.01994
Tdgf1	1450989_at	2.0831	0.000179	0.003443
Gpc3	1450990_at	2.1914	0.000617	0.005535
Pask	1450993_at	0.756321	0.000403	0.004737
Folr1	1450995_at	-1.65228	0.000256	0.004057
Sfrp4	1451031_at	-4.53366	0.000783	0.006241
Ptpn9	1451037_at	-0.916498	0.0277	0.033218
Psat1	1451064_a_at	0.940689	0.0175	0.026422
Haus4	1451103_at	0.688304	0.0105	0.020654
Vash2	1451105_at	0.737835	0.0286	0.033884
Fam98c	1451143_at	-0.943669	0.00912	0.019386
Crabp2	1451191_at	0.907998	0.00924	0.019541
Ormdl1	1451219_at	0.66182	0.0382	0.038872
Rerg	1451236_at	-1.56287	0.00257	0.010429
Rnpep	1451243_at	-1.44606	0.021	0.028915
Aurkb	1451246_s_at	0.809329	0.0428	0.040914
Pxk	1451253_at	-1.38051	0.0152	0.02469
Aldh1b1	1451260_at	-1.22144	2.55e-05	0.00153
Tram1l1	1451268_at	1.5438	0.0094	0.019729
Cdca7l	1451306_at	1.20173	0.000648	0.005706
Tmem101	1451315_at	0.741445	0.0116	0.021761
Abhd14b	1451326_at	-1.63037	0.00354	0.012328
Plac8	1451335_at	1.26594	0.0311	0.035335
Lgals4	1451336_at	-1.41349	0.0159	0.025234
Tmem119	1451344_at	3.48658	1.38e-05	0.001194
Foxred1	1451354_at	0.600325	0.0274	0.033091
Polr3gl	1451364_at	-1.04338	0.0159	0.025196
Aaas	1451377_a_at	0.650032	0.00638	0.016576
Pex26	1451393_at	-0.627849	0.0206	0.028626
Ift20	1451412_a_at	-0.929459	0.0132	0.023037
Myo18a	1451422_at	2.21607	0.00188	0.009055
Parp8	1451474_a_at	-2.25235	0.0395	0.03946
Angptl7	1451478_at	1.53347	0.00284	0.011003
Slc25a35	1451489_at	-0.926446	0.00253	0.010344
Spns2	1451601_a_at	-1.35749	0.00122	0.00755
Hopx	1451776_s_at	-1.13112	0.00545	0.015292
Slc29a1	1451782_a_at	1.41963	2.84e-05	0.001564
Hdc	1451796_s_at	-0.895292	0.0204	0.028468
Ccdc25	1451799_at	-1.03828	0.0161	0.02533
Lrrc16a	1451804_a_at	-1.04125	0.00496	0.014458
Nbr1	1451897_a_at	-0.716576	0.0329	0.036207
Spint2	1451935_a_at	-2.06228	0.0011	0.007264
Srpx	1451939_a_at	1.40228	0.0101	0.020312
Col4a1	1452035_at	1.57629	0.0109	0.021053
Fam64a	1452073_at	0.852129	0.0132	0.023041
Tmem185b	1452093_at	0.611923	0.00437	0.013619
Chtf18	1452098_at	0.758429	0.00128	0.00775
Igfbp5	1452114_s_at	-2.76782	0.00475	0.014151
Sepp1	1452141_a_at	-1.68322	0.0171	0.026142
Fbxo18	1452153_at	-0.631605	0.0114	0.021606
Anks1	1452204_at	0.901613	0.042	0.040602
Cited2	1452207_at	-2.08698	0.000305	0.004325
Slit3	1452296_at	2.53416	0.000212	0.003742
Aldh3b1	1452301_at	-1.36994	0.00645	0.016656
Arhgef5	1452304_a_at	-0.794555	0.00884	0.019088
Cenpn	1452305_s_at	0.680197	0.00155	0.008362
Adamts7	1452339_at	1.27203	0.00954	0.019829
Gpr155	1452353_at	-3.50462	0.000682	0.005821
Amotl2	1452387_a_at	-1.50766	0.000412	0.004737
Hoxc8	1452412_at	1.92448	0.000223	0.003813
Gm20186	1452418_at	-2.19449	0.013	0.022834
Mgst2	1452592_at	-2.89575	6.73e-05	0.002257
Mnd1	1452606_at	1.15622	0.00476	0.014164
Myl9	1452670_at	2.73131	0.000544	0.005268
Haus5	1452715_at	0.676628	0.0122	0.022311
Ubr5	1452718_at	-0.595279	0.0248	0.031333
R3hdm2	1452727_at	-0.878327	0.0362	0.037954
Xrcc3	1452748_at	1.08628	0.00791	0.018221
Rbms3	1452761_a_at	-0.740197	0.0198	0.028079
Coq2	1452791_at	0.611982	0.0187	0.027331
Wdr11	1452820_at	-0.772329	0.0275	0.03311
Pgrmc2	1452882_at	0.662412	0.0294	0.034354
Dhrs13	1452902_at	1.08319	6.76e-05	0.002257
Bcor	1452910_at	0.999602	0.00149	0.008251
Pcp4l1	1452913_at	-1.04595	0.0104	0.020562
Rfc5	1452917_at	0.613947	0.0411	0.040159
Ndufaf2	1452923_at	0.634568	0.0299	0.034688
Fam83d	1452924_at	0.713361	0.0024	0.01009
Fam217b	1452952_at	0.68033	0.0289	0.03404
Fgfbp3	1453006_at	1.55504	0.00138	0.008011
Zgrf1	1453038_at	1.10678	0.00626	0.016448
Gins3	1453050_at	0.877924	0.0156	0.024926
A930026I22Rik	1453062_at	-1.49459	0.0136	0.023335
Apitd1	1453067_at	1.18491	0.00543	0.015283
Kdelc2	1453071_s_at	0.638221	0.0401	0.039711
0610009L18Rik	1453141_at	-0.824462	0.015	0.024493
Mamdc2	1453152_at	-2.1068	0.0191	0.027652
Ociad2	1453187_at	-0.883214	0.00632	0.016545
3930401B19Rik	1453238_s_at	-2.28078	0.00401	0.012924
Tmem88	1453285_at	-0.886201	0.00168	0.008657
Speer4cos	1453391_at	-4.32497	7.46e-05	0.002338
Mras	1453419_at	0.709827	0.0452	0.041929
Fam162b	1453496_at	-3.79925	0.0149	0.024488
Gpm6b	1453514_at	1.0359	0.0123	0.022452
Plp2	1453572_a_at	0.716628	0.0385	0.039002
6030451C04Rik	1453698_at	-0.772951	0.00166	0.008615
Serpinf1	1453724_a_at	1.79028	0.0471	0.0428
Gadd45g	1453851_a_at	-1.07155	0.0191	0.027594
4933431K23Rik	1453916_at	-2.19092	0.0107	0.020886
Rpa2	1454011_a_at	0.782815	0.0107	0.020877
4921524J17Rik	1454136_a_at	-0.598057	0.0279	0.033394
Igfbp2	1454159_a_at	0.773157	0.0468	0.042668
Clpb	1454168_a_at	0.621954	0.0194	0.027787
5430401H09Rik	1454193_at	-1.8676	0.00461	0.013901
Arrdc3	1454617_at	-1.13335	0.00368	0.012517
Slc38a5	1454622_at	1.41624	3.23e-05	0.001584
Tcp11l2	1454646_at	-2.50562	0.000343	0.004391
Dctd	1454659_at	1.46832	0.00974	0.019949
Phgdh	1454714_x_at	1.02968	0.00271	0.010757
Rasgef1b	1454742_at	1.43037	9.37e-05	0.002642
Ska3	1454744_at	0.984689	0.021	0.028915
Ifi27	1454757_s_at	-0.647009	0.0114	0.02164
Galnt18	1454780_at	-0.841391	0.0119	0.022139
Tmem18	1454836_at	0.642047	0.00142	0.008088
Clu	1454849_x_at	-0.967066	0.0138	0.023561
Phldb2	1454862_at	-1.33967	0.00639	0.016576
Sertad4	1454877_at	1.98394	3.69e-05	0.001675
Zfp141	1454885_at	0.658203	0.00811	0.018513
Fbxw24	1454911_at	3.44822	1.57e-05	0.001283
Arfip1	1454916_s_at	-0.603688	0.0378	0.038753
Tbcel	1454930_at	-1.11095	0.000683	0.005821
Zfc3h1	1454975_at	-0.690271	0.0356	0.037626
Nop56	1455035_s_at	0.696968	0.0251	0.031499
Omt2b	1455041_at	3.17036	0.000106	0.002711
Vstm4	1455050_at	2.10878	0.00039	0.004687
Ckb	1455106_a_at	1.23482	0.0122	0.022316
Ccno	1455114_at	0.785101	0.0357	0.03776
Xkr5	1455127_at	1.0904	0.000357	0.004526
Arhgap44	1455144_s_at	1.25742	0.000534	0.005268
Piezo1	1455157_a_at	1.62601	0.00314	0.011539
Phf13	1455175_at	-0.781452	2.27e-05	0.001419
Jade3	1455185_s_at	-0.855319	0.00158	0.008364
Paqr6	1455216_at	1.49144	0.00473	0.014111
Frem1	1455280_at	1.4839	0.00502	0.014579
Trp53i13	1455315_at	0.816738	0.00362	0.01246
BC094435	1455316_x_at	-0.749904	0.0149	0.02441
Rimkla	1455378_at	0.915253	0.0325	0.035986
Atp8b1	1455396_at	2.24659	5.16e-05	0.001892
2017-09-04	1455422_x_at	1.78046	0.00118	0.007456
Khdc1a	1455423_at	0.917211	0.0202	0.028401
A830039N20Rik	1455554_at	0.632511	0.0316	0.035507
Podxl2	1455622_at	2.41711	0.000404	0.004737
Cln8	1455745_at	1.53	0.0162	0.025465
Dancr	1455878_at	0.802377	0.0359	0.037813
Alg8	1455887_at	0.86507	0.0314	0.03544
Matn2	1455978_a_at	1.73931	0.00673	0.017083
Kyat3	1455991_at	-2.94202	0.000273	0.004098
Sh3tc2	1456020_at	-0.60483	0.0135	0.023196
Defb19	1456076_at	-1.7908	0.000403	0.004737
Kifc5b	1456136_at	0.821959	0.0492	0.04363
Emx2	1456258_at	-1.74791	0.00415	0.013208
Tmem171	1456284_at	-1.66615	0.0245	0.031121
Rnft1	1456294_at	0.589459	0.0358	0.03777
Adcy7	1456307_s_at	4.53858	0.000132	0.002969
Hacd1	1456315_a_at	0.968142	0.0157	0.02507
Nipal1	1456321_at	-1.79166	0.00505	0.01464
Tmem17	1456332_at	0.953484	0.00663	0.016944
Dner	1456379_x_at	1.37708	0.0181	0.026881
Tdrd5	1456391_at	-1.95069	0.00031	0.004325
Pltp	1456424_s_at	1.87245	0.00906	0.019333
Arhgap20os	1456425_at	1.38478	0.0402	0.039711
Pik3r3	1456482_at	-1.51701	0.0221	0.029603
C87977	1456558_s_at	1.38062	0.0453	0.04201
Tmem231	1456602_at	1.02913	0.0188	0.027386
Wdr59	1456638_at	0.883382	0.0432	0.041132
S100a10	1456642_x_at	-0.585929	0.0445	0.041654
Mthfd1l	1456653_a_at	1.09958	0.000572	0.005363
Rrs1	1456865_x_at	-0.78293	0.037	0.038319
Pfkfb4	1456888_at	-1.0353	0.0182	0.026941
Dennd2c	1456891_at	0.888949	0.01	0.020217
Alms1	1456950_at	-1.21249	0.00971	0.01994
Dhtkd1	1457027_at	0.986591	0.0163	0.025514
Grb14	1457526_at	-0.924638	0.00249	0.010304
D8Ertd51e	1457569_at	-1.83479	0.0353	0.037505
Gins1	1457981_x_at	0.906452	0.0205	0.028524
E230012J19Rik	1458156_at	-1.17426	0.0305	0.035032
Foxp2	1458191_at	-1.23323	0.0493	0.043675
C030009J22Rik	1458386_at	-2.29909	0.00223	0.009758
E330021D16Rik	1458461_at	0.828829	0.0217	0.029309
Gm32031	1458656_at	-1.24756	0.00508	0.014705
C79946	1458768_at	-0.729665	0.0428	0.040914
Gli2	1459211_at	2.72814	0.000212	0.003742
C130051F05Rik	1459433_at	-1.30266	0.0327	0.036133
Gm15735	1459568_at	-0.649951	7.15e-05	0.002304
Ano1	1459713_s_at	1.15394	0.00154	0.008362
C79468	1459900_at	-0.739476	0.00197	0.00919
Kcnt2	1459971_at	0.984683	0.0341	0.036781
Cyp26b1	1460011_at	1.27518	0.000122	0.00289
Dcaf11	1460189_at	-0.680302	0.023	0.030213
Dcakd	1460205_at	0.636614	0.0125	0.02259
Lect1	1460258_at	-1.57697	0.006	0.016151
Smarca1	1460292_a_at	-1.48355	0.0029	0.011103
Esam	1460356_at	-1.61808	0.0018	0.008905
Entpd6	1460433_at	1.09294	0.00234	0.009984
Ooep	1460471_at	2.3936	0.000949	0.006839
Micall1	1460556_at	-0.950601	0.0073	0.017565
Fgd5	1460578_at	-3.47893	0.000829	0.006405
Syt14	1460595_at	-1.09958	0.0364	0.038065
AA414768	1460600_at	1.60875	0.0207	0.02865
Samd9l	1460603_at	-0.955452	0.00835	0.01876
Mier3	1460614_at	-0.677535	0.0421	0.040666
Igsf8	1460675_at	0.796572	0.0196	0.027937
Dnph1	1460713_at	0.996425	0.00181	0.008945
Alg3	1460742_at	1.14121	0.00779	0.018042

## Sheet: INHA-HCG vs .WT-HCG-diff
Gene.symbol	ID	logFC	P.Value	adj.P.Val
Inha	1422728_at	-12.8	7.6e-12	3.43e-07
Aldob	1451194_at	-5.91	1.76e-06	0.00345
Lyve1	1429379_at	-5.81	0.000137	0.01
Akr1c18	1419136_at	-5.6	0.000118	0.00928
Tmem71	1436212_at	-5.57	2.15e-05	0.00594
Asgr1	1421944_a_at	-5.45	9.32e-06	0.00487
Gcg	1425952_a_at	-5.39	2.34e-05	0.00603
Prkg2	1421354_at	-5.08	9.22e-06	0.00487
Sfrp4	1451031_at	-5.05	0.00041	0.016
D18Ertd232e	1441115_at	-5	2.87e-05	0.00633
Npy	1419127_at	-4.67	0.000112	0.0092
Dmkn	1428781_at	-4.51	1.27e-05	0.00527
C79607	1457761_at	-4.47	5.87e-05	0.00725
Hcn1	1450193_at	-4.35	5.83e-06	0.00474
Coch	1423285_at	-4.26	0.000766	0.0212
Nmu	1419325_at	-4.18	0.00064	0.0196
Brinp3	1434993_at	-4.08	4.47e-05	0.00671
Pfkfb4	1456888_at	-3.97	3.59e-05	0.00655
Dmbt1	1418287_a_at	-3.95	0.00045	0.0167
Tpd52l1	1418412_at	-3.83	4.87e-05	0.00685
Dubr	1430030_at	-3.74	2.65e-05	0.00618
Camp	1419691_at	-3.74	0.00273	0.0408
Nr1h4	1419105_at	-3.72	2.26e-05	0.00599
Tox	1425483_at	-3.71	0.000285	0.0134
C730049O14Rik	1435084_at	-3.65	2.12e-06	0.00354
Aard	1434528_at	-3.65	0.00158	0.0309
Scin	1450276_a_at	-3.64	4.26e-05	0.00666
S100a10	1439348_at	-3.63	0.000428	0.0162
3110045A19Rik	1430940_at	-3.61	2.28e-05	0.00599
Traf3ip2	1448508_at	-3.61	0.000104	0.00906
Bves	1419003_at	-3.6	0.00147	0.0295
Klf15	1448181_at	-3.59	7.2e-05	0.00779
Tll1	1420753_at	-3.58	4.12e-05	0.00663
Zpr1	1428294_at	-3.58	0.000251	0.0129
Serpinb2	1419082_at	-3.53	0.00313	0.0438
Sprr2f	1449833_at	-3.51	0.00334	0.0455
Rnf125	1429399_at	-3.41	6.48e-06	0.00474
Zfp983	1453668_at	-3.39	0.00141	0.0289
Ptgs1	1436448_a_at	-3.37	9.03e-06	0.00487
Rnd3	1416700_at	-3.34	2.28e-05	0.00599
Efhd1	1448507_at	-3.34	0.000282	0.0134
Cited1	1449031_at	-3.33	0.000257	0.013
Cd34	1416072_at	-3.33	0.000467	0.0169
Heg1	1439926_at	-3.31	4.87e-07	0.0022
AI414330	1458660_at	-3.31	0.000204	0.0118
Comp	1419527_at	-3.3	6.96e-05	0.00776
E330037M01Rik	1441187_at	-3.23	0.000203	0.0118
Galnt18	1454780_at	-3.23	0.000645	0.0197
6720422M22Rik	1437798_at	-3.2	0.00165	0.0317
Rhox5	1423429_at	-3.18	0.00169	0.032
Nfil3	1418932_at	-3.17	0.000611	0.0191
Pla2g7	1430700_a_at	-3.15	0.000292	0.0135
Scg2	1450708_at	-3.14	0.00113	0.0257
Gsta2	1421040_a_at	-3.13	0.000426	0.0162
Mreg	1437250_at	-3.12	6.86e-06	0.00474
Adam8	1416871_at	-3.03	3.24e-05	0.00642
Nxf3	1456035_at	-3.03	0.00162	0.0314
Ccdc160	1437936_at	-3.02	9.35e-05	0.00859
Popdc3	1423856_at	-3.01	0.000143	0.0102
Fabp7	1450779_at	-2.98	1.93e-06	0.0035
Ppp1r14a	1418086_at	-2.96	0.000121	0.00943
Errfi1	1419816_s_at	-2.92	4.91e-05	0.00688
Stxbp6	1435396_at	-2.9	8e-05	0.00804
Oasl2	1453196_a_at	-2.9	9.61e-05	0.00876
Klf2	1448890_at	-2.89	0.000704	0.0203
Cdk20	1422494_s_at	-2.88	0.00085	0.0224
Lrrk2	1431394_a_at	-2.87	0.0036	0.0473
Adam2	1460374_at	-2.86	0.00256	0.0395
Rrad	1422562_at	-2.84	2.78e-05	0.0063
Pdk4	1417273_at	-2.81	2.04e-06	0.00354
Wt1	1425995_s_at	-2.81	2.96e-05	0.00633
Parp16	1426950_at	-2.81	0.000949	0.0236
Rnf180	1453857_at	-2.8	0.00199	0.0348
Slc41a2	1452445_at	-2.78	7.59e-05	0.00787
Smarca1	1460292_a_at	-2.77	1.04e-06	0.00248
D530037H12Rik	1437917_at	-2.77	2.45e-05	0.00607
Tcp11l2	1454646_at	-2.77	0.000121	0.00938
Adgrf5	1440830_at	-2.76	0.000221	0.0122
Epas1	1449888_at	-2.74	0.000422	0.0162
Apol6	1429195_at	-2.69	0.00141	0.0289
Usp18	1418191_at	-2.68	0.000353	0.0148
Npr1	1449160_at	-2.67	0.000149	0.0104
Hdc	1454713_s_at	-2.66	0.000382	0.0154
Mgst2	1452592_at	-2.65	0.000154	0.0105
Zfp36	1452519_a_at	-2.64	0.00139	0.0287
Tuft1	1416689_at	-2.63	3.76e-05	0.00655
Slc25a33	1424211_at	-2.62	1.33e-05	0.00527
Gpt2	1439029_at	-2.6	0.00183	0.0334
Dusp1	1448830_at	-2.58	0.000607	0.0191
Rras2	1417398_at	-2.57	0.000152	0.0104
S100a6	1421375_a_at	-2.57	0.000961	0.0237
Tdrkh	1453366_at	-2.57	0.0028	0.0413
Sult1e1	1420447_at	-2.56	0.000319	0.0141
Far1	1426370_at	-2.54	0.000468	0.0169
Zfp189	1425287_at	-2.52	0.000161	0.0106
Fzd1	1422985_at	-2.49	0.0037	0.048
Napepld	1437872_at	-2.47	0.00098	0.0239
Slc22a22	1425207_at	-2.45	0.000201	0.0118
Bmp2	1423635_at	-2.39	0.00315	0.044
C030013E06Rik	1439881_at	-2.38	0.000223	0.0123
B430316J06Rik	1439933_at	-2.34	3.01e-05	0.00636
Stx3	1426151_a_at	-2.34	0.00243	0.0386
B930093H17Rik	1460113_at	-2.32	0.00157	0.0309
D14Ertd725e	1439980_at	-2.32	0.00241	0.0383
Cxcr4	1448710_at	-2.31	5.41e-06	0.00474
Star	1418728_at	-2.3	0.00024	0.0126
Glul	1426236_a_at	-2.29	7.25e-05	0.00779
Hunk	1418260_at	-2.29	0.000899	0.0232
Ccdc109b	1418778_at	-2.29	0.00363	0.0475
Vcpkmt	1455726_at	-2.28	1.84e-05	0.00576
Prkab2	1442001_at	-2.28	0.000582	0.0187
Dysf	1451891_a_at	-2.27	0.00101	0.0244
Spp1	1449254_at	-2.26	3.09e-05	0.00636
Ppp1r13b	1434895_s_at	-2.26	6.93e-05	0.00776
Slc8b1	1417811_at	-2.26	0.000253	0.013
Pgap2	1424614_at	-2.24	0.000173	0.011
Krt18	1448169_at	-2.23	0.000515	0.0177
2810043O03Rik	1430195_at	-2.23	0.000691	0.0202
Epdr1	1421815_at	-2.22	0.00276	0.0411
Zfp13	1435131_at	-2.21	0.000663	0.0199
Mt2	1428942_at	-2.2	0.00294	0.0425
Cyr61	1438133_a_at	-2.19	0.00229	0.0375
Tbc1d8	1455683_a_at	-2.19	0.00287	0.0419
LOC75771	1430404_at	-2.19	0.00299	0.0427
Tlr2	1419132_at	-2.18	0.000397	0.0157
C130051F05Rik	1459433_at	-2.16	4.8e-05	0.0068
Cln5	1426886_at	-2.16	0.000933	0.0235
Ephx1	1422438_at	-2.16	0.00339	0.0458
AU021025	1439895_at	-2.15	0.00162	0.0314
4930406D14Rik	1428833_at	-2.14	8.5e-07	0.00238
Frmd5	1436243_at	-2.14	0.00127	0.0275
Prom1	1419700_a_at	-2.12	0.000482	0.0171
4732423E21Rik	1442903_at	-2.09	0.000749	0.0209
Stk25	1416770_at	-2.07	0.000815	0.0219
Frat2	1455220_at	-2.06	0.00087	0.0227
Susd3	1428975_at	-2.05	0.00305	0.0432
Sgk1	1416041_at	-2.04	0.000602	0.019
Fam84a	1425452_s_at	-2.03	6.1e-06	0.00474
Zfp52	1426471_at	-2.02	0.000353	0.0148
Plcd1	1448432_at	-2.02	0.000455	0.0167
Gprc5b	1451411_at	-2.02	0.00135	0.0284
Parp8	1451474_a_at	-2.02	0.00145	0.0293
Sec14l2	1424530_at	-2.02	0.00203	0.0351
Adamts1	1450716_at	-2	0.000291	0.0135
Lrrn3	1434539_at	-2	0.000764	0.0211
6030422H21Rik	1441799_at	-1.99	9.06e-06	0.00487
Agfg2	1437642_at	-1.99	0.000108	0.00908
LOC102636448	1458578_at	-1.98	1.74e-05	0.00561
9130008F23Rik	1430221_at	-1.97	0.00202	0.035
Apbb3	1424457_at	-1.96	0.0007	0.0202
9530006C21Rik	1441779_at	-1.95	0.000963	0.0237
Parm1	1424214_at	-1.93	0.00142	0.029
Tax1bp3	1424169_at	-1.91	0.00176	0.0327
Card19	1431359_a_at	-1.9	6.02e-05	0.00734
Ccdc25	1451799_at	-1.9	0.000215	0.012
Acy3	1448539_a_at	-1.9	0.00105	0.0248
Sipa1l2	1434261_at	-1.88	0.00336	0.0456
Tmsb4x	1415906_at	-1.87	0.00306	0.0433
Sbsn	1459898_at	-1.87	0.00372	0.0482
Defb19	1456076_at	-1.86	0.00356	0.047
St5	1428372_at	-1.85	0.000658	0.0198
D5Wsu152e	1438788_at	-1.84	0.000306	0.0138
Gadd45g	1453851_a_at	-1.82	0.00317	0.0441
Akr1b7	1423556_at	-1.82	0.00344	0.0461
Edn2	1449161_at	-1.8	4.86e-07	0.0022
4921524J17Rik	1454136_a_at	-1.8	0.000102	0.00899
A130010C12Rik	1456806_at	-1.8	0.000326	0.0143
Acsbg1	1422428_at	-1.79	0.00017	0.0109
Prkca	1427562_a_at	-1.76	0.000279	0.0134
Ak3	1432436_a_at	-1.76	0.00264	0.0401
Vps26a	1420495_a_at	-1.75	0.000185	0.0113
Hs6st1	1417293_at	-1.75	0.000797	0.0216
Sav1	1416075_at	-1.75	0.000921	0.0234
Trim26	1421600_a_at	-1.73	0.000639	0.0196
Sat1	1420502_at	-1.73	0.00342	0.046
Smarcd3	1418467_at	-1.72	0.000428	0.0162
Appl2	1426743_at	-1.71	5.93e-05	0.00731
Chchd10	1436990_s_at	-1.71	0.000144	0.0102
Nrn1	1428393_at	-1.71	0.000567	0.0186
9530029O12Rik	1457161_at	-1.71	0.00238	0.0381
2610034E01Rik	1460483_at	-1.71	0.00337	0.0457
Rhob	1449110_at	-1.7	0.00331	0.0452
Phf20l1	1456871_a_at	-1.7	0.00343	0.0461
Mt1	1422557_s_at	-1.69	0.00137	0.0286
Pi4k2b	1449862_a_at	-1.69	0.00397	0.0497
Snx33	1434361_at	-1.68	0.000722	0.0206
Tex30	1428593_at	-1.67	4.42e-05	0.00671
Stk17b	1450997_at	-1.66	0.000432	0.0163
Dtnb	1437651_a_at	-1.66	0.00196	0.0345
Rims4	1436564_at	-1.66	0.00211	0.0359
N4bp2l1	1417707_at	-1.65	0.0016	0.0312
Hmga2-ps1	1440559_at	-1.65	0.00239	0.0382
Zfp354b	1421379_at	-1.65	0.00292	0.0423
8030494B02Rik	1440604_at	-1.65	0.00292	0.0423
Per1	1449851_at	-1.65	0.00389	0.0492
Stard13	1452604_at	-1.64	0.00232	0.0376
Baz1a	1447930_at	-1.64	0.00237	0.038
Unc45b	1436939_at	-1.63	0.000984	0.0239
Hspb1	1425964_x_at	-1.63	0.00392	0.0493
Zfp251	1453034_at	-1.62	0.000273	0.0133
H2-Q10	1425137_a_at	-1.61	0.000541	0.0182
Actn3	1418677_at	-1.61	0.00332	0.0453
Wdfy2	1434517_at	-1.6	0.000417	0.016
E230012J19Rik	1458156_at	-1.6	0.000732	0.0206
Ccdc126	1434313_at	-1.6	0.0013	0.0278
Ctnnal1	1420930_s_at	-1.59	0.000314	0.0139
Txndc2	1437266_at	-1.59	0.00182	0.0332
Krt8	1420647_a_at	-1.58	0.000504	0.0175
Cdh1	1448261_at	-1.57	0.000933	0.0235
Zc3h12c	1441787_at	-1.56	0.000393	0.0157
Phldb2	1454862_at	-1.55	0.000115	0.00925
Pcdh8	1417051_at	-1.55	0.00218	0.0365
Zfp7	1451323_at	-1.54	0.000205	0.0118
Rprm	1422552_at	-1.54	0.00291	0.0422
E030024N20Rik	1430386_at	-1.53	0.000173	0.011
A430102J17Rik	1438895_at	-1.52	0.0005	0.0174
Cers6	1434418_at	-1.51	8.55e-05	0.00826
9130004J05Rik	1430191_at	-1.51	0.00291	0.0422
D430033H22Rik	1442111_at	-1.5	0.000215	0.012
Gpr83	1439569_at	-1.5	0.00286	0.0418
Gzf1	1428348_at	-1.49	6.16e-05	0.00746
AA409261	1445919_at	-1.49	0.001	0.0242
Zfc3h1	1454975_at	-1.48	0.000279	0.0134
Tnip1	1427689_a_at	-1.48	0.00029	0.0135
Krt7	1423952_a_at	-1.48	0.000783	0.0215
4930588G05Rik	1430175_at	-1.48	0.00103	0.0246
5730492I20Rik	1453545_at	-1.47	0.000246	0.0128
Cnga1	1451763_at	-1.47	0.000347	0.0147
Gpc4	1436514_at	-1.47	0.000706	0.0203
Inpp5a	1433605_at	-1.45	0.0015	0.03
Ctps	1416563_at	-1.43	0.000116	0.00925
Itgb1bp1	1422157_a_at	-1.43	0.000171	0.0109
Acsl4	1433531_at	-1.43	0.000189	0.0114
Ppcs	1448722_s_at	-1.43	0.000397	0.0157
Prr13	1423686_a_at	-1.43	0.000714	0.0204
Zmat3	1449353_at	-1.43	0.00213	0.0361
Cdkn2d	1416253_at	-1.42	0.000461	0.0168
Mfsd6	1419124_at	-1.42	0.002	0.0349
Snx7	1428527_at	-1.41	0.00079	0.0216
Fam198b	1416805_at	-1.41	0.00222	0.0369
Gsta4	1416368_at	-1.4	0.000384	0.0154
Epgn	1449994_at	-1.39	0.000583	0.0187
Tk2	1426100_a_at	-1.37	5.65e-05	0.00718
Bin3	1417691_at	-1.37	0.000149	0.0104
Ddx28	1428702_at	-1.37	0.000224	0.0123
Emx2	1456258_at	-1.37	0.000337	0.0145
Snx1	1416260_a_at	-1.37	0.000713	0.0204
Hdac5	1415743_at	-1.35	0.000128	0.00963
Dapp1	1421937_at	-1.35	0.000135	0.00993
Nbl1	1448428_at	-1.35	0.000497	0.0174
Arhgef5	1452304_a_at	-1.35	0.000949	0.0236
Cnot7	1430519_a_at	-1.35	0.00101	0.0243
Sgms1	1426576_at	-1.35	0.00184	0.0334
Llgl2	1423938_at	-1.34	3.32e-05	0.00642
Serpinb1a	1416318_at	-1.34	0.00043	0.0162
Plekhg2	1418201_at	-1.34	0.00373	0.0483
Apaf1	1450223_at	-1.33	0.00202	0.035
Krt19	1417156_at	-1.32	0.00393	0.0494
Me1	1430307_a_at	-1.31	0.00017	0.0109
Dcaf4	1424777_at	-1.31	0.000572	0.0186
Map2k4	1426233_at	-1.31	0.00357	0.0471
Usp3	1425022_at	-1.3	7.46e-05	0.00783
2610202C22Rik	1457593_at	-1.3	0.00041	0.016
Ypel5	1451196_at	-1.3	0.00195	0.0344
Jup	1426873_s_at	-1.29	0.000115	0.00925
C130068B02Rik	1440317_at	-1.29	0.00231	0.0376
C130015C19	1457464_at	-1.29	0.00342	0.046
D830012I24Rik	1435822_at	-1.28	4.35e-05	0.00671
D9Wsu74e	1457742_at	-1.28	0.00225	0.0373
Tspyl2	1434849_at	-1.27	0.000261	0.0131
Tusc1	1453386_at	-1.27	0.000447	0.0167
BB070754	1439705_at	-1.27	0.00138	0.0286
D10Ertd709e	1457539_at	-1.27	0.0021	0.0358
AU015536	1445025_at	-1.26	0.000377	0.0153
D030041H20Rik	1458126_at	-1.26	0.00315	0.044
Tldc1	1430614_at	-1.25	2.03e-05	0.00593
Micall1	1460556_at	-1.25	0.00198	0.0348
Ano6	1455308_at	-1.25	0.00356	0.047
Mrpl50	1424164_at	-1.23	0.00103	0.0246
Prg4	1449824_at	-1.22	7.59e-06	0.00474
Mertk	1422869_at	-1.22	0.000199	0.0117
B930025B16Rik	1458376_at	-1.22	0.000524	0.0178
Rab21	1437742_at	-1.22	0.000776	0.0213
LOC552902	1456659_at	-1.22	0.003	0.0428
LOC553096	1442320_at	-1.21	0.00254	0.0393
Mbd6	1418375_at	-1.2	3.82e-05	0.00655
Sfr1	1425194_a_at	-1.2	0.000596	0.019
Slc25a24	1427483_at	-1.2	0.00254	0.0393
Aldh1a2	1422789_at	-1.2	0.00311	0.0436
Lhcgr	1450192_at	-1.19	5.13e-05	0.00706
Tubb2b	1452679_at	-1.19	0.00253	0.0393
BC005537	1450877_at	-1.17	0.000205	0.0118
Tmem198b	1433821_at	-1.17	0.000997	0.0242
Pitrm1	1426453_at	-1.17	0.0011	0.0254
Nsmaf	1416412_at	-1.16	0.000288	0.0135
C130057M05Rik	1457334_at	-1.16	0.00207	0.0356
Stx7	1418436_at	-1.16	0.00245	0.0387
1810019D21Rik	1431175_at	-1.15	6.35e-05	0.00751
Acadm	1415984_at	-1.14	0.000595	0.019
A930035D04Rik	1436942_at	-1.14	0.000693	0.0202
Idh1	1419821_s_at	-1.14	0.00179	0.033
Hmgn3	1434875_a_at	-1.13	0.000205	0.0118
Mir22hg	1428562_at	-1.13	0.000504	0.0175
Nudt18	1435902_at	-1.13	0.000689	0.0201
Tmem53	1451479_a_at	-1.13	0.00252	0.0392
Gstm2	1416411_at	-1.12	0.000254	0.013
Mis18a	1428483_a_at	-1.11	0.000507	0.0175
Anxa5	1425567_a_at	-1.11	0.00387	0.0491
Col27a1	1453191_at	-1.1	0.000451	0.0167
Tab3	1428762_at	-1.1	0.00107	0.025
Smim3	1423306_at	-1.09	2.19e-05	0.00599
Ifrd1	1416067_at	-1.09	0.000608	0.0191
9230108I15Rik	1438299_at	-1.09	0.0035	0.0464
Acot1	1449065_at	-1.08	0.000643	0.0197
Mrps23	1421875_a_at	-1.08	0.00299	0.0427
Rnf217	1443196_at	-1.07	0.00202	0.035
Hipk1	1425988_a_at	-1.04	0.00367	0.0478
D19Ertd409e	1440417_at	-1.03	0.00108	0.0252
Vim	1456292_a_at	-1.03	0.00324	0.0445
Mmp11	1417234_at	-1.02	0.000363	0.015
Pld2	1457252_x_at	-1.02	0.00098	0.0239
Slc35e2	1455508_at	-1.01	0.00259	0.0397
Rap1a	1424139_at	-1.01	0.00352	0.0466
Dync1i2	1415841_at	-0.993	0.000291	0.0135
Sestd1	1455549_at	-0.992	0.000653	0.0198
Phkg2	1428511_at	-0.992	0.00343	0.046
Med10	1448295_at	-0.987	0.0016	0.0311
Gm2590	1440573_at	-0.986	0.00228	0.0374
Sh3gl3	1432103_a_at	-0.985	0.00362	0.0474
Fnbp1l	1434339_at	-0.98	0.00104	0.0247
Gabarapl1	1416419_s_at	-0.973	0.000274	0.0133
Lrrc16a	1451804_a_at	-0.966	0.00302	0.043
Ehbp1	1424586_at	-0.962	0.000935	0.0235
Nfx1	1442397_at	-0.954	0.00295	0.0425
Fbxo9	1432211_a_at	-0.949	0.00116	0.0261
Cwc15	1423133_at	-0.947	0.000547	0.0183
Sirt7	1424238_at	-0.947	0.00127	0.0274
Azi2	1448032_at	-0.944	0.00172	0.0323
Hdhd3	1425343_at	-0.943	0.00201	0.035
Gadd45a	1449519_at	-0.943	0.00364	0.0476
Ino80c	1433859_at	-0.942	0.000781	0.0214
Eea1	1438045_at	-0.941	6.86e-05	0.00776
Ccdc149	1443941_at	-0.936	0.000405	0.0159
Serpinb6a	1450138_a_at	-0.93	0.000141	0.0102
Hist1h3f	1431231_at	-0.928	0.00195	0.0344
9630050E16Rik	1443257_at	-0.928	0.0039	0.0493
Tspan12	1454604_s_at	-0.926	0.00116	0.0261
AA407107	1445535_at	-0.925	0.000362	0.015
Atp6v1c1	1419546_at	-0.911	0.0029	0.0421
Pparg	1420715_a_at	-0.898	0.000408	0.016
9230104K21Rik	1442406_at	-0.894	0.000948	0.0236
Rchy1	1432144_a_at	-0.894	0.00236	0.0379
Tmbim1	1417162_at	-0.894	0.00344	0.0461
D030029J20Rik	1437885_at	-0.889	0.000289	0.0135
C85445	1439198_at	-0.887	0.00229	0.0375
Snrk	1448864_at	-0.884	0.0039	0.0492
Fam160b2	1457246_at	-0.883	0.00122	0.0269
Klhdc8b	1428221_at	-0.88	0.00122	0.0269
Grhl3	1436932_at	-0.867	0.000589	0.0188
Zfyve26	1452306_at	-0.866	0.000464	0.0168
Bloc1s2	1429048_at	-0.864	0.00019	0.0114
Mrfap1	1416496_at	-0.864	0.00144	0.0292
Slc7a3	1417022_at	-0.861	0.00244	0.0386
Dnajb6	1434035_at	-0.858	0.00198	0.0348
Nrbf2	1448758_at	-0.853	0.00117	0.0262
Ephx2	1448499_a_at	-0.85	0.00186	0.0336
Prmt2	1416844_at	-0.847	0.00201	0.035
Cltc	1439094_at	-0.837	0.000814	0.0219
Lrrc75a	1436195_at	-0.837	0.00304	0.0432
Crcp	1418249_at	-0.833	0.00322	0.0444
Rab11a	1434549_at	-0.829	0.000639	0.0196
Dstyk	1436301_at	-0.825	0.00102	0.0245
Rnf111	1423304_a_at	-0.825	0.00295	0.0425
Gk5	1436210_at	-0.823	3.83e-05	0.00655
Flot1	1448559_at	-0.823	0.00248	0.039
Rnaseh2a	1452725_a_at	-0.822	0.00107	0.0251
Plekhg4	1457145_at	-0.818	0.00171	0.0323
Isca2	1424154_a_at	-0.814	0.0019	0.034
Gnai1	1427510_at	-0.809	0.00362	0.0474
Hao2	1418654_at	-0.805	0.000213	0.012
Atp4a	1421286_a_at	-0.805	0.000615	0.0192
Ppp3r1	1433591_at	-0.803	0.00192	0.0342
Tet2	1455300_at	-0.802	0.00205	0.0354
Cradd	1427505_a_at	-0.794	0.000833	0.0222
E4f1	1450464_at	-0.791	0.00265	0.0402
Eapp	1432444_a_at	-0.776	0.00128	0.0275
BC010981	1434200_at	-0.769	0.00193	0.0343
Clk4	1427663_a_at	-0.759	0.00351	0.0466
Zcchc9	1424557_at	-0.757	0.0008	0.0217
Sra1	1437423_a_at	-0.747	0.0012	0.0266
Jakmip3	1435849_at	-0.743	0.000313	0.0139
Timm8b	1431665_a_at	-0.74	0.00231	0.0376
Camta2	1426901_s_at	-0.738	7.76e-05	0.00793
Larp1b	1451508_at	-0.733	0.00176	0.0327
Fbxl5	1433441_at	-0.733	0.00393	0.0494
AU020206	1433935_at	-0.732	0.00102	0.0245
Chmp4b	1451988_s_at	-0.724	0.0037	0.048
Ppp1r21	1428655_at	-0.709	0.00126	0.0273
Klf11	1437241_at	-0.709	0.00235	0.0379
Ankrd50	1435880_at	-0.704	0.0025	0.0391
Trappc8	1428969_at	-0.692	0.000517	0.0178
Tusc2	1417593_at	-0.692	0.00367	0.0478
Ppil4	1424043_at	-0.691	5.74e-05	0.00725
Stx4a	1451573_a_at	-0.687	0.00163	0.0314
Dcaf11	1460189_at	-0.677	0.00103	0.0246
Clk3	1423849_a_at	-0.666	0.000454	0.0167
Kdm4c	1424458_at	-0.663	0.000932	0.0235
Pdcd6	1416027_at	-0.655	0.00164	0.0316
Fbxo25	1417535_at	-0.652	0.00359	0.0472
Ppp4r1	1424294_at	-0.651	0.00341	0.0459
Cyb5r4	1426307_at	-0.65	9.53e-05	0.00872
Ncbp1	1433663_s_at	-0.65	0.00373	0.0482
Prpsap1	1428182_at	-0.648	0.000486	0.0172
Msantd4	1424993_at	-0.648	0.001	0.0242
Lacc1	1455263_at	-0.644	0.00043	0.0162
Ttc12	1435211_at	-0.643	0.000952	0.0236
Lin37	1426577_a_at	-0.641	0.0027	0.0406
Gm29782	1435470_at	-0.639	0.00251	0.0392
Tmem86a	1428758_at	-0.636	0.000723	0.0206
Kat8	1432080_s_at	-0.627	0.00131	0.0279
Hprt	1448736_a_at	-0.627	0.00217	0.0364
130004C03	1442992_at	-0.619	0.00205	0.0354
Ap3s1	1422593_at	-0.613	0.00104	0.0247
Rap2c	1437016_x_at	-0.612	0.00304	0.0431
Vsig10	1436591_at	-0.612	0.00316	0.044
Bex4	1428209_at	-0.597	0.00152	0.0302
Etv6	1434880_at	-0.587	0.00391	0.0493
Ube2c	1452954_at	0.585	0.00185	0.0335
Rnmtl1	1428766_at	0.589	0.000535	0.0181
Creld1	1416537_at	0.595	0.000923	0.0234
Scrib	1427064_a_at	0.596	0.00185	0.0336
Tmem147	1428465_at	0.601	0.00248	0.039
Chd1l	1449415_at	0.605	0.00296	0.0426
Kdelc1	1436443_a_at	0.61	0.00337	0.0457
Tmem107	1429495_at	0.615	0.000746	0.0208
Impdh1	1423239_at	0.619	0.00392	0.0493
Adprhl2	1427449_a_at	0.624	0.00394	0.0494
Gng10	1450649_at	0.625	0.00347	0.0463
Naa10	1417118_a_at	0.628	0.00033	0.0144
Ect2	1419513_a_at	0.633	0.00133	0.0282
Cnih2	1417524_at	0.638	0.000781	0.0214
Nup107	1426751_s_at	0.647	0.00155	0.0307
Tubg1	1417144_at	0.651	0.00119	0.0265
Polr1b	1416126_at	0.654	0.00294	0.0424
Zdhhc13	1428307_at	0.657	7.35e-05	0.00783
Dohh	1417322_at	0.66	0.000677	0.02
Adsl	1418372_at	0.662	0.000287	0.0134
Cntrob	1433958_at	0.667	0.0033	0.0451
Tex264	1425068_a_at	0.668	0.000707	0.0203
Mdfic	1427040_at	0.673	0.00167	0.0319
Dis3	1426609_at	0.676	0.000694	0.0202
Tst	1448609_at	0.682	0.00248	0.039
Hlcs	1425607_at	0.684	0.00063	0.0195
1600002H07Rik	1428832_at	0.686	0.00329	0.045
Hcn2	1421154_at	0.686	0.00384	0.049
Ppa2	1424488_a_at	0.691	0.000511	0.0176
Taf5l	1448195_at	0.691	0.00123	0.027
Scamp3	1416294_at	0.695	0.00339	0.0458
BC055324	1434365_a_at	0.695	0.00391	0.0493
Clptm1l	1423730_at	0.697	0.00149	0.0298
Btbd6	1435153_at	0.698	0.00137	0.0286
Ndufv1	1415966_a_at	0.702	0.00347	0.0463
Gstcd	1429395_at	0.702	0.00369	0.0479
Tmem222	1452686_s_at	0.704	0.00176	0.0327
Cst3	1426195_a_at	0.707	0.00264	0.0401
Zfp783	1456334_s_at	0.722	0.00335	0.0456
Tor1a	1426515_a_at	0.726	0.000324	0.0142
Aig1	1420679_a_at	0.737	0.00203	0.0352
Mutyh	1422816_a_at	0.743	0.000928	0.0235
Praf2	1416781_at	0.747	0.00112	0.0256
Birc5	1424278_a_at	0.75	0.00142	0.0289
Atp1b3	1423126_at	0.751	7.76e-05	0.00793
Itfg1	1435637_at	0.76	0.00364	0.0476
Lrp12	1433864_at	0.77	0.000396	0.0157
Mad2l2	1460348_at	0.772	0.0023	0.0376
Nomo1	1451170_s_at	0.774	0.00394	0.0495
Dsn1	1417139_at	0.778	1.77e-05	0.00561
P3h4	1455288_at	0.781	0.000179	0.0111
Gtf3a	1427027_a_at	0.782	0.00111	0.0255
Ndufaf2	1452923_at	0.789	0.00123	0.027
Kdelr3	1418538_at	0.792	0.00258	0.0396
Suox	1451339_at	0.8	0.000566	0.0185
Rpa2	1454011_a_at	0.813	0.00187	0.0337
Dpy19l1	1433759_at	0.816	0.00254	0.0393
Plod3	1415901_at	0.818	0.00365	0.0476
Coq6	1426902_at	0.822	0.00198	0.0348
Rpn2	1418896_a_at	0.826	0.0013	0.0278
Mageh1	1422498_at	0.827	0.00361	0.0473
Plk1	1448191_at	0.841	0.0021	0.0358
Timmdc1	1420329_at	0.842	0.00136	0.0284
Aco2	1451002_at	0.845	0.000222	0.0122
Ctsz	1417868_a_at	0.845	0.000775	0.0213
Atp6v0e2	1448211_at	0.845	0.00241	0.0383
Ubr4	1454668_at	0.852	1.67e-05	0.00554
Lbr	1415829_at	0.852	3.86e-05	0.00655
Rexo2	1451259_at	0.855	0.00162	0.0314
Tmem98	1424133_at	0.857	0.000241	0.0126
Hexa	1449024_a_at	0.862	0.000333	0.0144
Psmg1	1448307_at	0.863	0.000657	0.0198
Igf2r	1424111_at	0.868	0.00394	0.0495
Zkscan16	1435407_at	0.87	0.0031	0.0436
Gde1	1418444_a_at	0.873	0.00116	0.0261
Tmem248	1428545_at	0.876	0.00135	0.0284
Diaph3	1422944_a_at	0.881	0.00189	0.0339
Mtfp1	1424223_at	0.887	9.9e-05	0.00891
Htra1	1438251_x_at	0.888	0.000687	0.0201
Spryd7	1429723_at	0.888	0.000921	0.0234
Aarsd1	1424006_at	0.896	0.000331	0.0144
Crtap	1448592_at	0.899	0.00172	0.0324
Rad51	1418281_at	0.899	0.00174	0.0326
Pyurf	1428556_at	0.899	0.00379	0.0486
Slc35e1	1434104_at	0.904	0.00139	0.0287
Pacs1	1435762_at	0.904	0.00263	0.0401
Aifm1	1418127_a_at	0.907	3.41e-05	0.00647
Ubac2	1423928_at	0.907	7.42e-05	0.00783
Cdkn2c	1416868_at	0.91	0.00189	0.0339
Cadps2	1451499_at	0.919	0.00266	0.0403
Unc93b1	1423768_at	0.922	0.00323	0.0445
Ccna2	1417910_at	0.923	0.000535	0.0181
Fam20c	1417688_at	0.924	0.00351	0.0465
Fam64a	1452073_at	0.925	0.00368	0.0478
Pex10	1456646_at	0.926	0.000831	0.0222
Npc1	1423086_at	0.929	0.00309	0.0434
Cenpi	1436723_at	0.931	0.000941	0.0236
Rpa1	1437309_a_at	0.931	0.00194	0.0344
Lmf2	1454619_at	0.931	0.00246	0.0388
Fam195a	1417212_at	0.933	0.00202	0.035
Drap1	1451676_at	0.936	0.000964	0.0237
Fscn1	1416516_at	0.944	0.00111	0.0255
Itgb5	1417533_a_at	0.945	0.000917	0.0234
Ppt2	1418302_at	0.95	0.000523	0.0178
Kdelr1	1460211_a_at	0.951	0.000525	0.0178
Anapc5	1456695_x_at	0.951	0.00286	0.0418
Tecr	1429681_a_at	0.953	0.000298	0.0136
Hirip3	1434936_at	0.954	0.00313	0.0438
Tram1l1	1451268_at	0.957	6.36e-05	0.00751
Fkbp2	1450694_at	0.958	0.00299	0.0427
Fam58b	1451334_at	0.961	0.000271	0.0133
Pald1	1448134_at	0.966	0.000637	0.0196
Nabp2	1451291_at	0.969	0.00374	0.0483
Stil	1427707_a_at	0.971	0.000344	0.0147
Fst	1434458_at	0.971	0.00372	0.0481
Gpr108	1426078_a_at	0.975	0.00111	0.0255
Tmem8b	1439969_at	0.978	0.0034	0.0458
Ggh	1419595_a_at	0.979	0.000835	0.0222
Mrpl23	1416948_at	0.98	0.00157	0.0308
Rnf145	1452769_at	0.981	0.00185	0.0335
Pam16	1416765_s_at	0.987	0.0013	0.0277
B4galt4	1425934_a_at	0.988	0.00227	0.0374
Tdp1	1426492_at	0.995	0.000391	0.0156
Kctd15	1435339_at	1	0.00102	0.0245
Ndufb5	1417102_a_at	1	0.00266	0.0402
Oaf	1424086_at	1.01	7.01e-05	0.00776
Trim13	1417888_at	1.02	0.00191	0.034
Ccdc107	1451370_at	1.03	0.000352	0.0148
Dctd	1454659_at	1.03	0.00047	0.0169
Ldlrad3	1438666_at	1.03	0.000496	0.0174
Espl1	1433862_at	1.03	0.000716	0.0205
Fh1	1424828_a_at	1.03	0.000916	0.0234
Yars2	1439442_x_at	1.03	0.00097	0.0238
Ahcy	1417125_at	1.03	0.00176	0.0327
Med23	1452064_at	1.03	0.00344	0.0461
Mpv17l2	1434006_at	1.04	0.000487	0.0172
Fam69a	1429503_at	1.04	0.000532	0.018
Hexb	1437874_s_at	1.04	0.000924	0.0234
Prps1	1416052_at	1.04	0.00106	0.0249
Slc35b2	1429007_at	1.05	0.00158	0.0309
Fam171a1	1438402_at	1.05	0.00335	0.0455
Plpp5	1428154_s_at	1.06	0.00028	0.0134
Mgat4b	1424720_at	1.06	0.000481	0.0171
Megf10	1429841_at	1.06	0.000594	0.0189
Ift122	1427239_at	1.06	0.00261	0.0398
Hyal2	1448679_at	1.07	8.45e-05	0.00822
Rnf26	1423650_at	1.07	0.000189	0.0114
Bag2	1423948_at	1.07	0.000761	0.0211
Psmc3ip	1442058_s_at	1.07	0.00112	0.0256
BC034090	1435175_at	1.07	0.00298	0.0427
Taf3	1440187_at	1.07	0.00311	0.0436
Aaas	1451377_a_at	1.07	0.00346	0.0462
Slc10a3	1451227_a_at	1.08	0.000462	0.0168
Rfc4	1438161_s_at	1.08	0.000956	0.0236
Tmco1	1423759_a_at	1.09	5.24e-05	0.00707
Bub1b	1416961_at	1.09	0.0018	0.0331
Cenpv	1428706_at	1.09	0.00285	0.0417
Shcbp1	1416299_at	1.1	0.000259	0.0131
Tnfsf9	1422924_at	1.1	0.00142	0.029
Vgll4	1455992_at	1.11	0.00146	0.0294
Arsa	1460346_at	1.11	0.00188	0.0338
Mthfd1l	1456653_a_at	1.12	3.69e-05	0.00655
Serpinb6b	1422804_at	1.12	0.000121	0.00938
Gpr180	1417245_at	1.12	0.000152	0.0104
Coq2	1452791_at	1.12	0.000449	0.0167
Cox18	1415710_at	1.12	0.00141	0.0289
P4ha2	1417149_at	1.12	0.00192	0.0342
Pprc1	1426381_at	1.12	0.00285	0.0417
Sumf2	1429713_at	1.13	0.00123	0.027
Sipa1	1416206_at	1.14	0.00125	0.0272
Tmem175	1452134_at	1.14	0.00326	0.0448
Abhd8	1416863_at	1.15	0.00112	0.0256
Plxnb2	1416683_at	1.16	0.000403	0.0159
Hspb6	1436332_at	1.16	0.0021	0.0358
Pcdhb20	1449583_at	1.16	0.0027	0.0406
Gnb1l	1419316_s_at	1.17	0.000119	0.00935
Rfc5	1452917_at	1.17	0.000358	0.0149
9430015G10Rik	1424555_at	1.17	0.00171	0.0323
Tmem17	1456332_at	1.17	0.00221	0.0369
Cpxm1	1448901_at	1.17	0.00246	0.0388
H2afx	1416746_at	1.18	0.000109	0.00914
Rab32	1416527_at	1.18	0.000675	0.02
Tmem106c	1434784_s_at	1.18	0.00374	0.0483
Fbxl15	1417855_at	1.2	4.01e-05	0.00657
Tmed1	1451327_a_at	1.2	0.0018	0.0331
Alg1	1451368_at	1.21	0.000665	0.0199
Camk1	1417605_s_at	1.21	0.000906	0.0232
Arhgap11a	1438434_at	1.22	1.55e-05	0.00533
Gpr89	1424696_at	1.22	0.00144	0.0292
Rnaseh2b	1453001_at	1.22	0.00198	0.0348
Prim1	1418369_at	1.22	0.00211	0.0359
Dnmt1	1422946_a_at	1.22	0.00237	0.038
Fbxl17	1452860_at	1.22	0.00247	0.0389
Csrp2	1420731_a_at	1.23	0.00233	0.0378
Rnls	1453180_at	1.25	8.19e-05	0.00814
Ethe1	1417203_at	1.25	0.000481	0.0171
Tmem132a	1416845_at	1.25	0.00139	0.0287
2700038G22Rik	1453745_at	1.25	0.00233	0.0378
Tmem237	1435661_at	1.26	0.00019	0.0114
Pbk	1448627_s_at	1.26	0.00166	0.0317
Cachd1	1436031_at	1.26	0.00193	0.0343
Tubgcp2	1455868_a_at	1.26	0.00197	0.0346
H2afy2	1426363_x_at	1.26	0.00208	0.0356
Adamts7	1452339_at	1.26	0.00258	0.0397
Mfsd10	1416358_at	1.26	0.00385	0.049
Dhrs13	1452902_at	1.27	0.000287	0.0134
Mvk	1418052_at	1.27	0.000427	0.0162
Spc24	1431087_at	1.27	0.00164	0.0315
Pmp22	1417133_at	1.28	0.000485	0.0172
Eci1	1418321_at	1.28	0.00214	0.0361
Sepn1	1426680_at	1.28	0.00283	0.0415
Atrnl1	1449666_at	1.29	0.00226	0.0373
Bnc1	1424890_at	1.29	0.00286	0.0418
Abhd16a	1415732_at	1.3	0.000451	0.0167
Ifitm2	1417460_at	1.3	0.00106	0.0249
Slc16a7	1448502_at	1.31	0.000415	0.016
Slc43a3	1422788_at	1.31	0.000497	0.0174
Dync2h1	1429250_at	1.32	0.000218	0.0121
Uck1	1424399_at	1.32	0.00179	0.0331
Nme4	1416798_a_at	1.32	0.00341	0.0459
Jmjd8	1424743_at	1.33	3.86e-05	0.00655
St7	1418967_a_at	1.33	5.82e-05	0.00725
Trp53i13	1455315_at	1.34	0.000227	0.0124
Alg3	1460742_at	1.34	0.00104	0.0247
Tspan9	1428197_at	1.34	0.002	0.0349
Nat8f5	1424811_at	1.34	0.00253	0.0393
Mogs	1422489_at	1.35	4.01e-05	0.00657
Prps2	1454843_at	1.35	0.000282	0.0134
Atf6b	1417173_at	1.35	0.000419	0.0161
Ccnb2	1450920_at	1.35	0.00134	0.0283
Dctpp1	1416439_at	1.35	0.00306	0.0433
Abcb8	1422015_a_at	1.36	0.000737	0.0207
Melk	1416558_at	1.36	0.00096	0.0237
Plekhd1os	1431446_at	1.37	1.61e-06	0.00331
Kif4	1450692_at	1.37	7.38e-05	0.00783
Tpst1	1421733_a_at	1.37	0.000192	0.0114
Plbd1	1448786_at	1.37	0.000463	0.0168
Tmem42	1421127_at	1.37	0.000814	0.0219
Top1mt	1460370_at	1.37	0.003	0.0428
Syce2	1429270_a_at	1.37	0.00302	0.043
Dhtkd1	1457027_at	1.37	0.0038	0.0487
Tmem185b	1452093_at	1.38	2.94e-05	0.00633
Tmem194b	1455553_at	1.38	0.00106	0.0249
Arg1	1419549_at	1.38	0.00265	0.0402
Irx3	1418517_at	1.38	0.00313	0.0438
Rcn3	1424382_at	1.39	0.000188	0.0114
Cst12	1424627_at	1.39	0.000347	0.0147
Wdr59	1456638_at	1.39	0.000437	0.0164
Mcm4	1436708_x_at	1.39	0.000873	0.0228
Pgls	1417722_at	1.39	0.00104	0.0247
Gm32219	1459660_at	1.4	1.2e-05	0.00522
Mki67	1426817_at	1.41	0.000954	0.0236
Sil1	1417354_at	1.41	0.00256	0.0394
Btd	1417987_at	1.42	0.00151	0.0301
Sox18	1449135_at	1.42	0.00182	0.0333
Gm9798	1427593_at	1.42	0.00283	0.0415
Gjc1	1449094_at	1.43	0.000241	0.0126
Nuf2	1430811_a_at	1.43	0.000414	0.016
Cped1	1447948_at	1.43	0.00154	0.0305
Tmem117	1433615_at	1.43	0.00239	0.0382
Fbxo5	1429499_at	1.44	0.000177	0.0111
Cnpy3	1426479_a_at	1.44	0.0014	0.0287
Mtfr2	1432013_a_at	1.44	0.00142	0.029
Pccb	1450969_at	1.44	0.00308	0.0434
Vegfb	1451803_a_at	1.44	0.00386	0.0491
Ano10	1426672_at	1.45	0.000558	0.0184
Exosc5	1417167_at	1.45	0.00154	0.0305
Fam57a	1435076_at	1.46	4.54e-05	0.00671
Socs1	1450446_a_at	1.46	0.00156	0.0307
Evc2	1429447_at	1.46	0.00162	0.0314
Apoa1bp	1415727_at	1.46	0.0019	0.034
Tnfaip6	1418424_at	1.47	1.06e-05	0.00499
Ogfod3	1418331_at	1.47	0.00024	0.0126
Brca2	1419076_a_at	1.47	0.00042	0.0161
Pde3b	1433694_at	1.47	0.00219	0.0366
Ndc1	1460353_at	1.48	0.000269	0.0132
Elac2	1428476_a_at	1.48	0.000358	0.0149
Lama1	1418153_at	1.49	8.97e-07	0.00238
Copg2	1448761_a_at	1.49	0.000116	0.00925
Colgalt1	1433496_at	1.5	0.00188	0.0338
Yif1b	1428445_at	1.51	0.000151	0.0104
Pole	1448650_a_at	1.51	0.00112	0.0256
Cisd1	1443822_s_at	1.51	0.00351	0.0466
Zbed5	1429671_at	1.52	0.00297	0.0426
Bcap29	1417077_at	1.53	0.00302	0.043
Mcm2	1448777_at	1.54	0.000769	0.0212
Lig1	1416641_at	1.55	0.000617	0.0192
Abca7	1419238_at	1.55	0.00296	0.0425
Galnt2	1425610_s_at	1.56	0.000534	0.0181
Zfp41	1454927_at	1.56	0.00143	0.029
Ttc8	1424410_at	1.56	0.00336	0.0456
Wdhd1	1435114_at	1.57	0.00136	0.0284
Irak1bp1	1431771_a_at	1.57	0.00174	0.0326
Galk1	1417177_at	1.57	0.00181	0.0332
Dars2	1433838_at	1.57	0.00397	0.0497
Cdc6	1417019_a_at	1.58	0.000155	0.0106
B4gat1	1452346_at	1.58	0.000469	0.0169
AU015263	1439819_at	1.59	3.26e-05	0.00642
Macrod1	1419687_at	1.59	0.000736	0.0207
Slc44a3	1425109_at	1.59	0.00104	0.0247
Fgfrl1	1451912_a_at	1.59	0.0034	0.0458
Igsf8	1460675_at	1.6	0.000184	0.0113
Npb	1440240_at	1.6	0.00026	0.0131
Cyp2j9	1424677_at	1.6	0.000409	0.016
Slc6a9	1417636_at	1.6	0.000958	0.0236
Abhd12	1453367_a_at	1.61	0.000301	0.0137
Armcx4	1427167_at	1.62	8.82e-06	0.00487
Tspan6	1448501_at	1.62	8.64e-05	0.0083
Vars	1448472_at	1.62	0.0011	0.0254
Fam174b	1434273_at	1.63	0.00152	0.0302
Lgals3bp	1448380_at	1.63	0.00372	0.0482
Slc25a13	1449481_at	1.64	0.000695	0.0202
Mcm8	1429557_at	1.64	0.0019	0.034
Vasn	1427894_at	1.65	0.000807	0.0218
Slc38a4	1448889_at	1.65	0.00317	0.0441
Ncapg2	1417926_at	1.66	2.27e-05	0.00599
A830039N20Rik	1455554_at	1.66	2.21e-05	0.00599
Wdr90	1426767_at	1.66	0.000145	0.0102
Pold2	1448277_at	1.66	0.000668	0.0199
D430020J02Rik	1437655_at	1.66	0.000743	0.0208
Cln6	1454837_at	1.66	0.00295	0.0425
Ung	1425753_a_at	1.67	0.000173	0.011
Abca2	1449302_at	1.68	0.000488	0.0172
Pold1	1448187_at	1.68	0.00103	0.0246
Fam83d	1452924_at	1.69	2.07e-05	0.00593
Kntc1	1435575_at	1.7	0.000653	0.0198
Mmp23	1417281_a_at	1.7	0.00102	0.0245
Retsat	1424716_at	1.7	0.00235	0.0379
Vkorc1	1452770_at	1.71	0.00086	0.0225
Depdc1a	1424292_at	1.71	0.0034	0.0458
Suv39h2	1433996_at	1.72	0.000518	0.0178
St3gal5	1449198_a_at	1.72	0.00231	0.0376
Abcc3	1428988_at	1.73	0.000237	0.0126
Bst2	1424921_at	1.74	0.00228	0.0374
Thbs4	1449388_at	1.76	8.11e-05	0.00808
Abcb6	1422524_at	1.77	0.00207	0.0355
Gpx7	1417836_at	1.79	0.000443	0.0166
Tle6	1448727_at	1.79	0.00175	0.0326
Clstn2	1441165_s_at	1.8	0.000452	0.0167
Chtf18	1452098_at	1.81	0.00255	0.0394
Mfap3l	1441481_at	1.82	0.00356	0.047
Enc1	1420965_a_at	1.83	0.00177	0.0328
Ccne2	1422535_at	1.83	0.0025	0.0391
Camk2n1	1456609_at	1.84	0.000163	0.0107
Slco3a1	1434537_at	1.85	0.000293	0.0135
P3h3	1449531_at	1.85	0.00271	0.0406
Tmem238	1429261_at	1.85	0.00386	0.0491
Entpd6	1460433_at	1.86	0.000446	0.0167
Mras	1449590_a_at	1.86	0.00141	0.0289
Fbxo34	1431811_a_at	1.87	0.000469	0.0169
Adamts2	1435990_at	1.87	0.00138	0.0286
Tril	1428922_at	1.88	0.00116	0.0261
Gdnf	1419080_at	1.89	9.83e-05	0.0089
Fhod3	1435551_at	1.89	0.000872	0.0228
Tmem97	1416376_at	1.9	3.18e-05	0.00642
Slc22a5	1421848_at	1.91	0.0013	0.0278
Flrt3	1453102_at	1.91	0.00143	0.029
Abca4	1449588_at	1.92	0.00333	0.0454
Igfbp2	1454159_a_at	1.93	3.1e-05	0.00636
Kifc1	1449877_s_at	1.93	0.0036	0.0473
Susd1	1458245_at	1.94	0.00137	0.0286
Fgfbp3	1453006_at	1.95	0.000244	0.0127
Pdxp	1417890_at	1.97	6.3e-06	0.00474
Ptprm	1422541_at	1.97	0.000108	0.00908
Pemt	1450612_a_at	1.97	0.000666	0.0199
Ccnf	1443807_x_at	1.97	0.0011	0.0254
Naglu	1417706_at	1.97	0.00212	0.036
Pde9a	1449403_at	1.97	0.00358	0.0472
Rasl10a	1427975_at	1.98	0.000123	0.00952
Slc29a1	1451782_a_at	1.98	0.00093	0.0235
Sidt2	1426940_at	2	0.000729	0.0206
Capn5	1449165_at	2.03	0.0033	0.0451
H2-M3	1421358_at	2.04	0.000904	0.0232
Fam111a	1422628_at	2.05	0.00131	0.0279
Ptgis	1448816_at	2.06	2.46e-05	0.00607
Pla1a	1417785_at	2.06	0.00263	0.04
Ralb	1435517_x_at	2.07	0.000737	0.0207
Chid1	1449267_at	2.07	0.00115	0.026
Gpc3	1450990_at	2.07	0.00174	0.0326
Tgfb3	1417455_at	2.07	0.00375	0.0484
Igfbp4	1421992_a_at	2.08	0.000186	0.0114
Timeless	1417587_at	2.08	0.00177	0.0328
Clpb	1454168_a_at	2.09	0.000425	0.0162
Nt5dc2	1424882_a_at	2.09	0.000623	0.0193
Tctn2	1423224_at	2.09	0.0017	0.0321
Pgbd5	1460570_at	2.1	0.000181	0.0111
P4htm	1428211_at	2.11	0.00258	0.0397
4930447M23Rik	1441936_x_at	2.13	0.000114	0.00925
Hoxd9	1419126_at	2.13	0.00359	0.0472
Plekhd1	1436035_at	2.13	0.00387	0.0491
Tmem45a	1422587_at	2.14	5.74e-05	0.00725
Esm1	1449280_at	2.14	0.000378	0.0153
Mfap2	1447833_x_at	2.14	0.000746	0.0208
Psmb9	1450696_at	2.16	0.000796	0.0216
Smpdl3b	1417300_at	2.17	0.000255	0.013
Hoxc8	1452412_at	2.19	0.000554	0.0184
Chp2	1431130_at	2.2	0.00152	0.0302
Fancg	1450059_at	2.2	0.00301	0.0429
Tlcd2	1432282_a_at	2.23	0.000245	0.0127
Chchd6	1438659_x_at	2.24	0.00165	0.0316
Sema3g	1435361_at	2.25	0.00302	0.043
Loxl1	1451978_at	2.27	5.59e-05	0.00717
Dnph1	1460713_at	2.27	0.00278	0.0413
Abhd3	1417946_at	2.28	0.00031	0.0139
Syt7	1441927_at	2.29	0.00087	0.0227
P2ry6	1425214_at	2.29	0.00272	0.0407
Creb3l3	1424688_at	2.3	1.83e-05	0.00576
Ltbp4	1436665_a_at	2.3	0.00128	0.0275
Bub1	1438571_at	2.3	0.00375	0.0484
Lbx2	1420714_at	2.32	0.00318	0.0441
Ccnd2	1416124_at	2.34	0.00142	0.029
D17H6S56E-5	1417821_at	2.35	0.000111	0.0092
Cxx1c	1450080_at	2.35	0.0039	0.0493
Nat8f3	1431325_at	2.38	0.000107	0.00908
Lims2	1424408_at	2.38	0.000374	0.0152
Cers5	1447308_at	2.38	0.00123	0.0269
Sytl2	1421594_a_at	2.41	0.000106	0.00908
Adgrg1	1421118_a_at	2.43	0.00127	0.0274
Col6a1	1448590_at	2.44	8e-06	0.00475
Emilin2	1435264_at	2.45	2.87e-05	0.00633
Slc38a5	1454622_at	2.45	0.00033	0.0144
Dkk3	1417312_at	2.45	0.00285	0.0417
Tenm4	1455993_at	2.45	0.00348	0.0463
Fam69b	1417147_at	2.46	0.0012	0.0266
Cygb	1423630_at	2.47	0.00168	0.032
Nat8	1419520_at	2.48	0.00121	0.0267
Dpt	1418511_at	2.48	0.00202	0.035
Ccdc68	1439109_at	2.49	0.000964	0.0237
Col6a2	1426947_x_at	2.5	0.00231	0.0376
F3	1417408_at	2.51	0.000676	0.02
Pir	1429001_at	2.51	0.00276	0.0411
Pomt1	1424284_at	2.53	0.00262	0.04
Nmb	1419405_at	2.55	0.00127	0.0275
Myo18a	1451422_at	2.56	0.000134	0.00991
Krt79	1427352_at	2.56	0.00062	0.0193
Itga9	1420860_at	2.57	0.000656	0.0198
Sertad4	1454877_at	2.58	9.59e-05	0.00875
Slc6a15	1426712_at	2.58	0.000285	0.0134
Pxdc1	1428851_at	2.59	0.000363	0.015
Serpina3a	1421556_at	2.59	0.000929	0.0235
Xkr5	1455127_at	2.59	0.0011	0.0255
Chst8	1428977_at	2.59	0.00142	0.0289
Hoxd8	1433638_s_at	2.69	0.000305	0.0137
Prickle2	1428808_at	2.71	0.00175	0.0326
Ano1	1459713_s_at	2.74	0.00102	0.0245
Trpc6	1449431_at	2.75	0.000155	0.0106
H1foo	1416518_at	2.75	0.0019	0.034
Slit3	1452296_at	2.8	0.000539	0.0181
Icam4	1422930_at	2.8	0.00177	0.0329
2017-09-04	1455422_x_at	2.89	0.00155	0.0306
Foxred2	1434414_at	2.93	0.000523	0.0178
Ptgs2	1417263_at	2.93	0.000564	0.0185
Agt	1423396_at	2.95	0.000152	0.0104
Adamtsl2	1429214_at	3.03	0.000177	0.0111
Tdgf1	1450989_at	3.04	6.87e-05	0.00776
Scara3	1427020_at	3.06	0.00386	0.0491
Parp11	1444029_at	3.08	0.000454	0.0167
Has1	1420590_at	3.09	6.63e-06	0.00474
Neurl1b	1435564_at	3.11	0.000164	0.0107
Vstm4	1455050_at	3.14	0.000256	0.013
Sardh	1416662_at	3.17	0.000322	0.0142
Tmem231	1456602_at	3.21	6.28e-07	0.00236
Pipox	1449374_at	3.27	0.00134	0.0283
Mia	1419608_a_at	3.29	0.000429	0.0162
Rasgef1b	1454742_at	3.29	0.000698	0.0202
Paqr9	1455025_at	3.33	0.00173	0.0325
Olfml3	1448475_at	3.33	0.00277	0.0411
Nrsn1	1418588_at	3.39	2.57e-05	0.00618
Islr	1418450_at	3.42	0.00381	0.0488
Areg	1421134_at	3.44	0.000105	0.00907
Kif26b	1440990_at	3.49	0.00121	0.0268
Bcl2l10	1416434_at	3.6	0.00135	0.0284
Gsg1l	1436013_at	3.61	9.93e-05	0.00891
Sorcs2	1419358_at	3.63	8.23e-05	0.00815
Dppa3	1424295_at	3.68	0.00311	0.0436
Ch25h	1449227_at	3.79	0.0017	0.0321
Myl9	1452670_at	3.79	0.00275	0.041
Podxl2	1455622_at	3.81	0.000101	0.00899
Mfsd2a	1428223_at	3.82	0.000283	0.0134
Lamc3	1451758_at	3.84	0.000366	0.0151
Bcan	1416718_at	3.89	7.71e-07	0.00238
Drd4	1422830_s_at	3.9	0.00238	0.0381
Cnn1	1417917_at	3.97	0.0031	0.0436
Enpep	1448649_at	3.99	0.000302	0.0137
1110064A23Rik	1439543_at	4.14	0.000415	0.016
1810065E05Rik	1424439_at	4.17	0.000327	0.0143
Nlrp14	1429409_at	4.18	0.00344	0.0461
Fbxw24	1454911_at	4.19	0.00272	0.0408
Hoxd10	1418606_at	4.25	0.000124	0.00956
4930502E18Rik	1429934_at	4.31	0.00229	0.0375
Tmem119	1451344_at	4.34	1.94e-06	0.0035
Zp1	1450306_at	4.34	0.00103	0.0246
Twist2	1448925_at	4.38	0.000165	0.0108
Actg2	1422340_a_at	4.48	0.000669	0.0199
Mmp2	1416136_at	4.5	0.00237	0.038
Gm15698	1439055_at	4.52	0.00182	0.0332
Fam19a4	1435610_at	4.55	4.28e-06	0.00449
Npr3	1435184_at	4.65	1.33e-05	0.00527
Aqp5	1418818_at	4.65	4.37e-05	0.00671
Grin2c	1449245_at	4.71	0.000132	0.00989
Srpx2	1427919_at	5.04	4.24e-06	0.00449
Fndc5	1453135_at	5.4	0.000229	0.0124
Zp2	1449016_at	5.72	0.00023	0.0124
Zp3	1419007_at	6.61	0.000114	0.00925
